# Supplementary material for: High Quality Maize Centromere 10 Sequence Reveals Evidence of Frequent Recombination Events
Source: Front Plant Sci. 2016 Mar 23;7:308. doi: 10.3389/fpls.2016.00308 (PMC4806543; doi:10.3389/fpls.2016.00308)
Supplement: Supplementary file 1 [file Table1.XLSX]

## Sheet: Table_S1
Table S1. PacBio sequencing and assembly of BACs in CEN10. PacBio SMRT cell sequencing and HGAP2 assembly settings. BAC numbers are ordered 5' to 3' in CEN10. BAC #11 extends a supercontig of the previous reference genome assembly. The entire insert sequence size is given for BAC #11, however in the final assembly a gap is added to a long CentC array not spanned by ant PacBio read.
BAC #	BAC name	Num. SMRT cells	Min. subreads (kb)	Min. seeds (kb)	Est. insert size (kb)	Subreads total nt	Seeds total nt	Insert size (nt)	Depth (subread nt / insert nt)
1	CH201-484H1	4	6	9	200	73270567	14541096	194802	376.128
2	CH201-31J6	2	6	9	200	47327965	8301149	181100	261.336
3	ZMMBBb-627D10	2	6	9	200	13718417	3045668	151951	90.2818
4	ZMMBBb-543F3	2	4	7	150	65648345	9756089	126179	520.279
5	CH201-374F9	2	6	9	200	11962910	2059767	180915	66.1245
6	CH201-148C24	2	4	7	250	49331017	4511998	198355	248.701
7	CH201-542J3	4	6	9	200	33379197	6014328	161818	206.276
8	ZMMBBb-399K15	2	2	5	200	143662246	50738814	156774	916.365
9	CH201-262D17	4	6	9	200	32791346	5022448	164649	199.159
10	CH201-364K15	4	3	6	250	155407205	39076188	209121	743.145
11	ZMMBBb-439M2	4	6	9	200	82949391	14744383	159023	521.619
12	CH201-30B18	2	6	9	200	96953712	33206686	63205	1533.96
13	ZMMBBb-410L22	5	4	7	200	131859453	26787864	164411	802.011
14	CH201-128E16	2	6	9	200	21798373	2785625	176564	123.459
