# Supplementary material for: High Quality Maize Centromere 10 Sequence Reveals Evidence of Frequent Recombination Events
Source: Front Plant Sci. 2016 Mar 23;7:308. doi: 10.3389/fpls.2016.00308 (PMC4806543; doi:10.3389/fpls.2016.00308)
Supplement: Supplementary file 2 [file Table2.XLSX]

## Sheet: Table_S2
Table S2. CR and CentC content similarity between Illumina reads and assembled inserts. The percentages of CR and CentC in Illumina reads versus BAC insert plus vector sequence is calculated for each BAC in CEN10.
BAC #	Illumina reads			Insert sequence		Difference
	Total nt	CR (%)	CentC (%)	CR (%)	CentC (%)	CR (%)	CentC (%)
1	269463354	19.1179	0.0105992	18.0943	0	-1.02354	-0.0105992
2	419242718	7.50564	0.0306281	8.17339	0	0.667755	-0.0306281
3	390548012	8.13035	0.0207245	8.27243	0	0.142072	-0.0207245
4	257750788	19.3217	0.020393	19.2093	0	-0.112436	-0.020393
5	232288890	13.2911	0.0125008	14.921	0	1.62994	-0.0125008
6	258721398	8.31085	0.0185106	8.00181	0	-0.309041	-0.0185106
7	262698374	0.042939	0.0149681	0.484368	0	0.441429	-0.0149681
8	281145620	11.7076	0.0186192	11.9304	0	0.22281	-0.0186192
9	224549260	27.9982	0.0149206	28.4853	0	0.487127	-0.0149206
10	262471326	40.2662	0.0142301	41.1981	0	0.931909	-0.0142301
11	358812196	47.2219	29.0836	49.9781	29.366	2.75626	0.282341
12	171816756	19.7645	13.4507	19.1888	13.4305	-0.575663	-0.020216
13	313791648	17.8839	6.61938	17.8033	6.88975	-0.0806076	0.270367
14	443498272	12.5782	2.07061	12.402	1.98514	-0.176176	-0.0854649
