# Supplementary material for: High Quality Maize Centromere 10 Sequence Reveals Evidence of Frequent Recombination Events
Source: Front Plant Sci. 2016 Mar 23;7:308. doi: 10.3389/fpls.2016.00308 (PMC4806543; doi:10.3389/fpls.2016.00308)
Supplement: Supplementary file 3 [file Table3.XLSX]

## Sheet: Sheet1
Table S3. Cinful elements in BACs #11 and #12/#13 differ by 6 nucleotides. The six SNPs in BAC are listed by nucleotide position of the CEN10 reassembly. SNP variants are enclosed in square brackets with the BAC #11 variant listed first. Three upstream and downstream nucleotides are also listed. The BAC #11 SNP is consistent between independently obtained Illumina and PacBio sequence, and the BAC…
SNP position (nt)	Sequence
1647681	TAT[CG]AGA
1647784	AAT[GT]GGC
1648473	ACT[GA]AAT
1651051	ATT[CA]CAA
1651997	GGC[GA]GAA
1652089	CTG[GC]ATA
