# Supplementary material for: High Quality Maize Centromere 10 Sequence Reveals Evidence of Frequent Recombination Events
Source: Front Plant Sci. 2016 Mar 23;7:308. doi: 10.3389/fpls.2016.00308 (PMC4806543; doi:10.3389/fpls.2016.00308)
Supplement: Supplementary file 4 [file Table4.XLSX]

## Sheet: Table_S3
Table S4. Identities between overlaps of assembled BAC insert sequences. Nucleotide counts, mismatches, and gap openings in overlapping regions.
BAC #s	Overlapping nt	Mismatched nt	Gap opens	Identities (%)
1-2	29319	0	3	0.999898
2-3	53377	1	1	0.999963
3-4	42404	0	0	1
4-5	35040	0	9	0.999743
5-6	8654	0	1	0.999884
6-7	16571	0	0	1
7-8	41002	1	5	0.999854
8-9	5862	0	1	0.999829
9-10	34975	0	0	1
10-11	3920	0	0	1
12-13	55738	0	0	1
13-14	115448	1	4	0.999957
