# Supplementary material for: High Quality Maize Centromere 10 Sequence Reveals Evidence of Frequent Recombination Events
Source: Front Plant Sci. 2016 Mar 23;7:308. doi: 10.3389/fpls.2016.00308 (PMC4806543; doi:10.3389/fpls.2016.00308)
Supplement: Supplementary file 5 [file Table5.XLSX]

## Sheet: Table_S5
Table S5. Details for CR sequences in CEN10. CR sequences having overlapping cross_match and BLAST JV annotations are described in detail. F = forward orientation, R = reverse complement orientation.
ID	Type	Num. LTRs	Orientation	Recombined	Where inserted	What inserted	Date (kya)	Reassem. 5' end	Reassem. 3' end	Notes
1	CR1	2	F	No	Non-CR	Nothing	0	64491	71356
2	CR1	2	R	Yes, with #3 LTR	Unannotated	CR1	0	77765	73193	Deletion (~2.5 kb) by recombination (1 nt)
3	CR1	1 incomplete	R	Yes, with #2 CDS	CR1 CDS	Unknown	NA	NA	76842	Deletion (~6 kb) by recombination (1 nt)
4	CR2	2	R	No	Unannotated	Nothing	0	88279	80713
5	CR2	2	F	No	Non-CR	Nothing	16	134070	141635
6	CR2	2	R	No	Non-CR	Nothing	16	162541	154970
7	CR2	2	F	No	Non-CR	Nothing	0	184792	192362
8	CR2	2	F	No	Unannotated	Nothing	260	226794	234390
9	CR2	2	R	No	Non-CR	Nothing	0	372497	364928
10	CR2	2	F	Yes, with self CDS	Unannotated	Nothing	644	418313	424998	Deletion (855 nt) by recombination (1 nt) – same as #54
11	CR1	2	R	No	Non-CR	Nothing	0	452648	445791
12	CR2	2	R	No	Unannotated	Nothing	129	492832	485241
13	CR1	2	R	No	Unannotated	Nothing	326	505467	498622
14	CR3/CentA	2	R	No	Non-CR	Nothing	365	519792	514776
15	CR1	2	R	No	Non-CR	Nothing	0	552166	545332
16	CR3/CentA	1 incomplete	F	Unknown	Unannotated	Non-CR	NA	NA	565352	Truncated to ~1 kb 3' end
17	CR1	1	F	Unknown	Non-CR	Non-CR	NA	582444	NA	Truncated to ~4 kb 5' end
18	CR1	1	R	Yes, with #19	Non-CR	Non-CR	NA	NA	591169	Chimera #1.1 (3' end)
19	CR1	1	R	Yes, with #18	Non-CR	Non-CR	NA	603499	NA	Chimera #1.2 (5' end)
20	CR1	2	F	No	Non-CR	Nothing	0	670949	677769
21	CR1	2	R	No	Non-CR	Nothing	132	702268	695397
22	CR1	2	F	No	Non-CR	Nothing	51	760126	766993
23	CR1	1	F	Yes, with self LTR	Unannotated	Unknown	NA	1038845	1039418	Solo LTR
24	CR1	1	R	Yes, with #25	Unannotated	Unknown	NA	NA	1051788	Chimera #2.1 (3' end)
25	CR1	1	R	Yes, with #24	Unannotated	Unknown	NA	1058487	NA	Chimera #2.2 (5' end)
26	CR2	2	F	No	Non-CR	Nothing	0	1071814	1079384
27	CR2	2	R	Yes, with self CDS	Non-CR	Nothing	0	1110366	1103331	Deletion (534 nt) by recombination (1 nt)
28	CR2	2	F	No	Unannotated	Nothing	0	1134848	1142420
29	CR1	2	F	Unknown	Non-CR	Non-CR	436	1150732	1177904	Could be missing some CDS
30	CR3/CentA	2	F	No	Non-CR	Nothing	246	1178240	1183250
31	CR2	2	F	Yes, with self CDS	Unannotated	CR2	162	1197791	1212761	Deletion (189 nt) by recombination (3 nt)
32	CR2	2	R	No	CR2 CDS	Nothing	0	1207517	1199949
33	CR2	2	F	No	Unannotated	Nothing	0	1213451	1221021
34	CR1	0	F	Unknown	Unknown	Unknown	NA	NA	1223971	Degraded CDS
35	CR1	1	R	Unknown	Non-CR	CR CDS	NA	1227894	NA	Truncated to ~3.5 kb 5' end
36	CR1	2	R	No	Unannotated	Nothing	215	1256819	1249957
37	CR1	2	F	No	Unannotated	Non-CR	689	1256970	1282966
38	CR1	1	F	Yes, with self LTR	Non-CR	Nothing	NA	1261110	1261678	Solo LTR
39	CR1	1	R	Yes, with self LTR	Non-CR	Nothing	NA	1264561	1263985	Solo LTR
40	CR2	2	F	No	Non-CR	Nothing	0	1298839	1306408
41	CR1	2	F	No	Non-CR	Nothing	0	1342615	1349475
42	CR1	1 in parts	R	Unknown	Non-CR	CR1	NA	NA	1360652	Truncated to ~5 kb 3' end
43	CR1	1	F	Unknown	CR3/CentA CDS	CR1	NA	NA	1372891	Truncated to ~5 kb 3' end
44	CR3/CentA	0	R	Unknown	Unknown	CR1	NA	NA	1373198	CDS only (313 nt)
45	CR1	2	F	No	Unannotated	Nothing	51	1380547	1387418
46	CR1	1	R	Unknown	Unannotated	Non-CR	NA	1391252	NA	Truncated to ~3 kb 5' end
47.1	CR1	2	F	Yes, with #49-50	Unannotated	CR1	623	1392479	1413150	Two recombinations
48	CR1	2	R	No	CR1 CDS	Nothing	26	1402764	1395878
49.1	CR1	1	F	Yes, with #47	CR1 CDS	Unknown	NA	NA	1406174	Truncated to 3' end
50.1	CR1	1	F	Yes, with #47	CR1 CDS	CR1	NA	1406333	NA	Truncated to 5' end
51.1	CR2	1	F	Unknown	Unannotated	CR1	NA	1417524	NA	Chimera #3.1.1 (~1 kb 5' end)
52.1	CR1	2	R	Yes, with self CDS	CR2 UTR	CR1	324	NA	1418957	Secondary LTR pairing
53.1	CR1	2	R	No	CR1 CDS	Nothing	189	NA	1421419	Secondary LTR pairing
49.2	CR1	1	F	Yes, with #47	CR1 CDS	Unknown	NA	NA	1428879	Truncated to 3' end
50.2	CR1	1	F	Yes, with #47	CR1 CDS	CR1	NA	1429038	NA	Truncated to 5' end
47.2	CR1	2	F	Yes, with #49-50	Unannotated	CR1	706	NA	1435830	Secondary LTR pairing
54	CR2	2	F	Yes, with self CDS	Unannotated	Nothing	82	1436389	1443093	Deletion (855 nt) by recombination (1 nt) – same as #10
51.2	CR2	1	F	Unknown	Unannotated	CR1	NA	1446914	NA	Chimera #3.1.2 (~1 kb 5' end)
55	CR2	2	F	No	CR2 LTR	Nothing	0	1447590	1455155
52.2	CR1	2	R	Yes, with self CDS	CR2 UTR	CR1	326	1469745	1455916	Insertion (162 nt) by recombination (6 nt)
53.2	CR1	2	R	No	CR1 CDS	Nothing	188	1465176	1458373
56	CR2	1 in parts	F	Unknown	CR3/CentA LTR	Unannotated	NA	NA	1476140	Chimera #3.2 (3' end); LTR has insert with identical flanking 4 nt
57	CR2	2	F	No	CentC	CR1	131	1479861	1501062
58	CR1	2; 1 in parts	F	No	CR2 LTR	CR1	135	1486489	1500128
59	CR1	2	F	No	CR1 LTR	Nothing	26	1493228	1500086
60	CR1	2	F	No	CentC	Nothing	406	1504122	1510984
61	CR2	2	R	No	CentC	Nothing	0	1521663	1514093
62	CR3/CentA	2	F	No	CentC	Nothing	69	1521769	1526194
63	CR3/CentA	1 incomplete	F	Unknown	CentC	CR2	NA	1527165	NA
64	CR2	2	F	No	CR3/CentA LTR	Nothing	115	1527389	1534956
65	CR2	2	F	Yes, with self CDS	CR3/CentA LTR	Nothing	131	1535168	1542688	Deletion (38 nt) by recombination (1 nt)
66	CR3/CentA	1	F	Unknown	Unknown	CR2	NA	NA	1546707	Truncated to ~4 kb 3' end
67	CR1	2	F	No	CentC	Nothing	0	1551203	1558056
68	CR1	2	R	No	CentC	Nothing	323	1571180	1564249
69	CR1	2	R	No	CentC	Nothing	0	1596009	1589281
70	CR1	1 (could have 2)	F	Unknown	CentC	Unknown	NA	NA	1622752	Truncated by BAC vector
71	CR1	2	F	No	CentC	Nothing	185	1605392	1612256	From GenBank accession AC209849.4
72	CR2	2	F	No	Non-CR	Nothing	0	1656803	1664373
73	CR1	1 incomplete	F	Unknown	Non-CR	CR2	NA	1667322	NA	Truncated to ~5 kb 5' end
74	CR2	2	F	Yes, with self CDS	CR1 CDS	Unknown	0	1671120	1673375	Deletion (5 kb) by recombination (11 nt)
75	CR2	2	F	No	Non-CR	CR1	99	1709255	1723679
76	CR1	2	R	No	CR2 CDS	Nothing	76	1720161	1713295
77	CR1	2	R	No	Unannotated	Nothing	257	1747118	1740308
78	CR1	2	F	No	Unannotated	Non-CR solo	324	1797520	1805640
