# Supplementary material for: High Quality Maize Centromere 10 Sequence Reveals Evidence of Frequent Recombination Events
Source: Front Plant Sci. 2016 Mar 23;7:308. doi: 10.3389/fpls.2016.00308 (PMC4806543; doi:10.3389/fpls.2016.00308)
Supplement: Supplementary file 6 [file Table6.XLSX]

## Sheet: Table_S6
Table S6. CentC monomers from CEN10. CentC monomers from array #1 (Figure 1), the left segment of array #2 (1.55-1.56 Mb), and array #3 are numbered based on the genome position. Monomers that make up the HORs that were dated are marked.
Mon. #	CEN10 start nt	CEN10 end nt	HOR
1	1476916	1477072
2	1477073	1477227
3	1478048	1478202	1A
4	1478203	1478357	1A
5	1478358	1478513	1A
6	1478514	1478669	1A
7	1478670	1478825	1A
8	1478826	1478980	1A
9	1478981	1479136	1A
10	1479137	1479292	1A
11	1479293	1479449	1A
12	1479450	1479604	1A
13	1479605	1479760
14	1501124	1501277
15	1501278	1501434
16	1501435	1501590
17	1501591	1501746
18	1501747	1501902
19	1501903	1502058	1B
20	1502059	1502213	1B
21	1502214	1502369	1B
22	1502370	1502525	1B
23	1502526	1502681	1B
24	1502682	1502836	1B
25	1502837	1502992	1B
26	1502993	1503148	1B
27	1503149	1503305	1B
28	1503306	1503460	1B
29	1503461	1503620
30	1503621	1503776
31	1503777	1503931
32	1503932	1504088
33	1511112	1511267
34	1511268	1511421
35	1511422	1511577
36	1511578	1511732
37	1511733	1511889
38	1511890	1512044
39	1512045	1512199
40	1512200	1512355
41	1512356	1512510
42	1512511	1512665
43	1512666	1512821
44	1512822	1512974
45	1512975	1513130
46	1513131	1513285
47	1513286	1513440
48	1513441	1513595
49	1513596	1513750
50	1513751	1513906
51	1513907	1514062
52	1526226	1526381
53	1526382	1526537
54	1526538	1526692
55	1526693	1526846
56	1526847	1527003
57	1527004	1527157
58	1547349	1547503
59	1547504	1547659
60	1547660	1547814
61	1547946	1548100
62	1548101	1548254
63	1548255	1548408
64	1548409	1548563
65	1548564	1548719
66	1548720	1548874
67	1548875	1549029
68	1549030	1549184	2A
69	1549185	1549340	2A
70	1549341	1549494	2A
71	1549496	1549651	2A
72	1549652	1549806	2A
73	1549807	1549962	2A
74	1549963	1550115	2A
75	1550116	1550270	2A
76	1550271	1550426	2A
77	1550427	1550581	2A
78	1550582	1550736	2B
79	1550737	1550892	2B
80	1550893	1551047	2B
81	1551048	1551202	2B
82	1558063	1558217	2B
83	1558218	1558373	2B
84	1558374	1558526	2B
85	1558527	1558681	2B
86	1558682	1558837	2B
87	1558838	1558992	2B
88	1558993	1559148
89	1559149	1559303
90	1559304	1559459
91	1559460	1559615
92	1559616	1559771
93	1559772	1559926
94	1559927	1560082
95	1560083	1560238
96	1560239	1560393
97	1560394	1560548
98	1560549	1560703
99	1560704	1560859
100	1560860	1561015
101	1561017	1561170
102	1561171	1561325
103	1561326	1561480
104	1561481	1561636
105	1561637	1561792
106	1561793	1561948
107	1561949	1562102
108	1562103	1562257
109	1562258	1562413
110	1562414	1562568
111	1562569	1562723
112	1562724	1562879
113	1562880	1563034
114	1563035	1563188
115	1563189	1563343
116	1563344	1563499
117	1563500	1563654
118	1563655	1563809
119	1563810	1563964
120	1563965	1564121
121	1676370	1676524
122	1676525	1676679
123	1676680	1676835
124	1676836	1676989	3A
125	1676990	1677144	3A
126	1677145	1677299	3A
127	1677300	1677455	3A
128	1677624	1677778
129	1677779	1677933
130	1677934	1678088
131	1678091	1678241
132	1678242	1678397	3B
133	1678398	1678552	3B
134	1678553	1678707	3B
135	1678708	1678863	3B
136	1678864	1679019
137	1679020	1679174
138	1679175	1679329
139	1679330	1679484
140	1679485	1679640
141	1679641	1679796
142	1679797	1679952
