# Supplementary material for: High Quality Maize Centromere 10 Sequence Reveals Evidence of Frequent Recombination Events
Source: Front Plant Sci. 2016 Mar 23;7:308. doi: 10.3389/fpls.2016.00308 (PMC4806543; doi:10.3389/fpls.2016.00308)
Supplement: Supplementary file 7 [file DataSheet1.FASTA]

>CEN10 Supplementary sheet S1. CEN10 reassembly sequence.
CCGAAGGTCCAATCGAATGGATTAACGACGAAGCCGAAGCCTTTGAGGAAGTTTTGAGCG
GCCGTGGAGATGTCTGCGCCTTCTCAGGTGCCAGGGGAATTGCTGCTATCTTAGAGAAGG
TAGGATGCGAACATGTGAAGATTCTGGCCCAAACCGAAGCTGCGTTCTCTATTGAAGATA
CGAAAGACCCCTCGGCCGAAGCAAGCTTGGTTGGCGAAAAGTTTTTCACCGACATCTGGG
AAAATGGTGGCCGAGGGATGGCTCACGAAATTATAAAGAAAAGTGAAAAAGATACTCATG
ATGCTAGAGAAGCATCAAAGGCAGCCGAAAAAACTGCAGATCTTGAAAGGCGGATAGGTA
TTACCTAATTGCTTTTGACTTTATGTTCTATTTCTGTAACTTCAAACTTATTCATGTTTT
GTATCGCAGCTGAACTATCTCCTCCCCCGGAGCCTTTTGAGTCATTAACCGACCCCGAAG
CAAAAAGGGAAGATGAAATTACGAAGATGGCCGAAGCTATTATGGATAAAGTTGTGAATC
AACTACTGAACGAAGCTGTAGAAGTAGTTTTAAAAGAAGAATAGCTATTGCTGTAAAAAC
ATTCGGAATACTGATGTAATATTTGCTGAACAAAGTGTGTAATATTCTATAGTTTTGAAA
GTGATGTATATAAGTTGTATATAATTCAGTTCTTTACGATGCATAAAACTTTACATACAT
ACCGTTTTTGAGCCTTTGGTGAAAAAACACCTTACCTTCTTTTCATGCTTCGTGAAGAAT
ATCCATATTCGCGAAAATATTATGCTTCGTAAGCAATAGATCTTCTCTGATACTAAGGTT
GACGAAACTGTACTTCTTCAAACTTTATTCTGTGCCTTGGCATAATTTCTTCGAAACAAT
TTTAGATTAACATTGTATTCCCCTCTTGTGCCATTGATGCAATATGATGTGTGATGTCAT
GTTATGCGAATGATGTGATGATGTCATGATATGCAAAATGATATTTGTGCCGAAGATACG
CACACGTTCCCATAGTAGAACACAGTCTCTTTGCCGTTTATTTTTCGACTACACCGCTTA
TTTTTTGGTGTATCAGCGTTGACTTTTCGCTGTAAGCCTCCCTTAGGAGCTTCTTCGCCT
TTTATTTCAGCGGTATCAGCGTTTATTTTTCGCTGTAAGCCTCCCTTAGGAGCTTCTTTG
CCTTTTATTTCGGCGGTATCAGCGTTTATTTTTTGTTGTAAGCCTCCCTTAGGAGCTTCT
TCGCCTTTTATTTCGGCGGTATCAGCGTTTATTTTTCGCTGTAAGCTCTGCATTCTCTTT
GGAACGACTTTTGAGCAGAAAACTTACGCTGCGTTCCCTTAAGAATGACTTTTGTTGCTC
CGACAAAAACTTACACTGCGTTCCTTAAAACGACTTTTTGTTGCTTCGTCAAAACTTTTG
GAACTTCGTCGGTGTATCAGGAAGGTATATTACATTATGATAATGACGAAGCTATTACAA
GAAATTGAAAACAATAAAAGAACTAAGTTTTCAATGATTGCTCTTTATTTAAAAAGGTAA
ATGATAACGAATGTAAAAACTGTTTCAGAGATAGGATATCTCCTAGTAGATGTGCTTCGA
TTCTGGCACAGTACTGTTGACTGTGCGAGCTTCGGACTGCTCCCTGAAGTCTCGCTGCTG
GTGAGTGTGCTGGCTCCCTTCTAGCTGCTGGCCTTGGGGATAAGCGGGTTGCATTGGTGG
TGGAGGTGGAGGCTATTGCCAAGATGCCTGAGGTTGGCTTGCCGAAGCAACAGAAACTGC
AAGATGGTTACCCACATACTCTAGAATGTACAGTGAGTGGTACGAAGCAGTATGCATAAC
CTGCTTCGGCTGACTCTGTTGGACTGCAGCTTCTGCTATCTCTTTCTGTTTCTGGATGGT
GACATGGCACATCCTGGTAGTATGACCCTTGTCCTCACCGCAGAATAGGCAATAAATTTT
CCTGGGTTGATCCCCAAACCTTCCTCGGAAGCCCCTGACGCCTCTGCCCCTTAGATCTGG
GGGCCGTGGATAGCTCTGTTGCTGCCCCGAAGCCTGGGAGGAATACTGTGGCCTCTGTTG
CTGACTTCCCCTGTCGTCATTCTGAGTAGAGTGGATTGATCTGACGTGTCTAGGGTGGAC
TCTCCCTCCGAAGCCCCTGGTCATTTCAGAGAACCTGTAAGCTTCCTCCCTTCTTTGTCG
AAAGTCATTATCTGCGCGGATATATTCATCCATCTTTTGAAGCATTTTCTCCAGGGTATG
AGGGGGTTTCCTGGCGAAGTATTGAGCTGTAGGTCCTGGCTGAAGCCCCTTAATCATGGC
CTTAATAACAATTTCGTTGGGCACCGTTGGCGCTTGTGCCCTCAGTCGTAAGAACCTTCG
GACATACGCCTGAAGGTATTCTTCGTGATCCTGGGTGCACTGGAACAAAGCTTGAGCAGT
GACCGGCTTCGTCTGAAACCCTTGGAAACTGGTGATGAGCATGTCCTTCAGCTTTTGCCA
TGATGTGATTGTTCCTGGCCGAAGAGAAGAGTATCAGGTTTGTGCAACATTTTTGACTGC
CACGACGAAAGATTTCGCCATGACTGCAGTATTGCCACCATATGAAGATATGGTTGCTTC
GTAGCTCATTAGAAATTGCTTCGGATCTGAGTGTCCATCATACATGGGGAGCTGAGGTGG
TTTGTAAGACAGGGCCAAGGTGTAGCCTGCAATTCTGCTGATAGAGGAGAAGCATCATCA
AAGGCAAAATTTCCATGATGAAAATCTTCATACCAGTCATCTTTGTTGACGAAGCCCTCT
TGGTGAAGCTCTCTGTACTGGGGCCTTCGGTTCTGCTCATCTTGAGTAAGATGACAAACT
TCTTCAGAGGCTTCGTCTATCTGTCTTTGTAGGTCATCTAGCCGAGCCATCTTTTCCTTC
TTCCTTTGCACTTGTTGATAAAGCATCTCCATATTCCTGATTTCTTGGTCCAAGTCGTCC
TCCTGAGGCGTTGGACTGGTGGCCTTCCTCTTCTGGCTTCAGGCCTCCCGAAGAGAAAGG
GTCTCCTGATTCGGGTCCAGCGGCTGCAGAGCGGCAGCCCCTGTTGCTGAAGCTTTCTTT
GGCGGCATGATGAAGGTCAATGCTTGCCGAAGGTGGTCGAAAAGGGTTCACCGGAGGTGG
GCGCCAATGTTGGGGACTTGTTCTCAAATGCTATGAGTTAAGAACAAGGCAACACAGAGA
ATGTTAAACATTAAAGTCCTTCGTCCTTTGAACCATTATATCCCTTTTGAGAAATAATGT
TTTTCGGACGAAGGTTAAGAAGGACGTACCTTTGTCAAAGCAACATATGAACGAGGAAAA
GAAAAACATATGAGGTGTAAAAGATAATATCAACAGTCATTTATTACCATCAACTCATTT
TTATTTTATTATTAAGGAAAAATAGGAATGTTAACAAGTTACAAAAGTACCTTCGGCTTG
AAAGAAAGTGAAAGTACAAGCGTGACAGAAAGGCAAAGATGTCCAGTCAGCGTGAACAGT
ACGGGAGTACTGTTCATCTATTTATAGGCACGGGTCATAGCCCATGTAAAATTACATCCA
GGCCCTTTGCATTTGCTAATAACTCTATAGTAATTCATCGGGGTCTAGATAGCCTTTTCC
CCTTTAAGTCGGTTTCCTTTTTTCTGTCATTATACCGAAGCTCCCTTGCACACAGCTTCG
GCTTTGTTCCATCCTTCGTTTCCCTTGTGCTTCTTTATACTGTGATTTTGACTCAAGTCC
GAAGGGTCCAAGTCCGAAGGTACCTGCTCATGTATTATACTCCAGAAACATTGTTAAATC
ACGTTTTTGAGGACCTTCGGAAGCCGAAGGCCCCCAACAGTTGCAATCTTCTACTTTGAA
TATTTCTACCCAAACGATGGAGTCTTCAAAAAGGAGGGGCGTGGTACCCTTAAGGGTATA
GTAGCAGCCACCAAGCGAATCAAGAATGGTGATCACAAACTTAAGATTGAATTTTCTTCT
AAGCTTGGAGGTCCTGTAGGACCAAACACTCGCACTTTTGTGGATGAAATTGTATTGTTT
ACAAAGAAAAAGGCACCACTCATTGGAGTGAAAAAGTGGAAAGATATAGAGCTCAATGTT
AGGTCTTCTATAGCCTCTAACGTACTGGTATGTGAAATTTCTTTACTTGAGCCCTAACAG
TTAGCTAGAACTATTAGTGGTCTACTATTCCCAAATTACTAGACAATTAACCTTCTCTTT
ATATCAAAACTGAAACAGCGAAGGTGGGAGTTTCTAACCAATGAGGACGCGCATGAAAAG
ATCTGGTCTATTGCTAAGGAGAGATACAAAGGATGGCGATCAACGTTAAGCTCAACATAC
AAGGCATACAATAGTTATGCTGAAAGGATGAAAAACAAGCCTGAAGATGTAGACATCGTC
GAGTGGCATTACATGATGTTGTATTTTGGATCTGAGAAATTCCAGGTTTGCTATTTCATT
TCCTTTACTTTAACGATTGGCACTTGCATAATATGGATGATTCTAGCGATTTATTTATTA
ATTTATTTCCAACTATTATTATTTTCTAGAAAATAAGCAGTCGGAACTCAGAAAACCGTC
AGAAACAAAGAACGAAGCATATAATGGGTTCTAGAACTTTTTCCCAAATAAGCTTTCAAC
AGGTAATGATATGACCACTACTTTATTTTCCATGATTAATGACAAACTTGTATGATACAT
TCTTCACATTACGGAGAGATCCAGAAACTGGTATAGAACCAATCGATCTATCCCTTTGGA
TGATTACTCATTGTAAAAATGATGAATGGTCGGAAGAGGCTTCACGTGGCATTTATGTGA
GTAAATCACAAAGCTTACTACTAAAACATACTTTGAAATACTGGGCATGAATTCTTATTT
GAATTGAGCTAACTTGAACTATATTGTTCTTTTCAGGAGAAGGCAACTGAGAAAATTGTT
GTGAAAATGTAAAGATTTGATCTAACAAGAGAAGAGGAAAATGCTATTTTCCAAACAACA
TTCAAGGAAACAACAGGATGTAAGGCAAACAGACTTCATGGTCATGGGTACCTATCAAGG
TATCCAACAAGAAGTCAAGTGATGGAATCAAAGTTCCTCGAACAAGCTCGTGCAACGGTT
GTAACCAACCAAAAGAACATTGAACTCGAAAGTCAGGTGCAGTTGTTATATGAAAAACTT
GCGTGTGAGGTTGGAGAACGAGAAAGAATACTACAGGAAAAAATGCAAGCACTGCAAGAA
GAAGAAGAAAGAAAAAGACAAGTGCTTAGAGAAGAAATGAGGCAAGAAATGGTTGCTGCC
CTTGCTGCTGTAGCACAACAGGTATAAAATTTGATATTTGTATTTTTACCATCATTGCTA
TTAGGAACTTTTGCAACATAAATTGTTTGATCAATTATTTAATGCAGAGCAACCGTGAAA
GCACCACTCCAATCGATCCTTCTTCCGTTGTCCCTACTAAACCTCCTGAACTCATCCCAG
CTGATCCTCCTGCACCTGCACCAAGTAGTGCAAACAATGTTCGTACACCAGACACAAACA
ATAAGAAAGACAATATGCCAGCAAACTATATTAGCTCTTACACTCTAAGGAATGCTGTGA
CAAGACGTGTGCAGGCAAGGGGCAACAAAACAAGCGAATGTGTATGGAATGCAAATGTTC
TTGTATTATGATCATATAAACTGTTTTACAACATTTTTTGATAGTTTTGTTTTTGTAATC
CTGAATATGATAATAGGTACAATCCGCAAGTGCAAGCGAGAAGCAAGGTAGATCAACTTA
AGAAGCTCTATCAAAGTGTGTTTAAGGTATGTCCACAATCTTTTTTTATTTCTTTTGTAG
TTGTGCACGCAATGGATTTTAGTAGCCTAAACAGATTTTAGTTAACCATAGGAGCAGTAC
ACATGTTTGTGGCTCTGTGCAGCATGCTTATTTGGTAGCCTGTTTTCGCTCTTGTTAGGC
TGGTGCTGCAGCTGCCTTCTCTAGTAGAGATAGAGTAGAACGCTTGCTACTGCGTGCTTA
CTGTTTGCTGCTTGCCGCTGCTAGCTGCGTGCTGCTGCGTGTTGTTGTTGCTGCTTGCTG
CATGCTGCGTGTTGCTGCTTGCTGATTGTTGCTACTGTTTGTTGCTTGCCGCTGCTAGCT
GCGTGCTGCTGCGTGTTGTTGCTGCTGCTTGCTGCATGCTGCGTGTTGCTGCTTGCTGCT
TGCTGATGGTTGCTGCTGATGCTGCTTGCTAGGAGTTGTGCTGTAGCTGTAGCTGTAGGC
ACTACAGTTGTAGTCTTCCACTAATGATTAACCAAGTTATTGTAGCTTTGCTAATTATTG
TTTTGAACACTTCCAACAGGTTCCTTGTCGTCGTGATATCGTCGTCAGCCTAGCTAACCA
TCGCTTGCATCAATGGAGGGGATGAAGGGGTATACGATGACAAAAAAACTTCCAATAATT
TGCTAGTCCTGAGTAGTTTATTATCTATGTTATCACAATCCAAGCTAGTATGAGGATGTT
GTGATTGTGAGCTATGTTATCAAATTAATTTGTATTTGGCCACTATTTATTTGGTGCAAC
CTATTTGTTACAACTTATGGTATGGATATAGTTAATATATGAGACAAGAGACAAATATTA
TGGTTGTCAACTTTGGTTCTTACGTTACTGATGTAAAATATAATTCTTTTGCATAACATT
TTATACCCAATAGAAATGCAAAATGCATTGTCGTATAAATTGTGGGTTTGAATATATGTA
AATGCAACAGTTTTATTGGTTGTTGTATGGTTCAGTTGCAATGATTTTTTTGTTGCAATA
AGATGTAATTACCATGGATCTATTTCGTTGGGACTTCAGTAGTCGCAACCTTTTCTTCTT
GTTGCAACATCATTAGTTACGATATTTTTTGTTGTTGTTATAACGGTTCTTACCACAGAT
AATTTTTATAGCAAAAAGGTCATGTAGCCACGAGACACATTATGTTGCAAAATGATCAAA
TGCAACGAAATTATTTGCATGGCAATACATCTTGTTGCCACGAGTCACTGGTGTGGCACT
AGTGTTTTGTTGCCACGAAGCATCTTGTGGTAACAAAGCCATTTGCAACAGATTTAAACG
TGGCATCAACACTTATTACCATGAAATATGTTGTGGCAATAGAGTTTTTGGCAACTATCG
TAAATGTTGCAATATAACTTATTGCAACAGAATAGTCCATTGTAACAACGAATTGCTACA
ACACTTGAATACGTTGCAAAAGATGTAGTAATTGCAACAGAACGTAAAATTGTTGCTATA
GCCTATTGCCACTCTGTTTTCTGCAACAGCAGACAACGACAGTTGTTCTATCGCAATTGA
TGCCTATCGCAACGATTTATGGTCTATCGCAACGATTTTTGCCCATTGCAAGAAGGTGAT
TTTTTAGTAGTGCATCAAATCAAAGCTTGTTGAAACGCCGAAGCTCAAAATCTCGACAAA
ACAAGAAAGGTTTAAAATGGCAAGCAGTGTAAACAACTGAAATAGCACAAGAAACGCCTT
CAATGCGAGCTCATATTTATATGCATAGCGCCCCATGGTTTGGTGGGTTCAACATGTCAG
TGTCGTTCGCTATTCTAGCGAAGGGAAGGTGTTTTTTTGGACCTTCGGCTAAAGGCCTTC
GTCCACGTCACAGTCTAAATTTGTTACAAGGAAACAAATTAACACTACGAGGGGCTACTA
TTTGGGGCCTTCCTCTTCCGAAGGTCCTCAAAAATGTGATTAACCATATGTTTTTAGCAT
GATTATGAATAGTTACAGGAAGCTTCAGACTTGGGATGAAGAACTTCTCTTATGACGAAA
TGAAGGGAGATAAAGATTGGGCGACAAAGCTAGAAGCCAAGGGCCTTCGGTTTAGCATAT
TGACGAAGTCCAAGCATGATGATGACTAAAAGAGGCTAAAGACCTTATAGTCCTCAACAA
TTCATGTTAGGATTATAGGTGGTTACCAAGGGTAAAAATGTACTTTTATCCGGGCTGCGT
CCCGTGAGTGAACAGTAACACTGTACTGTTCACGTTTAATTGTAATCGCTCTCGAGCCAT
TCTCGCTCTCTCACCTTCCGACAAGCCGAAGGTACCATTGTAATATGAATATTGTTAATA
CTTATTCATGTTGCATGAAGAAAAATGAATCATAAATATATAACAAATATTATCTTCATT
CCTTTGTATTCTCTTATTTTATTACTTATATTCATGTTTATATTGTGAAATGATGAAGGT
GTGTCCTTCATGACCTTCGTATGAAGATCATTATATCCAGAAGGAAATAATGTTTCGAAG
GACGAAGGTCTTTAACCATTAATCTTGTTCTAGATTAATAGCATTTGAGAACAAGTGAAC
AACACCTAGGATTTTGATCTGATGGCCACACACTCCACACAAAGTTGCTTCGCCTTAACG
CACCCTTCACGATGATGCCATGTGTCGCCTCTGATTCCTGCTAGAACCGCCACCACTAAG
TTTTGAGGCCCAAACTCGGCAAAACTAGTAGATGGGTGGTTTTGAGGCTCAACCTCGAAA
CCAACGCGAGTAGTGCACCACATGCGCACCTCCCAAGTCCTAGACACATGCCCCGCCAGT
CCTCGACTGTGCTAGCGACACGATCCACTCTGCCATGTCCTCGCACTCGTCCTTCGCCCT
TCTCGGAGCATCAGCTATCATGTCAAGTCCCAGCGCTTGTCCTTCGCCATTCTCGTTCCA
TCAACATGAACCTGCATGACCTTTACCTTCGTCGTTGACCACCATCCCCTATGCTCCACA
CCTGCACAGCACAAGCCAAAATACATGGTTGCACAACACATAACTCATGCCTCGGTTAGT
CCACTACTCAACCCAAGACACTAGCTGTTGACAATCACTCATCAACCGAACCACAAGGGC
AAATCAACCTTGTGTTCGTATAGGTAACAACAAAATTCCCAATATTACAAATAAATCTGC
TGATCAGTGCCTATTACTTAAGCTTTACAAGTTACTTGCTGCCACCTCTAATTAGCAGAA
CCAACACATTGGTTCCAACATTAATCCAATGCAGATATATGTTATGTTCTATTAAAATAG
CGTGTGCGTATGAATGAAGGTTTCCTTCTTGATAAGTTATAAATAGGATGGTTGCCAAAT
CTTGATGATAAATCCAGTACTATATCTAAGTAATTTGAACTTATTTACATTTGTATGCCC
TCCCAAGAAAATTACTTCACAAATCTATTGAACGAAGATGGTTTAGAAGTGTTAGGCTCA
GAAGATGTTGTGGAGTCTGATAACGACTTGTTGGAGCCAGTGCTTGCAGCTGATATGAGT
TCCCAGACAAAAAGTAAGGGACAACCCAAGAATTTTTCAGAAGAGGAGGAAATGTTTCTC
ATTTCAACATATCTCAATGTGAACAAAGATTCTATTGCTGGAAGGTGATAGTCAACTAGA
TGTAGGTGATAGCCACATAGGGGTAGCTTAGTCTATATAATGCAGGAGTCAAATTTTTTT
GATATACTTCTTGCCCAAAGGAGAGATTTAATTATAAAGGGGGACAAGTTTCAAAGAATC
AGAAAATTTGACACTCTATTGCTTTAATGTATTTCTATTCGACATTTGACTCCAAAGGGG
TTAATTTTTAGGATGAAAGGCAAACACAACCCATATCAAAGACCAAAACTACAAAATATT
CATATTTTTATTTCACTTGGTTATTTTTATTTACAATTTATTTTCAACTTTCAAGTTGCA
TTTCTGTAAGACATTTGATAGGGGGATATTGAAAATGGGAGACAAATAGAGAGATGTTCT
TATAAGAAGAGAATGTCACCATAGGGTCCAAGAAAGTGAGGAAGAGGATTATGGAGTTAG
AAGGAGGCTTAATTCCATAATCCCACAATGGGAACATTTAGCAAGGGTAACATAGTTTGT
TATCTAAAAACTTCAATTGACATATTTTTAGAAGCATATAAATCTTTTATTTGCATTTGC
ATCTTAGCAAGTAAATTGCATTTTACATTTTTAGTATTTAATATTTCCTTTCTTTGGTTG
TGTTCTCATCAATCACCAAAAATAGGGAAATTGTAAGAAAAATGGACCAAGCCCATTTGA
TAGTTGAGTTTGGTGTTTAATGGTCGACATAAGTATTTGGACTAACATTGATTGCTAGTG
TTTATGGATATACTTCAGAGGACACAACATGGACATGGACGAACTCAAAGAGGTGATCTA
GAAGATCAACACCTCAGGAAAGACATTAGAAGACTATGTTGGTCACTTGTTCTTAATTGT
TGTGAATCAAGAGCAAGGCAACACACTTGTTATGCGTTAAAGACCTTCATCCTTCAAAAC
ATTATTCCCCTTCGGGTATAACGAGTCTTGGACGAAGGTTCTGAAGAACATATCTTCATC
ATTCACAAATATAAAAACATAATTACAAATGTAATATCATGACACACATTTATTCTATAA
CGAATGTATTAATAATATCAAAGTTCATATTACATTGATACCGTCGTCTTGCTTGAAGGT
AATGACGTGAACGAGATTACAATCCAACGTGAACAGTATGGGGGTACTGTTCATCTATTT
ATAGGCAATTGTACAACTGTAAGACCTAAAAGTAGCAGAAGAAAAAAAATATATCATAAA
ATAATAAAATAAGAATATCTAGGATAGTATTTCTAGAATTTTTTAAACCTTGGAATTTAG
TAGGACATTTCCTGTTCATAATCAATAAAAGACATTAAAATAGTCATATGAGAAAGTGGG
CATCTCATACTTATGAATTTGGGGGGAATACATTTTATTGAAATAAGTAATCATAATTTA
AACTTGACCTCCAATTCTAAATAAAAACATAAAGTAGAAAATGTGAAGGAAAATGTTTAT
GAAACCATTTATTCCTTCCCTAAATGAATAACAAGAAAATAATAAATAATAGTATTGTAA
ATAGTAGAAGTTATATTCACTAGGAAATTTGAAGTTCAAAAATAGGAGCTGAATTTGAAT
TTGGATTTGAACTTGGAACTAGAAACAAATTTGAAGTTTAAATAGGAAACTAGGAAATAA
AAACAAAAAGAAAAAAATGGATAGCCTCGACCTGGGCCTTTTCCCTTTTCTCCCACGGCC
CATTTCCAAAACTCCACCACCGCGAGCCCATTTCGCGCGCTACAACCATCTGACTGGTGG
GGCCCGACCGTCAGCCAGTCTCCCTCGCGCGCCGACGGCGTGGCCCCATTGGCCAGCTCT
TCCTATCGCATACGCTCAACGGCTTTGTGAATGCATGCGGGACCTATGCGTCGGCCTCAC
CGCGCTCACGCTCTCCCGCCTGAGTCACTAGCAACTGGGCCCGGGATGTCAGCACCATCT
CCCTCCTACCTGCCGCCGAGAACTTCTCCGCTCCTGCATCACCAACCCCGCGAAAACCAT
GGGCCGTTGTGGACTACTCCTTTTTTTCTTGTTCTTCCCCCGAACCAACCGGCTGTAGAC
CCCCGAACTGCTCATGAGTTTTTTCCAGGACTTATTTAATTCATAGAAATTCCATTTTAA
CTCCTTTTTTTAAACAGTTTCAGTTGCATTAATTTTGTTTCAATATTGTATATCATCTAG
TAACTCTGTTTAGTCATGAAACCTAGATCAAAATTATCCACTTGATTTATTCTATACCAG
GCAATTAATAACTTTGGAAAATCGTAACTCGATAACCGTAACTCCGAATTTAGTGGTTCT
CGAACCTGGGATCTCGTTAAGGCGCGTAGATCATTATTATGCAGTTTGTACTTATGTTTG
GTGTGATGTTAATTTTGCCTATACCATGTTTGTTTGTATTGCTATGTTTAGCAGTGAGGT
CACGAGGATATAACAAATCATCCTGGTACTTGGAATTTCAAGTCCCAGACAAGTTGTGCC
CTTGATCACTTCTTTTTACCTAATCATGTTCTTATTAATCATAATGATCTGCATAGGTTA
ATTTTGATGGGACACAATAGGTTATCCTAGTTTGACTATCTTTATACCTTGTTTACCACT
GATTTTTTTGGATAGTACCTGCTATTGCTTTATATGGTTTTGGGTATAGAGATATACATT
ATTTATGATCACACTTTTATTATCAGTTTGTTATTTACTGTTCATGATAAGATCATTATG
TTAATTGGAACATGGAGAACCACCCGAGAAAACAGTGCTACCACAAGGGTGGTATGGGAC
GCCCTTGGCTGACTAATTAGGAAAGCTAGTGGAGGACTACCTTACCCGAAAGGGGCAAGG
GCAATAGGGGAGTGGTCAGTGTAGGGAGGTCCTTGGGTTGATTTTGTTGCGATGGCGGTC
AGGCGAGGGATCCCTTCATTGGAGCTTCCTAGAACTGTAGCGAGTTTTTTGAAGCTAGTG
GAACTTTGTAAAGGCCTCGTAGTGTTACCCTGCCTCGCCTCCTCGGCAGAGGTGTATGAG
AAGTCGCGATCTCTTGGCAGATGGGTATAATGACTTGTGGGTAAAGATGTGCAACCTCTG
CAGAGTGTAAAACTGGTATACTAGCCATACTCACGGTCATGAGCAGCTCGGACACTCACA
TGATTAATTTATGGAACTAAATTCAATTTGTCATATGCATTGCATTGCGGGTGTTGTTAT
CACTTTTGTTCTATTACTTATTTGGGTTGGTTTATATTTACACTTAGTAAGTGCTAATAA
AATTTTGACCAACTTTAAAAGCAATGCTCAGCTTTAACCATCCTCTTTGGTAAGCCTTAC
CCTTCACATGAGCTCCCACCTTTGGCGAGTTCTTGCACATTATCCCCCACAACTTGTTGA
GCAATGAACGTATGTGAGCTCACTCTTACTGTCTCACACCCCCAACAGGTCAAGAACAGG
TACCGCAGGATGAGGCGCATGGAGGATGCTGTGATGTGTTCGTGAGAGGTCTAGGCCGTC
GTCTCCAAGTCAACTTTGGGTGGCTGGATCGTTGTCTCCATATGATGTAATTATTTATTT
ATTTTGTACAGAACTCCTATTATATAGTAAAGATGTGACATTCATTTTTGTACCATGAGT
TATCATATGTGTGAGACTTGGTCGTAGCACACATGGTGATTATTTCGCACCCAGGTTTTA
GACCCCTAAAACCCGGGTGTGACAGAAGTGGTATTAGAGCAGATGTTGATTGTAGGACGA
AACCTAGATAGAACTGGACAACCATTGTCTACTTACCTTTGCTACTCTGATTCTTTCTAA
ACTTTCCTTAATCTTTTCTCATCCACTGCTGCTTTACTTTGATTATTCTTACCTTTTTCC
TTCTAAAGACAAATGTGGATTTCACACTTTGAAATCCTGTACCTAAAGTGACCTTTAGGA
ATAGGAGACCTATTCATAGGAACAAAAACAAAACTATATTTTTTATAGGTATCTATGCAC
TTGAATGTTTGTTCTTATGATATTTGTCTGATTTGGATCTTTGATTGAGTGTGATGGGTT
GTGGATTAATGTCCACAATTGCATCTGCATATATATCTAAGCATAAAGGATATTATTTAT
ACAATAACTAGACAATCTAGATTATCCCCATTAAAATGTATCTAGTATCCCATATCTATC
TCATCTTGATAGATTCTATCTTACCTTTGGACATTAACCTTATACGTCTAGTTACCCCAA
TCTTGACATAAAACAACAGATCAAGCCCTGCCAAAGAATCTTCAGTTCATAACCAGCTAC
TAGCCTATTCATTCTGCCTACCAAATAATTTCCCTTGCAAAACTATCTTACCATATGCTT
CTAACTCAGATGGTCAATACCAGGAAGGGTGGAGGAATTAATCTACCTGCCAATCCACAT
AGCCGGAGGGTGCTTAGACAACAACAACAAGCAGAGATGAATCCTCCAAATCCTCCACCA
GTCGGAGCTGATCCAGCAGTTGCAACCTAGATGCGGATAATGCAACAGATGACTGACACT
ATGGCAGATATGCACGCACAAATGCGATAGGAGCATCAGAAGATGTGCCAAGAGAGGGAG
GAGATGCGCCAGGAGCGAAGGGTGCAATAGCAGCAACCACCACTACCTCCACCACCACCA
CCAGCTCCACCTAGGGATAAGCACCAGGAGTTTATGAGTCACAAACCACCAACCTTCTCC
AATTCCGTGGACCCACTAAAAGCAGATGACTGGCTAAAGTCTGTAGATAAGATGCTCAAC
CTAGCTCAGTGCTCGAACAAAGAGAAAGTGCTCTATGCATCGGGTCGTCTTACTGGCCCC
GCTGTAGATTGGTGGGATGCGTACTGCGCTGCTCATGCCGCCGTCAACACAATCACCTGG
GAAGAATTCTCCCCTCAATTCAGGAATTACCATATTCCTTCTGGACTCATGAAGATTAAA
AGTAAGGAGTTTCTATCCCTCAAACAGAGAAATATGTCCGTGAGCGAATATAGGGACAAA
TTCATCCAGCTATCTCAATATGCTCCTAGGGATGTTGAGGATGATGAGAATAAGCAGGAG
CTCTTCCTGGAAGGTTTGATTGGACCGCTACAATACCAACTGATATCACACACATTTCTG
TCCTTTCAACGACTACTTGACAAGGCGATTGCTGTGGAAAACAAGAGGTGTGAGTTTGGA
GAGAAAAGGAGGGCTGCCAACCAGGGACAAACTGGAAGTAGTTCCCGTCCCCGTTATACT
ACCACTCAAAGTACACCAGCTCATGGCAGTTCTAGGCAGCAAACTCAACAAGCACCAACT
GCTCCTCCGCAGGCAAGCACGCCAACTAGACCCGTTGCTCCTAACACATCCACCAACAGG
GCATGCTTCAAGTGTGGACAGTCTGGACACTACGCCAACTACTGTCCCAATAGGGCCGCT
TATACTACTCCGACTCCAATGAAGCAAGGACAAGCCTCGGCAGGCAAGAGTCAGCCCCTA
TTTGTCAACCGGGGGCAAGCCAACCATGCAGAGGTAGAAGCTGAACCTGGTGAAACTGAA
AACCAAGAGGAAGTACTGGTTGAAGATGAAGTAGTCGGGGAAGAAGTCAACGAGCAACAA
GAGTAGAGCATATATAGAAATAAACATATATATATATATATGTATATATATTTAAGTAAT
ATTTGTAAGACCTAAATGTTACTTTAGTTAGTAGCTAGTATTTTACTATTTTAGGAATAA
TAATAAAGTCTATTTGACCATATGTTTTGCTAATAAATTAGGCATCATGTTGAGATTCTT
GTTTGTGCAAATGTTCTAAAACAATATGGTTATACATCCTTTTTCTTACAAATCTCGAGG
ACGAGATTTCTATTAAGGGGGGTAGGATTTGTAAGACCTAAAATTGGTAGAAGAAAAAAT
ATATATCATAAAATAATAAAATAAAGAAATAAGAATATCCAGGATAGTATTTCTAGAATT
TTTGAAACCTTGGAATTTAGTAGGACATTTCCTGTTCATAATCAATTGAAGACATTAAAG
TAGTCATATGAGAAAGTGGGCATCTCATACTTATGAATTTGGGGGGAATACATTTTATTG
AAATAAGTAATCATAATTTAAACTTGACCTCCAATTCTAAATAAAAACATAAAGTAGAAA
ATGTGAAGGAAAATGTTTATGAAACCATTTATTCCTTCACTAAATGAATAACAAGAAAAT
AATAAATAATAGTATTGTAAACAGTAGAAGTTATATTCACTAGGAAATTTGAAGTTCAAA
AATAGGAGCTGAATTTGAATTTGGATTTGAACTTGGAACTAGAAACAAATTTGAAGTTTA
AACAGGAAACTAGGAAATAAAACAAAAAGAAAATAATGGATAGCCTCGACCTGGGCCTTT
TCCCTTTTCTCCCGCAACCCATTTCCAAAACTCCACCACCGCCAACCCATTTCGCGCACC
ACAACCACCCGACTGGTGGGGCCCGATCGTCAGCCAGTCTCCCTCGCGCGCCGACGGCGT
GGCCACACTGGCCAGCTCTTCTTGCCGCATTCGCTCAACGACTTTGTGACTGCATGCGGA
CCTACGCGTCGGCCTCACCACGCTCACGCTCTCCCGCCTGAGTCACTAGCAACTAGGCTC
AGGATGTCAGCACCATCTCCCTCCTACCTACCGCCGAGATCTTCTCCGCTCCTGTGTCAC
CGACCCCGCGAAAACCATGGGCCATTCTGGACTACTCCTTTTTTTCTTGTTCTTCCCCGA
ACCAACCGGCTGTAGACCCCCCACGCCGGAGTATAAAGCGGGACCGAACCCCCCTCGTCT
GCAGCCACCGCGAGCCGAGAGCCACCATTGCCGCAGATCCCACCGTCGCCGACCCGATTA
TTCTGCGGGTGAATCTCACCGGTAAAGGGTGCCTGGTCTTGCTTCGGGCCTGCGGAAGCT
CGTGGTAGCAACGTCCGGTGCAAAGACAACTTGGGACCTATTGGATTGCTCGCCGGAGCA
AATACTCGGCTGCGGATTTGTAGCTCGCCATGGACCATTCCCACCAGGACACCATTGCCG
GTAAGACTACCTCCTTATCACTCGCCTTGTCCTTCTCAAAGTGTAGCACCGTTCTAATCA
GAGTTTAGGGTGTTACGCACCGGGATGGCCATCTCCGGCCATGGTCCGTCGCCGTGGGGC
GATGCTCCGTCGCTCGGCACGGTCTGTATGGTGCTGATGCACGACCGCCGTTGGATCGAT
CACCGGTGGTTAGGATTAGAGCTGAGGTTGGCGCTTCGGTTCATTAAATCTAGGGCGTTC
AGAATTGATTGGGTGGATAGGATTTAGCCAAACACGTGGACGTCTCGTGTGCCATGGACC
TCTGATCCAAGGGCTCATATTGCATACTGTTTCATTTAAAGTATGATCTAATCTGTGCCA
CCGGATCTAGATCGGGTGGCTCTGGGTACCCGATACCCCTTCGCGGTGTAACATTTGCTA
AAGAGACCCCAAAGATAGTTAAATCAACCCACCATCCATGGGAAGCGCATAGTAATTGCA
GATATGCCCTGAAATTTACAAATTGACCCCCGAACTCCCTGGTTATTGTGTGCACAGTCC
ACAAGCTTAGGAAATTAATGGAAATGATATAGAAAATCGATTTTGTGCATAAAAATATAT
TCAGAACTTATTTAATTCATAGAAATTCCATTTTTACTCCTTTTTAATCCGTTTCAGTTG
CATTAATTTTGTTTCAATATTGTCTATCATCTAGTAACTCTGTTTAGCCATGAAACCTAG
ATCAAAATTATCCACTTGATTTATTCTATACCACACATTTAATAACTTCGGAAAATCGTA
ACTCGATAACCGTAACTCCGAATTTAGTGGTTCTCGAACCTGGGATCTCGTTAAGACGCG
TAGATCATTATTATGCAGTTTGTACTTAAGTTTGGTGTGATGTTAATTTTTCCTATACCA
TATTTGTTTGTATTGCTACGTTTAGCGGTGAGGTCATGAGGATCTGAAGAATCATCCTTG
TACCTAGAATCTCAAGTCCCAGGCAAGTTGTGCCCTTGATAACTTCTGTTTACCTAATCA
TGTTCTTATTAATCATAATGATCTGCATAGGTTAATTTTGATGGGACCCAATAGGTTACC
CTAGTTTGACTATCTTTATACCTTGTTTACCACTAAATTTTTGGATAATACCTGCTATTG
CTTTATATGGTTTTGGGTATAGAGATATACATTATTCATGATCACACTTTTATTATCAGT
TTGTTATTTACTATTCATGATAAGATCATTATGTTAATTGGAACATGGAGAACCACCCGG
GAAAACAGTGCTACCACAAGGGTGGTATGGGACGCCTTTGGCTAACTAATTAGGAAAGCT
AGTGGAGGACTACCTTACCCAAAAGGGGCAAGGGCAGTTGGGGAGTGGTCAGTGTAGGGA
GGTCCTTGGGTTGATTTTGCTGCGATGGCGGTCAGGCGAGGGATCCCTGCATTAGAGCTT
CGTAGAAACTGTAGCGGGTTTTCTGAAGCTAGTGAAACTTTGTAAAGGCCTCGTAGTTTT
ACCCTGCCTCGCCTCCTCGGTAGAGGTGTATGGGAAGTTACGATCCCTTGGTAGATGGGT
AACATGACTTGTGGGTATAGATGCGCAACCTCTGCAGAGTGAAAAACTGGTATACTAGCC
GTGCTCACAGTCATGAGCAGCTCGGATAGTCACATGATTAATTTATGGAACTAAATTCAA
TTTGTCATATGCATTGCATTGCTGGTGTTGTTATCACTTTTGTTCTATTACTTATTTGGG
TTGGTATATATTTACACTTAGTAACTGCTAATAAAATTTTGACTAGATTTAAAAGCAATG
CTCAGCTTTAACCATCCTCTTTGGTAAGCCTTACACTTCACATGAGCTCCCACCTTTGGC
GAGTTCATGCACATTATTCCCCACAACTTGTTGAGCGAGGAGCGTATGTGAGCTCATTCT
TGCTGTCTCACACCCCCACAGGTCAAGAACAGGTACCGCAGGATGAGGCGCATGGAGGAT
GCTGTGATGTGTTCGTGAGAGGTCTAGACCGTCGTCTCCCAGTCAACTTTGGATGCCTGG
ATCGTTGTCTCTATATGATGTAATTATTTATTTATTCTGTACAGAACTCCTATTATAGTA
AAGATGTGACATACGTTTCTGTACCATGAGCTATCATATGTGTGAGACTTGGTCCCAGCA
CACGTGGTGATTATTTCACGCCTGGGTTTTGGACCCCTAAACCCGAGTGTGACAACAACT
TCGTACGTTATTACATTCATGCCCTCAACAACTACATACAAGGTTTCCAAATGTTACAGG
AACAACATTGTCATTTGTACTCAACAACTTGAACAACACCTTCTCCCTGCGTCACCTTCC
TGCTTCATCGTGACGAAGCTTTCTTCGTCGTACTTCCCTTATTCTATGTCGAAGCTTTTT
TGGTAACGAAACTCCTATAATACTTAATAATACACTAAAAACAAATGATTAGCCATGTTT
TTGAGGACCTTCGGAAGACAAAAGGCCCCCAACAGTAGCCCCTCGCAGTATTAGTTTGTT
CCTTCGTAACAAATTCAGGCTGTGAAATGAACGAAGGCCTTTATCCAAAGGTTCGAAAAA
AATACCTTCCCTTCACTAGAATAGAGAAACCTTCTATATCGTGGTGCCCATCGTGCAGTG
GTGCTTTGCATATATATATATATGAGGGTTATGATGAAAATATTTTTCGTGCTATCAAGT
TTGTGTTGGGTTTGTCGTTTTAGCTTTCTGATTCTGTAACCACGATTGTATGGAGCTTCG
GCTTTTTATTTCATTCAACGCTGAGATGGCCGAAGATAATAGAAGTGAGGACCCCGCACT
GACCGGTTTTTACGAAGCTATGGAAAGGACCAATGTTGAAAAGATTACTGATGAATTTTT
AGCTAGGTTGTCTAGAGATTCTAATGACAACGGAGATTTTGATATGGAGAGTGACAACGA
TGACGTTAAAGATCGGCCATGGAGGCCAAGTCAGGTTGTATTTGGAAAATTCACTGTTAA
GAGAGGACAGATTGAGGCAATGAAAGGCAAATATTTCTGTGATACAACTATAGTAAGGGC
CAGAGGAGAGAACACCGCTCCTCTTCCTGAACCTGACGAAGTGGTAGTTTTCAAGGGCTT
TATGAAGGCTGGGCTTCGGTTTCCTTTGCATAAGTTGCTGGTCGAAGTACATAAAAGAGT
CGAGATATATCTTTGTCAGCTCACCCCCGAAGCTTTGATTAAAGTCGAGGTTTTCATCTG
GGCAATAAGCAGCAAAGGGTTGGAACCTGATGCTGACTGCTTCTGCAATATACATGAATT
ATCTTACCAGAAGAAGGCAATGGGGAAGGAGCAATATCATAACAATTTTGGTTGCTATTC
CTTCGTATACCACTCTAATGTGAGACGCCATGTCCCCACGTTTTGGAAGAAATGGCCATG
ATCTTGGATGAGGCAATGGTTTTGTGTTAAGAATGATTTGGTTGAGAGGGAGGATGCAAA
AGATATAATTCAGCGTCCAATTCAATCACGCTTCGGCATTCGAAGGCCCTCGATCATAAA
TAGTGATAAGGCTCAAGCCTGCATGATAGCCTTCAACACTGTGTGCAGCTACATTGACAC
CAGAGACTTGGTCCAGGAGCACATTGCTTTCAAGGTATGGCCTCTTGTTAATGGATGGGA
GATGTCGAAGGAGACCACCGATAGTTCAAGCGAAGGTGGTCTAATTTATTTGAAATATAC
ATATCGCTACAGAAGTCAGTTCGTGGAGCCAGATGACGAATGGCTCGAGGCCATTGAGGC
AACCATTGATGATTTGTTGGGGGCTTATACGAAAGACGAAGATGAAGCCAAGAAAATCGC
CTTCGGCGCCCGTGGAAAGAAAAGGCTAAATAGAGTTTTTGATGTCATTGGTTTTGTCTA
TCCCGATTACTGCTTTCCGGCTCAGAAGCAAGGGACGAAAAGAGAATTGCATCAACGTCC
CTTTCTACTGCGTTGAAACCAAAGAGAATGAAAGTTGCAACTCACCGATCGAAGTCATAT
TTTTTGGAGATGGCTGCTATAATGCATGCTGCAGGGGTCTTAAAGACAGAGGCTGTTGAA
TCTGCCAAAGATATCCTCCCAACTTCGGAGGCAATACCCGTTGTAGCAGCCGAAGTTCCC
ACCATTAAGCTAAAGAAATCAGAACCAGAGAGTTCTAAGACCAACAAGCAGCCGAAGCTG
CAGAGTCCTCCAGTAATGTAGGGTTCACAAGGACATCAACCGTTCTAGCGGTTATTCCTA
GGAAAGGGAGGAGGATGGCCAGCGTTCTAGATGCTGTTCTGAGACCTTCGAAGATGGCTA
CTTCTGCTCCTTCTAGGGTTTCCAAAGACAAAATTGAAGAATTGGAAGAAGCTGTCACTG
CAAGTGCTACTCCTGATTGCACTAAGGCCAGACCTTCGGAAACTAGGCCAACAGAGCAAA
TAAACGAAAGTCTGCCAGAGAAGTTATCATTACCGATACCCGAAACAGCGTCGACCGAAG
ATCTTGAATTCATTATCCGTCACGCTTTGGGAAAGCAACTGACACAGAGGCAAATTGCCG
AGGCCTAACATTATGCTAAGGAACTGAAATATCCTCGAGGGTCCTTAGTGTACGAAGGTG
ATGAAGAGAACAACTTTTTATACTGCCTTCCTAACAACAAGGAAATTGATTTCTGCCAAG
AAATGATGGACAATATGGGTTATCCGAAGCTTGAGCTTGGGCTATCCTTAATGCCGAAGG
ATCATCTGGCAGATAGCTTAGCATACAATAGTCTGAAGGTTTGTGCTTACTATTCCTTTC
GATCTTTTGGTAATCATTTTAAGTATGTTATTTACTTGTTTTAATAAACACTTCTTTTGT
TATTAGGGACTTATTTTAACTAAAGATATGAAGGCTCAAAAAGAATGTGAGGATGAGAGC
ACAAAAATAGCCTTCAGGAATTTGCGCTCAGAGGTTATAACTCTTTGGAATGAGGCCCTT
GAGAAAGATAAGACCCTGCTTTCCTTGGTCGAAAGGTTAAAGACAATCGAAGCTAATTTG
GCCAAACTTTCTGAAGCGGACCAAAAAATTCTAAAATTTGATAAAGAAAAAGAAGAAGAT
GCAAAACGTATAGTGAAAGTTGCCTAGAGTGGGGGGGGGTGAATAGGCAAGCGGAATTTT
TCCAACAAAAACTAGAAACGAACTGGGTAAAACCGGTTCAACCGGTGTCAAAACCGGTTC
AACCGGTTTGCACGAGCTCAACTAAAGAATGAGATATAAAACTGAATTGATCTCGAAATT
CACCCAATTAACTTTGTAAATGAGATGTTCTAGATGATCCATAGGGTTCAAAGTAGTAGA
TCTGAGAAGGGCACTTTTCAAAATCCACACACCAAAAAGATATAAACATTTCTTCCACGA
AATAGTGAGAACGAAGAACACGAACAAACACAATGAGCAAGAACACAAGAGACACAAGAT
TTATCCCGAGGTTCGGTCACACCACCAAGGTGCCCTACTTCCTCGTTGTGGTGCCCACAA
AGAGTCGAGTCTCTTTCAACCCTAATCCTCCCTTTGCTGACCACAAAGGTGTCACACCCG
GGTTTTAGGGGTCCAAAACCCGGGCGTGAAATTCACTGGATGTGCTAGGATCAAGTCTCA
CACATATGATGACTCATGGTATAGAAACAAATGTCACATCTTTAATATATAATGGAGTTT
TGTACAAAATAGATAAACAATTACATCATACGAAGACAACGATCCAGCAACCAAAGTTGA
CTGGGAGACGACGACCTAGACCTCTCACGAACTCATCACGACATCCTTCATACTCCTCTT
CCTGCGGTACCTGTTCTTGACCTAGGGGATGTGAGTACAGTAACGGTGAGCTCACATACG
TTCATCGCTCAACAAGTTGTGGGGAATAATGTGCATGATCTCACCAAAGGTGGGAGCTCA
TGTGAAGTGTAAGGCTTACCAAAGGAGATGGTTAAAGCTGAGCATTGCTTTTAAAGTTGG
TCAAAATTTTATTAGAAGTTACTAAGTATAAGTAGATACCAACCCAATTAAATAAGAGAT
CAAATTAATAACAACACCCACAATGCAATGCAAATGAGAAATTAAGTTTAGTTCCATAAA
GTACTCATGTGAGGGTCTGAGCTGCTCATGACCATTAGCACGACTGATATACCAGTTTTA
CACACTGCAGAGGTTGCGCATCTTTACCCACAAGTCGTGTTACCCATTTGCCAAGGGATT
GTGACTTCCCATTCATCTCTACCGAGGAGACGAGGCTGGGTACCACTACGAGGCCTTTAC
AAAGTTCCACTAGCTTCCGAAAACCCGCTACAGTTTCTAAGAAGGGAAATATAGGAATCC
CTCGTCTGAAAAGCCATCGCATCATGATCGACCCGATAACCTCCCTATACGCAGCTCCCC
TACCGCCCTTGCCCCTTTCGGGTAAGGTAGTCTTCCACTAGCTTTCATAATTAGTCAGCC
AAGGGCGTCCCATACAACCCTTGTGTAGCACTATTTTCCCGGGTGGTTCTCCATGTTTTA
ATTAACATAATGATCTTATCATGAATAGTATTTAAAACAACAACATAATTGGAACATGAT
CATATTAAAACATTAATTTCCCAAAGTGTAACACCCTAAAATCCTATTTTGGTATTTGAG
AAAAAATTACTAAAGATTTACAATTTAAAAACGTCTTTCTAATAAGCTTATCAATTGAAA
TATTTTCCCAAAGTTAAATAAAGGGTTAATATAAATTTTGGCTATGTATTTGAACTATTT
TCTTAACTAAATAATATGGTGATATATTTTACATAAATCATACTACATTTAATTATATGT
TTTGTGGCATGGACAAAGGAATCAATATAAATAATTATATAATTTATACTTGCATTGTCA
TGCTGAGAGTTCTGATTGATGCATCAAATATATGTTTGAAATTCAGAATCAAACATAGGA
TTGAAATGGGAAATGAAAATATGAAATAGAAATAGAAAAAAGAGAATAAGGAACCGAAAT
GGGCTTCACTTCTCGGCCCACTCCCTCATTCTCTTCTTCCTCGCCAGCCCACCGCGCCCT
GCCTCTGCCTGCAGGACCCACATGGCGGTGGCTTCAACTGGAGTCAGCACGTGCAGTGTT
GGCTTGTATCACCGACTGGTGGGTCCCATTGTCTGGGTCACCCGCAACCTCGCGACAGAT
ACGGAAGCTGGACACCCCAGATCTCCAACAACCGCCCAACCGAACCCCTCACCAGCCGCC
GGGAAACTCATACTTGGCCTCACGCGTGCTGGGACTTGAGCTAACTCCGATCGGTGGGGT
CCGCCTCGCTGGGCTTATCCTCTCCTCCATCCATAACAGCCATGGCCAAACTCCATGGCC
GAGGTTCTGATAACTCCACGATTTTTGCGCCGCCATAACCTCCCTGGCGTGATTGCGCCA
CCAGCCCTGGACCCACCCCCTCGCCTGCGATAGTGGCCTATGTGGACTATATAAGCCGGT
GCTTCCCTCGCCATATCTAGGAATCAGACCTGTTACCGGACATCGGGAGCAGAGAAAGAC
GTGATGGCCGCCGTCGTTGACCCATGTACTCATCGGCGGCAGGGCCTCGGTGTCCACTTT
GGATGCTTCACCTCATCACCTGGATGTGCCCGTGGCCGAGACAGGGAAGATCGGCCATCG
TAGGCAACACCAATTACTCGCCGGGGCTAGGCGGGCATTGTTGGCCGCCATTCCCCATGG
TTGGGGCTTGTCGCAGCGCAATCACAAGTAAGATGACTCGTATAAAGCTCACCGTTTCCC
CCTCGATGTGATGCACCCGTCCGTTTGTGTATTGGGGCACTAGAACCCGATTCCTGTATC
GCCGGCGATGCCGCCGCCGTGGTGGCGTTGGGCGCCACCCTGCTCCACCGTTGGGTAAGG
AAGAGGTCCTCGGACCGTTGATGGTTTAAGGGCCGCGATCGACCCTTTGGTCGATACGGT
CGGGGTGGTGTTGGGTTCGTTGGATATAGATCAGGCGCCCGAGATTTGATCGCGCTGGTT
TAAAATATGTACCGTTGATCGGCAATCCGATGGCCCGGATAACATACCAGTTCAGATTGG
GAATCTGTCGTGTTCGTTTCTAATCGGACTGTTGTGGATTGCCCATACCCCTTCGCCGCG
GTGATTTTCTAAAAGAGACCCTAAAGAATCCAGAAACTAACCCATCGTCTTCCACGAGTT
AGTCTGAGTCTTGGAAAACTTTGCAAGCCAGCCACTGCACTCTTTGTTTATTGCGCGTGC
AGTCCAGAACTCAGTGAAATGAATAAATAAATATGGAAATTGATTTCTAGTATGAAATTA
ATTGGAGAAACTTGTATAATTCATAGAAAATTCATACTAGCTCCTTTTTAATCCATTCCA
GTTCCTCTAATTTGGTAATAATATTGTCTATCACTGAGTAACACTATTCTAGCATGAAAA
CTATATTAAAATTTATCACTTAATTATATTTGTACCAAACACATAAGGACTTCGAAAATT
CATAACTCCTCCATTTTAATTCCGAATTGACTCGTTCCAGTTGCTTTAGCTTCGTATAAA
TATTTATTACGCAGTAACAACATAAATTATACCATGTCGCATACTCTTATAGTTAGATAT
TTATTCATCCTGTGTCTACTAGGTTAACTTTTCTAAACCAAAGCTAACCTATCCATAATC
ATAGGTTGATTAAAATATGATCACTAGTCAAGTTATAATTAAGATTAATGTTGAGTTAAT
TATTCATAGAATATTCTCACATATGGTGTATATTAATCAATTTATAATATAGTTTAATAT
TTAAATCATATAGATCTTCCGTAAATCCTAACTCTATAACCATAACTCCAAATTTGTTGG
TTCGCAAACCCACGATCTCGTAGCGACCCGTAGATTAATATTACGCAGTTTGTTCTTATG
TTTGGTGTGATGTTAATTTTTCCCATACCATGTTTGTTTGTATGGCTACGACTAGCAGTG
AGGTTACGTGAATCTGAAGAGCAAGTTTGTACCTGGAATCTCAAGTCCCAGGCAAGTTGT
GCCCTTGGTCACTTCTTTTTACCCAATCATGTTCCTATTAATCATAATGATCTGCATAGG
TTAATTTTGATGGGACCCAATAGGTTACCCTAGTTTGACTATCTTTATGCCTTGTTTACC
ACTGAACTTTTGGGTAGTACTTGCTAGTGCTATAAGTGGATTTGGGCATTGAGATACACA
TTATTCATACTTTTGTTATCAGTTGTCATTTACTATTCATGATAAGGTCATTATGTTAAT
TGGAACATGGAGAACCACTCGGGAAAACAGTGTTACCACAAGGGTGGTATGGGATGCCCT
TGGATGACTAATTAGGAAAGCTAGTGGAGGACTACCTTACCTGAAAGGGGCAAGGGTAGT
AGGGGAGTGGTCAGTGTAGGGAGGCCCTTGGGTTGATTTTGCTGCGATGATGGTTAGATG
AGGGGTCTCTGCATTGGAGCTTCCTAGAAACTGTAGCGGGGTTTCTGAAGCTAGTGGAAC
TTTGTAAAGGCCTCGTAGTGTTACCCTGCCTCGCCTCCTCGGTAGAGGTGTATGGGAAGT
CGTGATCCCTTGGCAGATGGGTAACATGCCTTGTGGGTAAAGATGCGCAACCTCTGCAGA
GTGTAAAACTGGTATACTAGCCGTGCTCACGGTCATGAGCAGCTCGGACACTCACAAGAT
TAATTTATGGAACTAAATTCAATTTGTCATGCGCATCGCATTGGGATTATTTATTATTTT
GTTCATCTACCTAATTGGGTTGGTATTTACTTATACTTAGTAATTGCTAATAAAATTTTG
ACCAACTTTAAAAGCAATGCTCAGCTTCAACCATCCTCTTTGGTAAGCCTTACTCTTCAC
GTGAGCTCCCACCTTTGGCAAGTTCATGCACATTATTCCCCACAACTTGTTGAGCGATGA
ACGTATGTGAGCTCACTCTTGCTGTCTCACACCCCCACAGGTCAAGAACAGGTACTGTAG
GATGAGGCTCATGGAGGATGTTGTGATGTGTTCGTGAGAGGTCTAGGTCGTCGTCTCCCA
GTCAACTTTGGGTTGCTAGATCGTTGTCTCCTCATGGTATAATTATTTATTTATTTTGTA
CAGAACTCCTATTATATAGTAAAGATGTGACATTCGTTTCTGTACCATGAATCATCATAT
GTGTGAGACTTGGTCCCAGCACACCTGGTGATTATTTCGCGCCCGGATTTTGGACCCCTA
AAATCCGGGTGTGACACAAAGCCAGGTAGAGCAATAGCAAATCTACCCAATAGTTCATCT
GTTTGCAAGGTGGGGGATAACAATGCTAGGGAAACCTATTAGGTCCCATCAAATTAACTT
GAGCATGTCACAGTGATTAACAGGGACATTATTAGGTAAAGAAAAGTGATCAAGGGCACA
ACTTGCTTTAGACTCGAAATTCGAGGTACCAACTTGCTCTTCAAGATTCTCGTGACCTCA
CTAGTATTCATATCAATACAAACAAACATGGTATAGGCAAAACTAACATCACACCAAACA
TAAGCACAAACTGCATAATAATATTCTACGCGATGCTACAAGATTGTGGGTTCGAGAACC
ACTAAATTCGGAGTTACAGTTAAAAAGATATTATTTTCCAATGATTTAGGTGATTAAACA
ATATAAGATATATTATATGTTAATTAATATAAATCATGTGAGAAGTAATTAATTAAACTT
TAATCCGAGTTATAACTTCATTATAGGTTGTATCTTTAGTTAGGTTATAATCATGGACAA
TTAATCTTTGATTAGCAAGATAAATCACTAAACATAGGATAAACTATATCTAATTGTATA
AGTATGTGATACGATATATTACAAAGCTTATGCAATTGGAGCGGACTAAAATGGAGTTAA
AATATGCAAGATATGAATTTCACAATTTTTTGTTATACTTGTATAGTAAATTTTTGCTTT
GAAATATTCTTCAAGGCTGTTTTGGAAAGTCTAGGGGCCTATTTGTGAAATCCGAGGGCA
CAACTGTCATTGCTACTAAACTGGGTGGACGACGGGTTATTTTTCAGTTCTCTCAGGGTC
TCTTCTGCAATTGTATCGTTGTTGTTTAATGTGGGATCAGGTAGAGCCGTCCATCAGGGA
TCTAAGGCCTAGATTAAAACAGCGAACTGGTATGCTATTAGACCCACTCGATTCCAAATC
CACAGCTCCCACGCAACCATGCCATCAACAAATCCGAACTGCCCGCAGAGACATCAATGG
CCCAGTTCACTTCTGGCCGAACCAGACCCTAATCGTGGCAGTCGGTGGACGGATCAGCGG
TCTAGGGTGCCTCGTTTTCTTTGATGGCCGCCAGCAGCAGAGCTCTACTCCCGCGGCGGC
GCCATAATCTCTGGTGACAAATTCCCAATGCACAATCGCCCTAATGTCTACCCAAATCAG
TGGTACTTATCACAGACATGGAGAAGAAGGCTTGGAGGGGTTTCTTACCGGCGATTGGGC
GGCGGTTCGATCTGGCGATGTCGTGGGGCGGCTCTGCGGTTTAAGTAAAGTCCGACAACA
AATTCATGTCGCCACGGACCCTTCCCACACCCAGCGAGGCCCCACACACGATAAACACGA
TCCTTCGAGACCTCCAGGGCACTCGCCTGAGCCTGGACGATGGTGCGGTCTAGTTGCCCA
CGGCGGCATCTTCGAGCTCTCCCTCGTGGTTGCGGACAGCGGAACGCCAAGCTTCGGCCC
AAGCTCCCAGGTTCCAAACGACGAGAGAGCGGAGGCAGGGGTGAGTACGAGGGAAAGGCC
TTGAGTATATATTCAGCTACGTGGAGGAGAGAAATTCGGGCGGGTTCCTTCCTGGCCGCG
CCCCCGTCGCGAGGTTGTTGAAGCGTTTGAACCAACGGGCCCACGTGGCGGTGTCAGGCG
TGTGATGCGCGGGCGGGACCACATGTTAGTGGCGATGTCGCAAGAGGGATGGGCCGACAT
GGTGGTGAATTGGGCCAGGGGAACTAGAGCAGGCCCAAGCGCACAATTTCACTTTTTTTA
TTTCCTATTTGGATTCCAGATTTGAATTTCTTCCTTGTTTTCAAAATCTAATATTTGATT
TCAAATTTGATTGTGGATTTCATACAGAGGTCAAGTGCACAATAAAAGTCCAAGCATGAA
GTGATATATATATATATATTTTTCGTTAGTGTATGTTATTTCCCTTTGTTTTTCCTCCAT
TCTCTTCTATTCCATTTTCAAACTTGTCTCGCGAATTTGGATACAAATGCAATAATACAA
GAACTTTAGCATGAGATTAATATTTCTGTATTTATTTATTTGTTATTTGATCAATATAAT
TCCGTTAATTGAATATGCACCAAGAAAATAAAACTAATATCCTCTAAAGGTTCCCTAATC
CCAAAACACCAACATATAAATATATTTGTTTATTTACATTATTATTATTATTCTTATACA
AATTTTGTGATGTACAAAAGGTCAAGCCCACACACTAATCTTTGCTCAAATGAGCGGGTA
ATACAAACTTTCTTGTGGTCTTCCACAAGATTTGGAGACTCACAAGAGACACCTAGTCAT
CTAGGAGCTAGAAGCTCCAAGAGTAATGAATCCACAAAGAACTCGATGTAGTACCAAAGC
TCGAATCAAGAAGAACAAGAAGGATTTAAAGATGAAGCACAAAAACCGCAGCTCTTCAAT
CTCACTCAAAGATTTCTCTCCAAAGATTTGAAATGGGAGAGACAAGAGGTTTGTGAGAGA
GAGTGGGAGATGTTTTTCAGGTTAGAAATGGAGTTCAAGTCATGCTCTTGTGTGGGGGAG
AGAGGTAGGAGTGAGTATATATAGGTGGGGCTCCAAAACTAGCCATTTTTGACCTTTCTG
CTCAAAACCCGGATGAACCGATTTTCTGATCACAAATCTTGGCTGATCCACCTATTGAGT
AGTAGAGTGGACCAGGGCCAAAACCGGTTGAGCTGGTCCAAAACCGGATGAGCTAGTTTT
CAAAAAACTGCACACAGACTTGTGACTGGATGAGTAGAAAGGTGGACCATGGCCGAAACT
GGCTGAGCTGGTCCAAAAACAAGCTGAGCTGGTATTTCAATACTAGCTGAACCAACCTGA
AAACTAGCTGAACCAGTTTTTTCTAGAGAGCAATTTTGGCCAAGATAAACTTAAAAAGGT
TGTACTACATACTTTCACTAAGGATCAACAAGGATGAAATAGAAGTTTTGGATCATGGAT
TTGAGCTTTAGTACCAACATCAACCTTCTTTTTGGACCCCCATTGATAGTACTATGATTC
CTATACTCAAGTTAAATAAAATATAATTAAGTAAACTCTTTGAGTCATTGGTGTCTCATG
TGTGATTTCTCGATGGTGTTGCTTCATAAAGATCACAAACATCTTTGTATCACCTTTTGA
AGCAAACACAAATCGAGCCTGTGACTTGAACCATTTCACCATATATGAGCTCAACTCATG
GCTTCAAGTCACCTTACTGATGCATCAACACAATATAACTCTTCATAGCTGATTAGTTCA
TCGACTTAGTGCAAGTACTCTCTTCTTCACCTTAGCAATGGTACCGTGGTCCACAAGGTG
TCGCTTGGCCTTCACCTTCGCTTAGTTCCTCGAAGCCCTTTCCTTGCTTACTTCACCCTA
TCAAGCCATTCTTGAGTCACATCATATTGAGCATCCATTGAGAGAACCATTTATTCGATA
TTGTGAACCTTGCTTGAATGTCATCTAGATATAAATGCTAAGATCAATCAAGCTCTAGTT
TGATTCTCATAGAAGCTGTTGGGGACTTGTTCTCAAATGCTATGAATTAAGAACAAGGCA
ACACAAAAATAGATTAATGGTTAATGCCCTTCGTCCTTCGAAGCATTATTTCCCTAAGGA
TATAATGATCTTCGGACGAAGGTTATGAAGGACTTACCTTCATAATCACAACATATATCA
ATGAAAGACGAAGCATATGAAACATGGGAAACAACATGGATAATCATATGACATCATAAT
ATATCTTTTATTATATAATCATGAATGAATAAGAATAACACATGATTACATTTGTACCTT
CGGCTTGATAGAAGGTAAAAGTACAAGTGTGACGCACAAGCGATTACAAGTCAGCGTGAA
CAGTACGGGGGTACTGTTCATCTATTTATAAGCACAGGGCGCAGCCTGTGTAAATTTACA
TTCATGCCCTTCATATTTACTATTGACTTATGGACAACCCAACGAGGACTAGATAGCCTT
TTCCCATTTAAGTCAGTTCCTTTTTCCACCATTGGACCGAAGCTCCCTTGCGCGTAGCTT
CGAAGCAACATTAGCCTTCGTCTCAACCATGCTTTTGACATCGTGTATTGTTTTAACCAG
AGTCCGAAGGTACCTGTTCATATATTACACTTGGGAAACATTGTTAAATCATGTTTTTGA
GGACCTTTGGAAGACGAAGGCCCCCAACAGTAGCCCCTCGCAGTATTAATTTGTTAAGAT
AACGAATTCAGACTGTGATATGGACGAAGGCCTTAAGCCGAAGGTCCGAAAAAACACCTT
CCCTTTGCTAGAATAGCAATAATCAATGACAGACGGGGCCCTCCAATTTGCAGCGCACTG
TGCGTATAAATATGGACTCACACCAGCTGCATTTGATACGCTATTTCTGACATTTGCATT
ATTTTCTCAATCTTTTAGCTCCTGCTGACTAGATTTTCAAGTTCTCTGAGCTTTGGATTA
AAAGACGCATTTTTACCATGTCTGGTGAAAAGATGTCCCAGGAAAAGAAGGTTGTTGTGG
AAACGAAGCTGACTGAAGAGGCGAAGCTGTTTGAGGAGAAGAAGGCTGTGGATCCTTATA
TTGCTGGATTTGTTGAGTCGATGGTAAAAACAAACATAGAGAAAATTACTAAATAGATAC
TGGAAGGTTTATTTGAAGATACTGGTGACAACGATAGCTATGATGTGGAAAGTGGGGATG
AAGATTCTGAGGATCGACCCTGGCGGCCAAGTCATTCAATCTTCGGAAAATCGACCATCA
AACAGAGTCATCTTGAGAACATGAGAGGAAGGTACTTTCGGGACATGTCTATTGTGAGGG
AGGGCGGAGACAACAACGTCCCTGCCCCTGAGGAAAACGAAGTTGTAATTTACCGAAGCT
TCTTCAAGGCTGGGCTTCGGTTCCCTTTGAGCAAGTTCGTAGTTGAAGTGTTGAAAATCT
TCCAGATCTTCCTCCATCAGATTACCTTTGAAGCTATAATAAGGATGGGGAGTTTTGTCT
GGACAGTAAGGAGTCAAGGGCTAGAGCCAAGCGTGAAGTGCTTCTGTAGTATTCACGAAC
TTCTATATGAGACAAAGGCCATGGGTAAAGAACAGTACCACAACAACTTCGGTTGTTATG
GATTTATCGCTCGCTCAACGCAAGCCACCTGATGCCAACATTTCGGAAGAGATGGCCCGG
AGCTTGGATGGAAGAATGGTTTTATGTGAAGAATAATTTGAAAGCGAGGGAAGACATTAA
GGAAGTCATCATGCGCCCCATCTGGTCCCGCTTCGGCCTCCGAAGGCCGAAGATAGAAAT
TGACGAGACAGTCGAAGTGTGTCAGAGGGCCTTCAGCACTGTTTGCTCCTTTATTAGGAC
AAGAGATTGAATTCAAGAACATATAGCCTTCAGGGCATGGCCGCTTGTAGACAGCTGGGA
AATGCCGAAGGAGACCACCACCGACTCTAGCGAAGGTGGACTGGTCCGGTTGAAGTATAC
CTTCAGATTCAGGGAGAAGTTTGATGAGCCAAACGACGACTGCTGAAGTGTATCGAAGCT
ACAAGTGATGAACTGCTTGGAGCATATTCCAAGGCAGAAGATAATGCTCTGTCCGCAGCC
TTCGGAGGTCGGGGAAAGAAAAGACTGAACAAAGTTTTTGACGCCATCGGCTTTGTATGC
CCCGATTACCGCTACCCGCTGCGGGGACAAGGGAAAAAGAGGAAAACTGCTGCTTCGGCC
ACCCCAGTTGAGCCTGTGCCGAAGGGCAAAAAGGTGAAGGTTCTTACCCACCGGCCGCGT
TACATTGAACCGGCTGTGGTGCCTAAGTTTGGCGCAGGGACCTCTTCTGCTATCGAAATA
AAAGAAACTGTTCCAAATGTGCAGAGCACTGAAGAGCCGACTGTAATGCCGAAGATGCTT
ACAATTGAGATGGTTGAAACGAAGGTTGATAAGGTTGAAGAGCCAGAAATTGAAAAAATG
AAGAAGATGCCAGAGATTTTGAGCCCTCCAACAGAGGCAACAACACCGAAGGTACAAATG
GGTTCTGCCGTTACTCCAAAAAGGAGAAGGATGTAAAATGTGCTGGATGTTGTGTTAGAA
ACAACAAGAACCTTGAGTCCCACTCCTACAAGGAAAGTTGCTGAAGCTTCCAAGGCGCAA
CCCAAAGCTAATACTAAGTAGGCAGAAGTCGAAGCTGCAACAATTCAGGCTGAAACCAAA
GCTGGGCCTTCAGTGCCCACCGAGATGGAGCGTGCTGACCCTAAGGAAAAATCAACAGAG
CGGATTGCAACTGAAAAGATCGAAGCTCCTGGTCCCGAAGCGTCGAACAAAAGTATTGAC
TACGTTATTTGCCATGCTTCGGGAAAGGTACTATCCCAAGAAGAAATGTTAGAAGCACAA
CACTATGCCCAAAAATTGAAATATCCGAAGGGGGCGTTAGTGTTTAATGGTAGTGGCGAA
GAAGATATTTTGTACTGTCTCCCGAATAACAAAGAAATATTCGTTTGTCGGGAGATAGGT
AAAAGCATCGGATTCCCGAAGCTAGAAGACGGTCTTTCGATTTTATCGAAAGACGAACTT
GCTGACAGCTTAGCATACAATAGCATACAGGTATAAAAACTACCTATAAATTTGAAAATG
AGGTATTTTATTTGTCATAAGTATTCTTTCCTCCACTTGGAGGGCTTGATTCTTAGTAAT
GCCCTTAGGGCACAGAAAAATATAGAGGACAAAGGCTATACAATGGCCCGGAACAACCTT
CTTTCAGAGGTAATTGAACTGAGAAACGAAGGTCTTGAAAAAGACAAAATCTTATGCTCT
CTGGTTAACAAAGTCAAAGAAGATGAAGCTAGCTTCAAAGCCCAGGCCGAAGCCCAAAAG
ACTGAAATTGAAGACCTTCAGAGACAACTGGTCGAAGCTAAAGAAAAATGCGTGCTCGCA
GAAGCTAACCGAGAAATAAGCGAATATTGGAAAAATCATTTAGAGAAAAATGTTGAAGAA
CTTCGCACATCCAAGGTGTTGGGGACTTGTTCTCAAGTGCTATGAGTTAAGAACAAGGCA
ACATAGAAAATGTTAATCGTTAAGGTCCTTCGTCCTCCGAAGCATTATTTCCCTTAGGAT
ATAATGGTTTACGGACGAAGGTTATGAAGGACGTACCTTCATAAATTCATTAAACAATGA
CGAAGGATGAAATATAAAGGATATAAAAGACAACATGAACAATTATATATTATTATTAGG
TATAAACAGAAATACCATTGAATTACAAGTGTACCTTCAATCGGAATGAGATGACAGTAC
AAGCGTGACGCAAAAAGCGAATGCCAAGTCAGCGTGAACAGTACGGGAGTACTGTTCACC
TATTTATAGGCACGGGACGCAGCCCGCACAAAATTACATTAATGCCCTTTACACTTGATA
ATAATCCTATAGTAATCTGTTGAGGTCTAAATAGCCTTTTCATCTTTAAGTCGGTTTCAA
CTGCTGCTGTCTCGCCGAAGCTTTCCTGCTTACACCTTCGGCGCTTCACCAACCTTCGTA
TTATTCTGGTCTACTGTGATGCCTGACTTGAGTCCGAAGATACCTGTTCACACATTATAC
TCCAGAAACGCTATAAATCCTGTTTTTGAGGACCTTCGGATGCCGAAGGTCCCCAACAGT
AGCCCCTCGCAATATTAATTTGTTCAAAATAATAAATTTAGATTGCGATCTGGACGAAGG
CTTTACGCCGAAGGTCCGAAAAAACACCTTCCCTTTGCTAGAATAGCAACATTCACTGAC
AAGCGGGGTCTTTCAATTTTCAACGCACTTGGCGTATAAATACGGCCACACCGCAAACGC
ATTTGACACGCTCTCTGGCCAACTGCTTCCGCTCACTCAAATTTTAGCTCTTGTGCACTA
CGATTTGCTAAGCTTTTAGTTTTGAAGCTTCGGCTTTGAAAATAGTTTTTTAGTGTCTCC
GAAGATGTCCGAAGATAGGAAGACTGCTGCTGAGACGAAACTGAGTCTCGACGAAGAGAA
AAATTTGGGGTTTCTTATAGCGATGTCAAAGACCAACACAGAAAAAATCACCAAGGAGAT
TCTGGAAGGCTTGTCTGAGGATACTGGTGACAGTGACAGCTATGATGTGGACAGTGGTGG
GGAAGACTCCGAAGATCGTCCCTGGCGACCAAGCCATTCAGTTTATGGTAAATCAACTAT
CAAAGAAAATCATCTTGTTAATATGAGAGGAAGGTATTTCCGGGATTTGTCCATTGTGAG
GGCGGACGAAGGGGAAAAAACTTGCCCACATCCCGAAGAGAATGAAGTTGTAGTGTACCG
AAGCTTTTTGAAAGCTGGACTGCGATTTCCCTTGAGCAGCTTCGTTGTGGAGGTGCTGAA
AATATTTGAAATCTATCTCCATCAACTTACCCCCGAGGCAATTATAAAGCTGAACATCTT
CGTGTGGGCCGTGAGAAGCCAAGGTCTGAAGCCTGATGCAAAAAGCTTCTGTAATATACA
TGAATTATCATATGAGACAAAACCTTGGGGTAAGGAACAGTATCACAATAATTTTGGTTG
CTACAGTTTTGTTTCTCGGTCCGGGTCAAGCTGCCCCGTGCCAACCTTTCGAAAGAGATG
GCCCGGCGACTGGATGACAGAATGGTTTTATGTGAAGAATGATCTGACAATACGAGAAGA
TATCAAAGGTATAATTATGCGCCCTATTTGGCAAAGCTTCGGCCTTCGGAGGCCGAAGGT
TGAAATGAATGAAGCTGCCAAAGAATGCCAGAGAGCCTTCGGCGCAGTCTGCTCTTTCAT
TGGAACGAGAGACTTAGTACAAGAGCATATTGCCTTCAGGGTATGGCCGCTCGCGGAGAA
ATGGGAAATGCCACAAGAAATCGTAAAAGAGGCCGACGAAGGTGGGCTTATCAGGTTGAA
GTACACTTTTAAATTTGGAGATAAGTTTGTTGAGCCAGATGATGACTGGTTAAAAAGTAT
TGAAAATTTAAGTGATGAACTGCTTGGGGCTTATTCGAAGGCCGAAGACACTGCAATGTC
AGCAGCCTTCGGAGGCCGAAAAAAGAAGAGGCTGAATCGGGTATTTGATGCAATCGGGTT
TGTCTACCCTGACTATTGCTATCCCATTCGAAGGCAGAAGAGAAAAAACACAACCTCTGC
AAAAGAAGAAGCTGCAACTGCTCCTAGCGAGCCAGAACCGAAAAGAAAGAAGTTAAAGGT
CCTTACACATCGGCCGCGCTATATTGAACCAGCTTCGGTGCCTGAGTTTACCGGAGAAAC
TTCTTCGGCCACCGAAGCCGAAAAACCAGCCGAGCCAACCATGCTGCCAGAAGTCACAGA
AACGGCCGAAGTGCCAACAAAGATAGAATTGGAACAATCAAAGATTTTGTTATCAGAAAC
GAAAGAGAAGGCCGAAGCGCCGTCCACAGAAAAAATGGAAGAGGTAAAAGAAGCAACTGA
GGGATCCAAAACATCAGAAGTTTTGAGTCCTGCAGCAAACATTGAGACAGTAAAAAATCA
AAAAGTGCCAGCAGTGACTCCAAAAAGAAAGAGAATGGCTAATGTGCTAGATGTACTGGA
AACGATCAAATCTTCAAGCACACCTCCGAAGAGGGCTGCTGTCATCCCTGAAACAACAAC
TGAAATTTCTGGTTCTAAAGCTCCAGGGCAAGAGACTGAAGCCGAAGCTGGGCCCTCGGA
GCCTGTAAAGATAAAATCCTTGGAAAGTGAGGCAGAAAAAATAACAAAGCCAACTTTAGT
TGAAGAAACCGGTGTCATTGCCCCCGAAGCATCCCCCAAAGTTCGTGATTATATTGTTCG
TCATGCTTCGGGGAAAAAACTATCAGAAAAAGAAGAGCAAGAGGCCCAGCACTACGCCCA
AAAACTGAAATATCCAAAGGGGGCGTTAATATTCAATGGCAGTGGAGAAGAAGACTTCTT
GTATTGTCTCCCCGACAGTAAGGAAATTTCTGTCTGTCGGGAGATGAGCAGGAGCTTCGG
ATTCCCAACTTTAGAAGATGGGCTCTCGGTGCTATCGAAGAACGATCTGGCCGACAGCCT
AGCTTACAATAGCTTAAAGGTGCGACAAATGAAATCCTTGTACTTTTTGTTGAGTCCAAA
ATTTTTCGTTTGTTTAAACCTATTGACGCAGACACATTTCTCTTTGCAGGGCCTGATACT
TAGCAATGCCCTCAGGGCACAGAAAGATGCTGAAGACGAAGGGTGTTCTATAGCCCTGAG
CAACCTTCGTTCCGAAGTTATTGAACTGAGGAACGAAGGTCTCGAAAAAGATAAAATGTT
GCACTCATTGATAAATAAAATAAAGGAAGACGAAGCTGCTTTTAAAGGTCAAGCTGAAGC
TCAAAAGCGGGAAATTGAAGATCTTCGGAAACAACTGGCCAGAGCCAAGGAAGAACGCAT
ACTTGAAGAAACAAAGCGAGAACTCAGCGACCAATGGGCCGATCACCTAGAAATAACTGT
TGAAGAGCTTCGTTCGTCCAGAAAGAGATGCTATAACAAATCTATAGAATGTGTTAAAAA
GTTAAAAGCTAGCTTCGCCAGGGTTGGCGCCTTCTCAAGCGAAGAAAACTTTACGAGAGG
CAATCCCGAAGGTCCCATCGAGTGGATCGACCACGAAGCTGAGGCCTTCGAAGAAATTCT
AAATAGCCGAGGAGATATATGTGCCTTCTCTGGTGCCAGAGGGATTGCCACCATCTTAGA
GAAGAAGGGCTGCGAACATGTGAAAATTTTAGCACAGTCCGAGGCTGCTTTGTCCTTTGA
AGATACAAAAGATCCTTCGGCCGAAGCTAGTATAATTGGTGGAAAATTTTTTACCGATAT
CTGGGATAATGGTGGCCGAGAAATGGCCGGAGAAATTATTCGAAGAAGTGAAAAGGGCAT
TCACGATGCTAGAGAAGTAGCTGAGGCTGCTGAAAAGAGCGCAGAGGCCGAAGGTCAATT
AGGTATTAACTAATAGTTTTTATTGTGTTGTAATCTTTAGCCTTTAAAATTTGTTTGCGA
TTTGTAATAACAATGTAGCCGTATCCTGTCTTACTTCAGATCCTGCTAAAACGTCTTTGG
GCCCTCAGCCGAAAGGAGACGACGAAATTAAAAAGATGGCCGAAGATATTATGGACGAAG
TCGTCAATCGGCTCCTGAATGAGGCTGCAGAAGTCGTTTTGAGAGAAGATTAAATATTTT
TGTGAAAACTTCTGAAATGTAATATACTGTAACATTTTGTAACCGCAAATGTAATATACC
TATTTTTGTTAGTCAATTCTTTACGATGCATGAAACTTTACACGTACCGCTTTTTGAGTC
TTTGACGAAAAAACACCTTCCCTTCTTTTCATGCTTCGTGAAGAAGAATTTTTCATTGTC
ACAACAATATCCAATGTTCTGATGAATAATATCCAGGCTTCGTAAAAATATTTTCCGAAG
CTACCCTTCCGAAGATCAATGATGTATCTTTTTGTGACTGATTTCTCTCTTTTTTCAAAG
CGTTCTTCCGTAGATTGATAATGTGTCCACCTCTTGTGCCATGTGCAAAATGATGTATGA
TGCTTATGCTATGCGAAATGACGCGATGATGTTATGTTATGTGAGATGATGTTTACTCCG
AAGATACATACGCATCCCTGCAATAAAACACAATCTTTTATAAGCCTCCCTTAGGAGCTT
CTTCGCCTTTTACTTCAGCGGAATCAGCGTTTATTTTTCGCTGTAAGCCTCCCTTAGGAG
CTTCTTCGCCTTTTACTTTCAGCGGTATTCGCGTTGACTTTTCGCGCTTCGCCTTTTACT
TAGGCGGTATCAGCGTTGACTTTTCGCTGTATGCTCTGCATTCCCTTTGGAACGACTTTG
GAGCAGAAAACTTACACTGCGCTCCCTTTGGAACGACTTTTTGTGACTTCGGTAAACTTA
CTCTGCGTTCCTTAGAACGACTTTTTGTTGCTTCGAAGAATTTTCGATAGTTCGAAGGTC
GTCTTTGTCATCACGTCTTTGAATTTTAATCAATATATGCCTGTGAAGAAAATATATTTT
CCTTGTAGGAATCAACGAAACTAATTACATGAAACCTAAACAATGTCCTTTATTACAGAA
AATAAAACTGAATGAAAAAGATTGCTATTAAGGTAGGATATTCGTCAATAGATGTGCTTT
GACTCTGGCACAGTGCTATTGACTGTACGAGCTTCAGACTGCTCTCTGAAGTCCCTCTGG
TGTGGAGCATACTGGCTCCCTTCTGGCTGCTGGCCTTGTTGCAACGGAGGTGGAGGCGGA
GGCTGTTGCCAGGAAACTTGAGGCTGACTTGCCGAAGCGACAGAAACTGCAGGATGATTG
TCCACATATTCTGGGATGTAGGGCGAATGATACGAAGCTGTATGCATGACCTGCTTCGGC
TGAGCTTGTTGTGCTGCTGCTTGAGCTATTTCCTTTTGCTTCTGAATAGTAACATGGCAC
ATCCTGGTAGTATGGCCTTTGTTCTCACCGCAGAATAAGCAAAAGATTCTTCTTGGTTGA
TCGCCAAATCTTCCTCCAAAGCCCCTGGCGCCTCTGCCTCTTGGAGCTGGTGGTCGGAAG
GAGCTTTGCTGTTGCCCCGAAGCCTATGAGGAACATTGTGGCCTTTGCTGTTGGCTTCCT
CTATCATCATTTTGTGTAGAGTTATGAATTGACCTCACGTGCCTCGGGTAGAACCTCCCT
CCGAAGCCCCTGGTCATTTCAGAAAACCTGAAAGCCTCCTCCCTTCTTTGGCGAAAATCA
TTATCGGCCCGAATGTACTCGTCCATCTTCTGGAGCAGCTTCTCCAAAGTTTGAGGAGGC
TTCCGAGCGAAGTACTGAGCTGACGGTCCTGGCCGAAGCCCCTTGATCATGGCCTCAATG
ACAATTTCATTGGGCACCGTTGGTGCCTGTGCCCTCAAACGCAAGAACCTTCGGACATAC
GCCTGAAGGTATTCTTCGTGATCTTGGGTGCACTGGAACAGAGCCTGAGCAGTGACCGGC
TTCGTCTGAAATCCTTGGAAGCTAGTTAACAACAAGTCCTTCAGCTTCTGCCACGAAGTG
ATCGTTCCTGGTCGAAGGGAAGAATACCAGGTTTGAGCCACACTCCTGACAGCCATAACG
AAAGATTTGGCCATGACTGAAGCATTGCCACCATACGAAGATACTGTTGCTTCGTAGCTC
ATCAAAAACTGCTTCGGGTCTGAGTGGCCATCGAATACAGGGAGCTGGGGCGGCTTGTAG
GACGGAGGCCAAGGTGTAGCCTGCAGCTCAGCGGACAGAGGAGAAGCATCATCAAAAACA
AAATTCCCATGATGGAAATTGTCATACCAGTCATCTTCGTTGGGGAAACCCTCCTGATGA
AGATCTTGGTGTTGAGGCCTTCGGTGCTGCTCATCCTGGGTAAGATGACGAACTTCTTCA
GAGGCTTCGTCTATCTGCCTCTGCAGTTCAGCTAGCCTGGCCATCTTTTCTTTCTTCCTC
TGTACTTGTTGATGAAGCATCTCCAAATCTCTGATTTCTTGATCTATCTCATCCTCTGGT
GGTGTCGGGCTGACAGCCTTCCTTTTCTGGCTTCGGGCCTCCCACAGGGAGACTGTCTCC
TGATTGTGGTCCAGTGGTTGCAGAGCTGCAGCCCCAGTCGCTGAAGCCTTCTTCGGCGCC
ATGACGAAGGTTTATGATTGCCGAAGGTGTTCAAAAAACTGAGAGTGGAAGTGAGTTCAC
CGGAGGTGGGCGCCAATGTTGGGGACTTGTTCTCAAGTGCTATGAGTTAAGAACAAGGCA
ACATAGAAAATGTTAATCGTTAAGGTCCTTCGTCCTCCGAAGCATTATTTCCCTTAGGAT
ATAATGGTTTACGGACGAAGGTTATGAAGGACGTACCTTCATAAATTCATTAAACAATGA
CGAAGGATGAAATATAAAGGATATAAAAGACAACATGAACAATTATATATTATTATTAGG
TATAAACAGAAATACCATTGAATTACAAGTGTACCTTCAATCGGAATGAGATGACAGTAC
AAGCGTGACGCAAAAAGCGAATGCCAAGTCAGCGTGAACAGTACGGGAGTACTGTTCACC
TATTTATAGGCACGGGACGCAGCCCGCACAAAATTACATTAATGCCCTTTACACTTGATA
ATAATCCTATAGTAATCTGTCGAGGTCTAAATAGCCTTTTCATCTTTAAGTCGGTTTCAA
CTGCTGCTGTCTCGCCGAAGCTTTCCTGCTTACACCTTCGGCGCTTCACCAACCTTCGTA
TTATTCTGGTCTACTGTGATGCCTGACTTGAGTCCGAAGATACCTGTTCACACATTATAC
TCCAGAAACGCTATTAAATCCTGTTTTTGAGGACCTTCGGATGCCGAAGGTCCCCAACAC
AAGGAAAGATGCTTTGAAAAATCCTTGGACTGTGTGAAGAAAATAAAAACCAGTTTCGCC
AACGTGGGTGCCTACTCTACCGAAGAAAACTTCATACGAGGCGACCCCGAAGGAGTTATT
GAATGGATAAGTGGCGAGGCCGAGAGCTTCGAAGAAATCTTAAGTGATCGCAGGGATGTT
TGTGCATTTTCTGGTGCACGGGGGATTTCAGCTATCTTGGAGAAGGCGAGATGTGATCAC
ATCAAGACCATGGCCTAGGCCGAAGCTGCCTTCTCCGCAGACGACATGAAGGATCCTTCA
GCAGAAGCAACCTTGATGAGCGGAAAATTCTATAATGATGTCTGGGTGAATGGTGGCCAA
GAGATGGCTCATAAAATTATAAAGAAAAGTGAAAAAGACACCCATGACGCCCGGATAGAA
GTGAGACATGCTGAAGAAACTGCAGAGCACGAAAAACGTATAGGTATTGTTTCTTGGCTT
TTAAATTCGGCATTGGTTTTTATGGCTTCGGATTGATTAACGTTTTCCTATTTCAGCTGA
ATTATCTCCGCCGCCGGAACCGTTCGATCCCCTGGCCGATCCAGAAATGAAGGAAGCACT
GGAGATCATTAATATGGCTGAATCTATTGTTGACGAAGTCGTCAATAAATTGCTAAATGA
AGTTGCGGAGAAAATCCTGAAAGAAGACTGGCACTTATTGTAAAAACATTTTTAAATGGT
CGATGTAAGAGACACTAGAATGGACATTGTGCTTTTTATTGTAACGAAGCTGTAATATTT
GATGTGTGTAACTTTGGATCGAATATGTAAATTACTATAATCTATTTCTTTATGATGCAT
GAAACTTACATACATACCGTTTTTGAGCCTTCGGCGAAAAAATACCTTCCCTTCTTTTCA
TGCTTCGTAAAGAAAGAAAATCTGTAGTTTGTAAAAATAAAGATATCCATGCTTCGGAAA
CAGAGATCCCTGTTTTGTGTGCAGGCTGACGAAGCTGTAATTCGAAGCTTACTTTGTGTA
ACTTTGACAATATTTTCCAAAAATCGGCTCTGTATTCCATTCTTGTGTCATTGATGCGAT
ATGATGTATGATGTGATGCTATGCAAAATGATGTGATGATATGATGCAAAATGATAATGA
TGCCGAAGACACATACTCACACTCCCACTCTGGAACACACAATCTCTGCATTCCCTTAGG
AACGACTGGAATCTCTTTGCCGTTTATTTTTTGGCTTCACCGTTTATTTTTCGGTGTAAG
TTCCGGATCCCCTTAGGAACGTCTTTTGAACTTCTTCGCCTTCTATTTCGGCGGTATAAG
TTCCGCATCTCCTTAGGAACGACTTTTGAACTTCTTCACCTTATATTTCGGTGGTATTTG
GCTCTGCATTCCCTTTGGAACGACTTTTGAGCAGAAAACTTACACTGCGCTCCCTTAGGA
ACGACTTTTTTGTAGCTTCGGCAAAACTTACGCTGCGCTCCCTTAGGAACGACTTTTTCT
TAGTTTTGGCAATTTTTAGCTCTGCATTCCCTTAGGAACGACTTTTGAGCTTCGACGATT
TTTGAGCTTCGTAAGTCTGTGAAGAAGATATATTCCATCTCGATAGAAGCAAAATTATTA
GAAGAACTTAAAACTAGATTTACATTGCTTGTTCCTTATTAAAAAACAAAATGACATAGA
ACATAAAAGTATTTCAGAGGTAGGATATCACTCAATAAATGTGCTTTGATTCTGGCACAG
TACTGTTGACTGTATGAGCTTCAGATTCCTCCCTGAATTCATGTTGCTGTTGAGAGTGCT
GGCGCCATTCTGGTTGTTGGCTTCGGGAATATGTAGGTTGCAGTGGTGGTGGCGGTGGAA
GCTAAGGCCAAGAAGCCTGTGAATGGCTAGCCGAAGCAACAGAGACTGCATGGTGATTGC
CCACATATTCTAGTATGTAGGGAGAGTGGCACGAAGCAGTGTGCAAGACCTGCTTCGGCT
GATTCTTCTGAGCTTCGGCTTCTGCGATCTCCTTTTGCTTCAGAATAGTGATTTGGCACA
TTCTTGTAATATGTCCCTTGTCCTCACCATATAATAGGCAATAAATTTTCCTAGGTTGAT
CCCCATATCTTCCTCCGAAGCCCCTGGCGCCTCTGCCCCTTGGAGCTAGCGGCCTGAAGG
AGCTTTGCTGCTGCCCCGAAGACTGTGAGGTGTATTATGGCCTCTGAAGCTGGCTTCCTT
TGTCGTCATTCTGGCTGGAGCTATGGATTGATCTGACATGCCTAGGGTGGATTCTTCCTC
CAAATCCCCTGGTCATCTCAGAGAATCTATAAGCTTCCTCCCTTCTTTGGCGGAAGTCGT
TGTCAGCCCGGATGTACTCATCCATCTTCTGAAGCAGCTTCTCTAGAGTTTGTGGGGGCT
TCCTGGCGAAGTATTGAGCCGTAGGTCCTGGCCGAAGACCCTTGATCATAGCCTCAATGA
CAATTTCATTGGGCACTGTGGGCGCTTGTGCCCTCAGTCGCAAGAACCTTTGGACATACG
CCTGAAGGTATTCCTCATGGTCTTGCGTGCACTGGAACAAGGCCTGAGCTGTGACTGGTT
TCGTTTGAAAGCCATGGAAACTGGTAACCAGCATGTCCTTGAGCTTCTACCACGACGTGA
TTGTCCCTAGCCGAAGAGAAGGATACCATGTCTGGGCTACGTTCCGGACTGACATGACGA
AGGACTTTGCCATGACAGATGCATTGCCTCCGTATGAAGATATTGTTGCCTCATAGCTCA
TCAAAAATTGCTTTGGGTCCGAGTGCCCATCATACATGGGTAGCTGGGGTGGCTTGTAGG
ATTGTGGCCATGGGATAGCCTGCAATTCTGCTGCCAAGGGAGAAGCATCATCAAAAGTAA
AGGTATCATAATTAAAATCATCATACCATCCATCTTTGTTGAATAAGCCCTCTTGACGAA
GCTCCCTTTTTTGGGGCCTTCGGTCTTGGTCATCTTGAGCAAGCTGACGCACTTCCTCAG
TAGCTTCATCGATCTTCCTTTGAAGATCGGCCAGCCGAGCCATCTTCTCCTTTTTCCTTT
GCACTTGTTGATGGATGATTTCCATGTCCCTGATCTCTTGGTCCAACTCCTCCTCCTAGA
ATGTTGGACTGGTGGCCTTTCTCTTCTGGCTTCGAGCCTCTCGGAGAGAGAGAGAGAGTC
TCCTAGTTTGTGTCCAGTGGCTGCAGTGCAGTAGCCCCTGGCGCTGTTATCTTCTTCGGC
GGCATGACGAAGGTCAGTGCTTTGCCGAAGGTTGTGGAAGTGGGTACATCGGAGGTGGGC
GCCAATGTTGATGACTTGTTCTCAAATGCTATGAATTAAGAAAAGGCAACACAAAAATAG
ATTAATGGTTAATGCCCTTTGTCCTTCGAAGCATTATTTCCCTAAGGATATAATGATCTT
CAGACGAAGGTTATGAAGGACTTACCTTCATAATCACAACATATATCAATGAAAGACGAA
GCATATGAAACATGGGAAACAACATGGATAATCATATGACATCATAATATATCTTTTATT
ATATAATCATGAATGAATAAGAATAACACAAGATTACATTTGTACCTTCGGCTTGATAGA
AGGTAAAAGTACAAGCGTGACGCACAAGCGAGTACAAGTCAGCGTGAACAGTACGAGGGT
ACTGTTCATCTATTTATAGGCACAGGGCGCAGCCTGTGTAAATTTACATTCATGCCCTTC
ATATTTACTATTGACTTATGGACAACCCAACGAGGACTAGATAGCCTTTTCCCCTTTAAG
TCGGTTCCTTTTTCCGCCATTAGATCCAAGCTCCCTTACGCGTAGCTTCGGAGCAACATC
AGCCTTCGTCTCGACCATGGTTTTGACATCGTGTATTGTTTTAACCCGAGTCTGAAGGTA
CCTGTTCATATATTACACTTGGGAAACATTGTTAAATCATGTTTTTGAGGACCTTCGGAA
GACGAAGGCCCCCAACAGAAGCATATATGGACTAATAGTAATATGGTCAAGCCAATTCAG
GATTCCTCATATCTCATTCACTTTGGCTTGACCAATCCTCTTAATCACTTCAACCTCTAT
TCTGATCATATTTATGCATAGTGATTTCTCAGGTGTTGTCCATATATTCAAACTAATATA
GAGACCATATTATATCCATTTGCATTGTCTCACTGGCTATTTAACCTTGTGTTGAACCTT
TGTTCACTGATCATTATACACTATTCAAGTATATTCATCATAATGAATTTCCTGTTCAAC
ACTTAGCAAACTTGTTAGACCTTTAAATGTGTTGTTATCCAAATCACCAAAACGCACAAA
AGGGATGAACCCTTCTTCCCCTGCAACACTATATAAGCAGACAGGTTGGTGAGAAGTTAC
CACAACATTCATTGCCATCGCACTGTTGTGTTGTTAAATTTTTTAAGGCGAAGCTTTTTG
AATTGTGCTTTCAAAACACGTTCTTCGTCATTTGAAGTTAGCTTCATCTTAAGGAACCGC
AACACTTGAAATGGCCCGAGTAAAATCCACTGCTAGGGTGTCTCGTGAGGGAGATGATGT
TGAAGTGACAGAAACAGCGCCAATATCAGAAGTGATTAGGCGATCGGGTCTAGTTGTATC
GGAAGGGGCTATTGCCGAAGGTGAAACTGCCGAAGCTGAGCAAACTGTAGTTGAGGACAG
GAGCGATGATGAAAACGAAGAAGACAACATTATTCTAAGCCCGTGAAAACCAAGCCATAT
TGAGTTTGGGAAATCTACCATGTCAACAGAGGACCTGGTTTTGATGAGGAAGCTAGGTTA
TTTTGGGAAAGTGAGAGTAAACTTAATCGCTTTGCTGGCGAGGAAGTGATCCGAGAGCCG
AAGGAGGATGAAGTTGTTGTATTTAAAAGTTTCTTTAGGGCGGGGCTTCGGTTTCCTCTA
TATGATATAATAGGAGAGGTTTTGAAGAGGTTTGAAATATATCTTCATCAGCTGACACCA
AATGCCATTGTCAGGTTGAGTGTTTACATATGGGCTCTCCGAAGCCAAGGCAAAAGTGCC
AATGCCGAAGGTTTCTGCCGAGTGCAAGAGTTGCATTATCAAACAAAGGCCAGAGCAGAT
GGGATTCATAAAAACTTTGGATGTTATAATTTTGCATACCGAAAAGAAACCAAGGCCTCG
GTGATCAGCTACCGCACTAAGTGGCCGACCGGGTGGACAAGCGAATGGTTCTACGTGAAA
GCTGATGAGAAGAAGAGGGAAAAAACTCATGACTTTGGTTATGAGTTCTCTGAGGTTGAG
CTTCGGGATGACAAGGCCATTATGCAATATGCAACTCGGCTCCACATGTCAGGTGGCCAA
AGTCGAATTCAGAGTGGTGGCTGCTGAAATTAGCACTAGAGACTTAGTGCAGGAATACCT
GGCAAATAAAACTTTTCCAACCTCTAGCGGCTAGGGCATGCCGAAGAAGAAGGAAGGAGG
AAAGAAATATGAACTTGTTCGTCTTCCCTTCTGGTTCAAGTTTGAAGAGCAATTTAAGAA
ACCGTGTACTAAATGGCTAGAAATGATAGAAACTGTGTGTAATGAAATTCTTCGAAATTA
CACGAAGAAAGAAGATCAGCTAATGACTGTTGCCTTTGGCACCCGGCCAAAACGAAGGCT
AAATCGGGTAATGGATGCCCTGAATTTCGAGTAACCGGACTATGACAGACTTGACGAAGG
GGCCGGGGAGCGAAAAGAAAAAGGGTTGTCAGCATTCTGAGCAGGCAAACTGCCCGGTCT
GTGAAGGAAGACGAGGAGGCCTTGAAGAGGATGAAAATATCATCGGAGCCAAAGGCGCCA
GTTCCTAAGAAACGTAAACTTGACAAGGTACCTTATGCCGAATCGAAGGTACATGATGCA
CCGGAAAAAACCTTGAGCCCTTCATCACCTTCTGCTGCCGAAGCGTTAGAAATTTTGAAG
GTAATGACTGAATCCCCACCATTCAAGCTACTAAGTCCTCTGGGATTGGAACTGACCAAC
CTTATATAGAAAAAGGAAATTTCTTCGGCTATTGATGGAAGAGACGGGGGACAGAAAAAG
CGACGTATGATGAACATACTCCATGCAATTGAGCAAAACCCACCTCTAGCTTCGGCAGAC
AAGACTATCAAATCTACTGATGCTGAAGTGCCATTGCAACTAAAGGCGAAGATCTCACAA
CCACCATGTCCGAAATTGACAAGATTATATCAGACTTGGCTGTGGAAAAGGAGGTGGCCA
TAGAAGTGTCAGACAAAGGGAAGAAGGCTAAGGAAATCTCTTCGGAAGAAGCAAACTTTG
ACCTACGACACCTGGGTGGCCAACAGCTTTCCGAAGAAGATATGGCAGAGTTGAAGGATT
TTGCTATCAACTGCGGCTACTAGCCAAGGTCCATGCTCTTTGGTGGGGTGGATGAAGAAG
TTATAGGATGCATCCGTGATGGTGCCGGTGCAAAAATTATAGGCACTCTGTCAAAGAGCA
TCAGATTCCCAAAGCTTGAAAGGGATATCAGCTGTTACAGGCGCCAGCATATCATAGGGA
GCCTGTTTTATTCCAACTTTAAAGTAAGTACTCTCTTTTAAGTTACTCCTGATGTGTCTG
CATTAGCTTAAATATTCTAAGTTTGGACCTGCTTTTACAGAGTTTATTACTGAGCAAAGC
TTTAAAGATGCAACAAGACGATGAAGACAGGAAAACGAAATCGCTATCTAGGGCTTAGAG
GATAAGGTCAAAGAACTCGAAGACTCTTTGAAGGAGAAAGACAAAATGCTATGTTCAGCC
GAAGGATCGCTTGCCGAAGCACAAACTCAGAACATGAAGTTAAGCAAAGACCTGTCAAGC
GCTCAAGCACTTTTGAAGGAAAATTCTAATCAGTTCAAATAGGAAAACGAAGCTCTAAAG
GCAAGACTTAAGGTTGAATCTGAGAAAAATATGAAGCTTAGTGAGGCGCTGAAGGCTCTG
AAAGAGAGATGCTTGGAGTTTGCAAGCCAATGCACCACTCGATTGAAAAGTATTTTCAAT
TCAGTTGGAGCTGCATCCAAAGAAACCAGCCTCTTTGCCGAAGATATACCCGGGGCACTC
GATTGTATTGAAAAGGAGGTTGATGTCCTTGATGAAGTCATAACCGGCCATGGAGACCTC
TGTGCGCTGGTAGCTTCTCGTGGTATAGCTTCTGCCTTCGTAAAAGCCGGGTGCAATCAC
GCGAGAGCTGTCAACAAGCCGAATTTCAATCTTTCATCATCGGATCTGGTTGACATTCCA
ACTGAAGCCCGAAGCATAGGGAATAGATTTATTACTCAGATTTGGGCTAAGGGCGGGCGT
GAATTGGTTGGACACGAAGCCCGAAAGCTGCTTAACACAGTATGGAATTTTACCTTTGTT
TTTTACCTTGATCTTCTCTTGTCAAATTTCTGATTACCTTATACTTTGCTACTCTGCAGA
ATGATGGCACCGAAGGTCGATAAGACAAAGCTAATTCTAAAATGTTGAAGAAGACCTTAG
GATTTGCTTTTGTAGTCATCTGTAGGAACACTTGAAAATCCTTTGTATCATATGACAAAA
AGTTGCGATTGACACTGAACAAATTATTGTAATCATTTGTAAATATCTTGTAATTCCATT
TTACCTTTTGCTTCATGTATGAACTGCTTTGCTGTGGAAGAAACAAATGTTGGTAACCTT
TTGAGCCGAAGGCGAAAAACACCTTCCCTTCTTTTCGTTCACATCGAAGCATTTCCATGT
GCAACCAGATTTCATTTGAGATGGAGCATCTTCGTATAAAACGAAGTTCCATTTGATGTG
AAGCATCTTCGAAACATTTTCTCATCAAAGACTGGCATCTCCTGTTTTTGCCTGAAATGT
CTACTCTTTATGCCATGATGATGAACCTACGAATGTCTAATGTATGTCTGTATAAATGCA
AAAGATGATGTGATGAGATATGCAAATGTATGCCAAAAACACACCCAGACTCTGCATCCC
CTTATGAACGACTTTTGAGTCTCTTCACCTTTTACTTAGGTGATATTTAAGGTCTGCATC
CCCTTAGGAACTATTTTGGAGCTTCTTCACCTTTGATTTAGGTGGTATTTTAGTTTTGCA
TTCCCTTAGGAACGACTTTGGAGCTTCGTAACTTACTCTGCGTCCCTTTAGGAATGACTT
TGTAGCTTCTTCACCTCTTAGGTGGCATCTTAGCTCTGTCTCCCCTTAGGGACGACTTTT
GAGCTTCTTCATGGCCTTTATACTTGGTGATATGATCCAGATTTTACATTTTACATGTGG
GGGAATTCGGCCCTTGTATTGCACAGGGCTACACAAAAAAATGAAAATTACAACCTATGG
CCCCGTTAAAAACCTTTCTCCCCTCTTGAAAGGAAAAGGGTGCCATAGGGAAAAATAGAA
AAATTACATAGTTTACACATAATATCTTCGAAGCTCATCCGCATTCCAAGACCTTGGTAT
GTCATTGCCATGTGTCTTTCAACCTATAAGATCTGGGTCTCGACGAATATACCACCAAGA
AGGGACCTTCCCACTTGAGCTGAAGCTTGCCCACTGTATCTGGGTTGGCCACTATACGAA
GCACCAAATGTCCTGGCTTGATGTTCTTCAGTTTCACCTTACGGTCGCGCCATTTGATTG
TTTCAGCTTGGTACTTATTGATGTGGTCTACTGCTTGGAGCCTGGTCCCTTCTATGATGT
CTTTTGTTATTTTGTAACCCTCTTCATCTTCTACCAAAGCCAAGGTCCTTATTGAGCCCA
TTCTTGCTTCTTCCAGTGTTATTGCTTTGTCACCAAACAGAAGCTTGAATGGTGTAAAAC
CTATTGACCTTGAAACAGTAGTGTTGTGGTTCCACACCACCTTTATTAGTTCGTCTGGCC
ATTTTCCTTTGGGTTGGTTGAAAATTGACTTCATTATTCCTGTTATTATGATTCTGTTTG
CTCTTTCTACCAATCCATTTGACTCCAGATGTCTCACTGATGCAAAGTGTATTTTTGTAC
CAATCTGGTCACAAAAGGTTTTGAAGGTTTCAGCATCAAACTGAGTTCGGGTGTCAACTC
TGATAGCCTTTGGCACGCCGAAGCGGCAAACAATGTTTTAACAAAAGAATTTCTATACTA
TGGCCAAAGTTATTTTAGCTAAGGGCTTTGCTTTGATCCACTTAGAGAAGTACTCCACTG
CCACCACAACATATTTTAGGTTTCCTTGTGCTGGTGGAAGTGGTCCTAACAAATCTAGAC
CCCACCTTTGAAGTGGCCATGTAGGCTGTATTAGCTGGGTTAAAGACGAAGGTTGTTTCT
GGTCTCTAGCGTATCTTTGGCAATTTTCACATTTTTGAACCAAATTTGCTGCATCCGAAG
CTGCCTTCGGCCAGTAAAATCCTTGTCTGAAAACCTTCCCCAGCAGAGGTCAAGACCCAA
TATGAGCTCCACACAATCATGCATGTATCTCCTTCATCAATTCTTAACCTTTGGCTCTGG
ATAAGCATTCGAGCAATGGAGAGCAGACTCCTTGTTTGTATAATTCCCCCTCTATAATTA
CATAGGGTCGTGCTCTTGCTTCCATTCTTTTATTGTAAACGTCATCATCCGAAAGGCAAC
TGCCTTCGAGGAAAGATACGATCTCAGTCCTCCAATCTTCACTGTGCACTAGTGAGATTG
TGAGCACCACCCTTTCCATAAGTTCGACCGAAGGTGCTTTTATTGTTTCAAAGAACACCT
TCGAAGGTAACGGAAACCCCTGTGCTTCTGATTTGGCTAACAAATTTGCGTGCTCGTTCT
CTCCTCTTGGGATGTTTTTTAAAGAGAAATCTTCGACAGAGGCTTCCATCCTTTGGACTG
CATCCAAATATTTTTCTAGCTTTGGGTCCCTTGCTTTGCAACTTTTGTCAATGTGTCCTC
AAATGACTTGTGAGTCGGATTTGAGTATTTCCCTTCTTATTCCCATTACCTTAAGCTTTC
GAAGCCCCAAGAGAAGGGCTTCGTACTCTGCAATGTTATTTGTGCAGGTGAAGTCTAACC
TTGCTGCATAGCAGGTTTTGATTTTTGATGGTGAAATTAAAACAGCAGATGCTCCTGCGC
CGAAGGTTCCCCAGGACCCATCACAAAATACTGTCCAGGCTTTGGCATCAGTTGTTTTAT
CTTCGTCCTGAGCCCCTGGCGTCCAATCAGCAATGAAGTCTGCTAATGCTTGGGATTGGA
TCGAAGATCTATGAACGAAATCGATAGTGAATTTGTTCAATTCTGCAACCCATTTTCCAA
CCCTTCCTGTGGCTTCTCTATTTCTCAATATGTCCTTGAGGGGTTGTGAAGATGGTACTA
TGATATGATATGCTTGGAAGTAATGCCGAAGCTTCCTGAAAGCCATTAATACATCATATA
GTACCTTCTCTAACTCTGTATATTTTATCTTTGATGCACTAAGTACTTCAGAAATGAAGT
ACACTGGCACTTGTTTTCTTGCATGACCATTCTGCTTTTCTTGTACGAGCGCTGCACTAA
CCGCAGCGTGGGAGGCAGCTACGTACAACAATAATGGAGTTCCCGACGAAGGTGGAGTTA
AGGTTGTCAGCTCTATCAAGTATTGCTTCAGTTCTTCGAAGGCTTTTTGCTGAGTTGGTC
CCAATTGAAAGACTTCGGCTGACTTCAGCACTTCGAAGAATGGCAAGTTCTCTCTGCTGA
TCTTGAAATAAATCTGTTCAATGATGCTAGCCTCCCTGTCAACCTCTGGGCACCCTTTCT
TGACTTTGGTGACTCCATCCGAAGTATAGATTCTATCTTACTTGAATTAGCTTCGATACC
TTTTGTTGATACCAAGCAACCAAGAAATTTGCCCTTCTTCACTCCGAAGACACATTTCTC
TGGATTTAGTTTAAGGTCGACCCTTCTAAAGTTAGCAAATGTTTCTTGCAAATCAACAAC
ATGATTTTCTTGCTTTGTGCTCTTTACTATGATATCATTAACATATGTCAGCACATTCTT
GAGCCCCTCGGGCATCCAAAGGTAGCAATAAGTCCCACTAGGGGTTATGAAACTTGTCTT
AGGCTCATCCTCCTTCTTCATCCAGATTTGATGATAGCCTGAGTAGTAGTCCAATAAGCT
CATAAGCTCTAAAGTAGTTGCTGCATCTATAAGGGAATCTATTCTTGGCAATGGGAATTC
ATCCTTCGAACATGCCTTATTGAGATTTGTGAAGTCGATGCACATTCTCCATTTTCCATT
AGCTTTCTTTACCATCACAGTATTGGCCAGCCACTCTGGGTATGTTACTTCTCTAATAAC
ACCAACACTCAAAAGCCTTTTTACTTCGTTTCGTGCACCTTCAGCTTTATCGTCGGACAT
TTTTCGAAGCCTCTACTTTCTTGGCCTAAAGGCCGGGTCTACATTGAGTGAATTCTCAAT
GACATCTCTATTGACACCACAGAGATCATTGGCTGACCAAGCAAAAACATCCTTGTTGTT
GAACAGAAATTTCAACAAAGTCTTCTCTTGTTCATCAGATAATTGGGATCCCAATAGTAC
CTTCTGCTCGACTATGTCTTCGCACAAAAGCATGGGCTTTGGTTGATCTGCTGAAGCAGC
CTTTTCTCTTTTATGCTTGAATTGTTGATGAGCTTCGGCTTCATCTATATTATGGATGGC
TTTCGAATCTGTCTAGTTCCCTTCGGCTCTCCTGGTAGCCTCTTGGCTTCCATGTACAGC
GATAGACCCTTGGTCAGAAGGTATTTTCATGCAAAGATATGCTGGGTGGAGTATTGCTTC
GAAGGTGTTCAGCGTCCCTCGACCAATAATTGCATTGTAGGGGTACTCCATATCGACAAT
TTCAAAAACAACCTGTTCTGTCCTTGTATTGTGAACATAGCCGAAGGTGAGCGACATAGT
TATCTTGCCGAGCGCCACGATCTGTCTTCCTCCGAAGCCGCAAAGGGGGTGCGTTGCATT
ATGTATCTTGTCATCCGACTCTTGCATTTGCCTAAAAGCCTTCACAAAGATGATGTCTGC
CGCATAGCCTGTGTCCACTAGGACATTATGGACCAGAAACCCCTTGATGACACAAGATAT
GACCATTGCATCATTGTGAGGATAATCCTTGAGCTAAAGGTCTTCTTGGAAGAAGGTGAT
TGGAATATGAGACCATTTGGATTTGATGAAGGGTCCTTGCACTCCAACATGTTGTACCCT
TCTTTGTGCTTCCTTCTTCTGCTTCGTATTAGCTGGTTCAGAACTTGAGCCGCCTGTGAT
TGAGAGCACCAGCTTCGTAGCCGAAGGTGCCACAACTTGGTTGCCTTGCGAAGCCATTGT
CGCAATTGTGGAAGTGAGTTCACCGGAGGTGGGCGTCAATGTTGGTCACTTGTTCTCAAA
TGCTATAAATCAAGAACAAGGCAACACAATCGTTAGTCATTACAGACATTCATCTAGCCG
AAGCATTATCTCCTCAAGGGTATAAAGCTTCGCCAGACGAAGGTTAAAAAGGACATGCCT
TCATCATTTAATATGCGAGTAGAAATGCAAAAGGATAAATATGATAATTGCATTTCATTA
ATTGATTTATTCTTATGTCCCATAAAATGGAAATGAATATAAACATTGTTAGTATTACAT
TGATACCTTCGGCTTGCTCGAAGGTGTGGATGTGAGAAAGTGAATACAATCCAGCATGAA
CAGTACGGGGTTACTGTTCATCTATTTATAGGCACGAGACGCAGCCCGGGTGAAATTACA
TTCATACCCTTGAACGTTTATTTACAAGCAACTAAAGCTAATATGGTCTATTTAGTATTT
TAATTCTTTGCTTGGTCTGAGCCGAAGCTATTGAGCTTCGGCATTCCACAACATTGCTTA
TACATAAGGCCTTCGTCTTGAGAAATTGAGCCGAGGTTGATGATAGCTTCGGCGAGCTTT
TGTATTATCTTTCCAAAGGTGTTTTTGTGTTGAGGACCTTTGGTGGAGGAGAAGACCCCC
AACAGCGCATATGCATATGATGAATATCAACTGAAAGGAAGGATTCATATGCACTTTTAG
TTTTAACGGTAAGAGAATTTTAAACTGCATCAAGAGTAGCTATTTAGAAAACGAAGATTA
CAATCCATATGAATGAGATACAAATTTACCGTAATGGATTGTCTTAGTATAACTTACTCA
AGGAAAACTTATTTTCTATGACACAAGGTATATAATGTGCTCCCACTAGATATGTGCATC
AAGTATTTTAATGACTTGTCAAATGCACTTTTAATTCAGTTAAGATTCTCAAGAGGAGTG
CATTGCATATATTGGTCAAGGCATGACAAATTTGCAATGAATCAACTTATGCCTAAGAAT
ACTTTCCACCATATAGAACATACCATTTGTTATATCAATTGAAAGGTCTTACTATATGAG
ATGGTGTCATCTAAGTATTCTTATTTTCTTCATTTGTGGATACTTCCTTCTTTAGCCTAT
TATCTCTTTTCCTTTTAAAACTAGTCGAAAAAGCACTTTGTAATACCCAAATAGTGAGAT
TAATGGAATGGGAAATATAAAAGGTTCATTTGACCACTGGTGTTGTTATTTTCATTTCTT
GCATATTTCAAACCATGAGATTAACCGGGACTACCAATAAACATACAAAAATAAAAGAAT
GTGCATCATGTTGGAGTTTGTATGTTTGTGCATGAAATAAAAATAATCATGATAATAATA
ATATAATAATGACTGGAAGTTTGGATTAAACCCTAAATTAAAATTAGGGTTTGAAAATAA
GAAAAAGGAGAGAAAAGAAAAAGAGAAAGGATATAAAAATATAAATAATATATCTAAAAA
TATCTCCAAAATTAGTACTTTTAATTGCACAAATATAATTTGTAATTACTGAGCCACAAG
GTTTGAATTTAAATTTGAATTCAAATTGAATTTGGGAATAAGTAAAAATAAGAAAAGAAA
ATAAAAAGGAGAAAAACTCATCTGGGTCGCCAACCCCCAATTGGGCCCATTGGCTCCTCC
CTCTCCGCGGCCCACTACCTATTTCCGCGTGCGCTCACAACTGTCGACCGAGGCCCACCA
GTCGACCTCGTGTCCTTCGTGCGCGCCTCATGCTTGCCGACATGTGGGGCCAGGGGACCG
GGTCTCCATCTCCGTCGAAACCGCGCCACGCGTGGCTGTCCGCCCCTGACGTGTGGGCCC
GTTTAGTCAGCTCCATCCTCAACGGAAGCTCCTTGCATGGCGGGTAACGTCGCACCTCCC
CCCTCCCTTCGGGTTAGCTGGAACGTGCCACCAACCCCGCGTGCCCAGAGGCTAAATACG
GACCCGTGGCCGCATTGCCCTGTTATTTCCCATCGCACGATCTCGCCACACCGCTCGCAC
CACAATTCGCCGCCGCTATCGTGACGAAGGGAGCGCCGCGGCGTGGACAACCTTAGTTGG
CCGTCGATTCGACCCGTGTGTGGGACTGTGTGAAGGCGCGGGTATCCGTGGTGGTGTGGG
AGTGAATCCAGGGGCGCACAAAGACCAGAACCTCTACGATTGCTCGTCGGAGTCCGTAAG
ATCCGCCATGCGGCCATCATCCGTGGCTAGCTATCTCTGTAACCCTCCGTCTACGGTACG
TGTTCCCATTCGGTCCCTATTCATCGCCTCTGTATAAATTTGGGGCTTGCGTTGGATTTC
ACCAACGGTGTGCCTCGATCACTCAGCGCCGGGCTCGTGCCGCCGCGTAGGGCGCGCTCC
GCCACCGTCTCAGACCGCGGAGGGGGAATGAAGGCAGTGGGCCATTGATTTTTTTGGTGG
ACCACTAGGATTGATCGGCATACCGATTCGGTGGGATTAATCTGGGGCATTGATCTGAGA
GTGGGCGGTCTCAGATCGGCCATGTGACTTAAAAACCGTGGCCGTTGGATCCAATCGGAG
CGCTCCTAAGTGATTTTAGGGTAGCTGAATCCGCGCCATCAGTTCCTAAATGGATGGCGG
ATATCCCGTACCGGTTCGATGTATTGTGGATCTAATCTAGATCGTAGAATCCCGATCGGA
CGACCATCGTCCGCCCGTACCCCTTCGACCGGTCAATTTAGCGTTTAGGCCCCTGATGGT
GCAGTCCATTATGCTGTGTTCTGTGTCTTGCGAATTCTTGCGCTGGGGCCCCTGCACTTC
TCCGTATTTGACGCCCAGTCCAGAGGGGAATAAAAATAGAGAAATAATTATTGAAATTGG
TTTTTAATACAAAAATTGTGGCAAAACCTCCCAAGTTATTGGGCCCACATGCACCTGCCC
TTGTTTCAAAGACCTCAGACAGTTATGCATGTGCACCAGATGACTTAACAGGATCCGTCC
GAGTGCCCCAAGGACCCCGGATAAACCACTTACAACTAGGATCGCAAGATTAAGTAAACA
CAAATCACACACCAACATTTTGCAGCGAAATTTCTTTATTACAAAAGGTTACAAGTGACA
ACAAATTTACATTATTTTTATCGGAGTGGTTACAAAGTGATTCAAAGAAATAAACTTTGA
GCCCATTCACATCTAGGATGGAAATTTGACGACTAAAACATCACAGATTAAATAGCAAGA
ACACAGACTCAAAATTCTAGCTTTAAGCCCATGCACATCTTGTGTTGGATAAAGAAATTA
TCCAAACATCCATTTGCATGAGTCTGGTCATGGAGGGATAACAGAGAATTCAAATTTTGG
GTCATGGTTCACTAAATAAGAACATGGCCTAGTTTTGGATTTAGGCAAACAAGTCACCCA
TCTTCTATCGGCACATCAAGCACAAGAGCAAACACAATTAATACCTAAGGAAACAGAGAA
TAACTATTTCACTAACGTTCATAATACAACATTACACCACATTATCTACAATCACTGGTT
ACTGGAATAAAGATGAGAGAAGCATTTTGGGTGTATAGGTGACAAACACGATGCAACAAT
CAGGATGCATGCTCGTCTTATGCGTCCTCACAAGTTTTGCCAACATAATGTGGCAATAGT
GTTCTATATCGGTGGCATACTTACGATTCTATCATTATTTTGCTAGTCGTCAGCTACACA
TACGTTTTCGAGGTTAGTGTACCTGCAGAAAATTTCATCACAACCCAATTTCCCATGATG
CAAGATCCACACATGATAGTTTATCACAGTTTATACTCCATATATTTCTATATGGAGGCC
AGCTCATCATTAAGCGTCGAGCCATGCATAGGCGCCGCTACCACACTTTAACCATAGGGC
AGCTCATTATGGTAACTCACCTTCTTACCTGAGCGTAGGTGTGTCGTTACAAGTACATTA
CACTTCTCAGTATTCCCATGTCTATATACCCATACACATCCATGGGGTACTGAATTCCTG
GAAAAGTAATTACTCCACATCGCAGCTTTCATATATACATATGTAGAACATGTATATAGT
CAAGCGCCACAATTAAGCACTCCCCTAGACCGACGTTTGTTCGGTCATGCTCTCACATAT
CACCTTACCTTGAGCGTCGATCCATTCAAGACTGAATGGCCTCAAAACAACATTACACAT
GTATGCAATCTCCCCTAGTTGTGGGTTAGTGTTTTAAACTAAGCCACATGATAGTCCTTA
ATTTAGGGCTTAACAGAGGATGTCGCTAGCACTATAGTTTTTCAAATATGTTTTTCAAAA
CCAAACAATGTGTTTAGTTGAAAATAAGCTTTTCAAAACCAAAAAATTATTTAGAAAATA
CGTATGTGACCGTATATACTTAATCTTGCTCTAATACCAGCTGTGGCAGAACCTCCCAAG
TTATTGGGCCCACATGCACCTGCCCTTGTCTCAAAGACCTCAGACGGTTATGCATGTGCA
CCAGATAACTTAACAGGATCTGTCCGAGTTGCCCAAGAACCCCGGATAAACCACTTACAA
CTAGGATCGCAAGATTAAGTAAACACAAATCACACACCAACATTCTGCAGCGGAATTTCT
TTATTACAAAAGGTTACAACAACAACAACAAAGCCTTTTTGTCCCAAGCACGTTGGGGTA
GGCTAGAGATGAAACCCCATATGAAAACCTCAGAGCTCAACCCCCAAAGAAAAGAAAAGA
GAGACAGAGGCAAAGGAGAACCGAAAACGACAAAACGGGGAAACACATAAAAAGAGATAA
AACACACAAGAACCAGCAAGATCTAAAGGGGCACAAGAAAAGGTCAAACGATTAAGGAGG
AAAAGTGAAACTACAAATCAGTGTTCTAGCATGTGAATTGCACACTTCCACCCCTTCCTA
TCCACGACGAGCTCTTTATCAATATTCCACTCCTTCAGGTCCCTCTTCACAGCCTCTGTC
CACGTCAAGGTTGGTCGACCTCTACGTCTCTTCACATTCTCGGGACACCTAATTATTCTG
ATATGCACTGGTGCCTCTTCAGGTCTTCGTTGGATATGTCCAAACCATCTCAAACAATGT
TGCATAAGCTTCTCCTCAATTGGCGCCACTCCTACTCTCTCTCATATATCATCATTCCGG
ACTCGATCTCTCCTTGTGTGGCCACATATCCAGCGCAACATACACATCTCTGCCACACTT
AGTTGTTGGACATATCGTCTTTTAGTGGGCTAACATTTTGCTCCATACAACATAGCCGGC
CGGATTGCTGTCCTGTAGAATTTGCCTTTAAGTTTGTGTGGCACCCGAGGGTCGCATAAG
ACACCCGCAGCTTGCCGCCACTTCAACCATCCAGCTTTAATTCTATGACTGACATCCTCA
TCGATGTCTCCCTCCTTCTGAAGCATTGATCCTAAGAAACGAAAAGTGTCTTTCTTGGGT
ACCACTTGCCCATCAAGACTAACATCGCCATCCTCATACCCCATGGCACTGAAATCACAC
TTCATATACTCTGTTTTAGACCTACTAAGCCTAAAACCTTTTGCTTCCAGCGTCTGCCTC
CACAATTCCAACTTTTGTGAAACACCACTCCTACTCTCTCAATAAGTACCACATCATCAG
CAAAAAGCATACACCACGGTATATCTCCTTGTATGTCCCTTGTGACCTCATCTATCACCA
AAGCGAAAAGATAAGGGCTCAAAGCCGACCCTTGATGTAGTCCTATGTTAATTGGAAAGT
CATCGGTGTCTCCATCACTTGTTCGGACACTTGTCACAACATTAGTGTTCATATCTTTAA
TAAGATTAATGTACTTTGTTGATACTTTGTGTTTTTCCAAGGCCCACCACATTACACTCC
TAGGTACTTTGTCATAAGCCTTCTCCAAGTCTATGAAGACCATATACAGGTCTTTCTTTT
GTTCTCTGAATCTCTCCATAAGTTGTCTTAGTAAGAAAATGGCCTCCATAGTTGATCTCC
CAGGCATGAAACCAAACTGATTTTGGGTCACGCTCGTCATCTTCCGCAGGCAGTGTTCAA
TGACTCTCTTCCATAGCTTCATTGTATGGCTCATGAGCTTAATTCCACGGTAATTAGTAC
AACTTAGAACATCTCCTTTGTTCTTGAAGATTGGTACTAACGTACTCCGCCGCCACTCGT
CGGGCATTCTGTTTGTCCGAAAGATGGTGTTGAAAAGCTTAGTCAGCCATACTATCGCTA
TGTCTCCAAGGCATCTCCATACCTCGATAGGGATACCATCAGGGCCCATCGCCTTTCCTA
ACTTCATCCTTTTTAGCGCCTCCTTAACTTCATATTCTTGTATCCTTCGTACAAAACCCC
TGTTGTTGTCATTGAATGGTTCGTCCAATTCTATTGTAGAACTCTCATTCCCTCCATCGA
ACAATTTGTTGAAGTACTCCTTCCATCTATTCTTGATCTCTTCATTCTTCACTAATAGTT
GGTTTGCTTCATCCTTGATGCATTTGACTTGGTTGACATCCCTTGTCTTCCTTTCACGAA
TCTTGGCCATCCTATAGATATCCTTTTCTCCCTGCTTTGTGTCCAACCGTTGATAAAGGT
TGTCATAGGCTTGACCCCAGGCTTTACTAACCGCTCGCTTTGCAGACTTCTTCGCTATCC
TGTACTTCTCTATGTTGTCTACACACTTGTCATGATGTAAGCGTTTGTAGCAATCTTTCT
TCTCCTTGATAGCCTTTTGGACATTTTTGTGGCGGAACCGCCCAAATTATTCCAACTTAG
GTGCCTAAGTCCTGCCTTAGAGGCTAGACCACACTTAAATAGGAATAAAACGTTAGTCCC
TCGGATCCAGTCCAACAAGGCCACTAACAGGATCAAGTACCACGTACTCACTCGAAGGTG
AGGCACATAGCAAATACAATAAAGCATAAAACCATACATTAAGGAGTACTTAAATTTATT
ACAACATCATTGGAGTTTAACAAAAGTAGTGATCATTGTTCGGAATGCAGCAGAATATAA
CTAACGGTAAATAAATGGAGGGATGGGGAAGCCTGGCCCATCACTCCTCATGCTCCTCCT
CTGCTGAGGTAGGGTCCCACTCGACTGTCCAGCCCGGTGGCAAGATGGACGGCCAAGTCA
CTCTAGCAACCATAATTTTGGATACAACCGAGACCCCTGGGCTTTCCCTTAACTAAGTCT
TTAAACCATACCCCTACGGGACTATTCATCTGAGTCACTAACTACTCAAAACCCCCCCTG
CTTCTTCTTCTTTTCCCCTGAGCTCCCTCCCCCTTTGAAATAGTAATCGCAGGGAATAAA
CAGGGTGGTGCGGCTTACCGGTGGCGAGGGAGGTCCGGTGAAGGGCGGGGTTAGATCCGG
GAGGTCCTGGCGGTCACGTCGAGGTGCGACTCGTCGACGGTGATGGCCGGAATCGGTCGG
TCCACGTGCGCAGGTGGTCGAGCTCGTCGGCGGCGTACGCTCCGACCTGCTCACGGCGGT
ATTGTTCAATCCAATGGCCCAGGAAGCTTCACGGGGTGCTAAGGACGCTACCAGTGCAAG
GAATCGAAGGAAGGCTCACCGTTGAGCTCGGTCTACGTGCGCCGGTGGTCGGGTGAAGTC
CGGCGACGTCGATCCGGTGTCTCCGGTGAGGTAGAGTTCCATCCCTGGCTCTGGAAGCTT
CACCGAGGTCCGTAGAGGCTATCCTGAGGGTCAGACGGGGTGGGGAATGGCTAGGTTGGC
CGGTCTACGGTGGGAGTGGCTTGCGCGGCCACTAGCACCTCTCTCACGGAGCAAACTCTG
GCGAACTCGAGCTCGGGTTGGTTCAGCGACGCGCGGGGGTGTACGGTCGAGGCCGGGATG
GCTTTTATAGGCGCGGGCGTGGGCGTGGATGCGAGGTTGGCGCGGCACGGGGCTGCGCGC
GTGGGCGGAGCGCCGAGGGCGTGCTGTGGCGCGCCAGAACGCGTCGAACACGTGGGTGTT
TGTTTCTGCCTTTGTTCAAGTGCCTGCAGGGATCACAAACATGCGAATCTCGCCAAGGGT
CTTGTGCAGATCTCTTCCTGGCACCTAGGGCTAGCTAGTTTGTGTAAGTTCCAATGGGAG
ATATGCCCTAGCTCGTGAGATATGTGGGCGCCAAGTCAAGTCTGTCGGCACTATTCACCA
GTGACAAAACCGATGTCAAACCATGTCAATGACCTCGGTTTGAATTCAAATTTTTCAAAG
AGGTGCCTTGGGTGATTTGGGTACTTTTTGCTATTTGGTCCAAGTAGTTTTGGCGCAAGC
ACAAAGGTGAACATCTTTGATCTTTGGTCTAGGGTGGTTTTGGGGACTTAGAGAAATTTT
TGATGGCTCTAGTGTGCTTCCCACTTGATGTACTAATTTGAGGTTTTTGTTGGGCCTTTT
TGCAATATTTTTCTTACTAGATTTTTGTAGCTTTACTAATAGACTTCATCTTTAGTTAAG
GTTCCTTTTTATGTTTTGATCATTTGCCCATTCTTTCACCTTTAATCCCATGGTTAGGAT
TTAAGGGCTTAAGAAGGATTTAGAGTTTTGGAATCTTGTTTGTGGGTGATCATTATATGA
AGGATAGGGTTTTCTCTCTTATCATGGTAAATGCTTATCTTGACCATGCTTCTACAACTT
TGAGTTCCTTCACTTCCCATTTTATCATATAGTTTGAGCAGGACACAAAGGTGCTTCTTT
GGTCAGGGCTTTGGTAACACCAAGGGTGTTACAGCCCTCCCCCCTTAAAGGCAATCTCGT
CCCGAGATTTGGTAGGGATCCTTTAGTGGGGTACCAAGAATGTGTGTGTTGGTGTGTTGC
AGTTTCCTTTAACCAAGTTTCTCTAGTTAACTGCTCTTCGAATGTCATTCTCTTTGCAAC
TTCAGAAGGAAGTCCTTCTAGATTTATTTTCACAACTTACTCTACTCTTAACAACTAGGT
TTCTCTTATATTTAGATTCAAAGGGCAGGTGGGGGTGGGTGGTTTGGGTTACGTACCGAT
TCCTTTAGGCAGAAAGTCGGGGAAGCAAGAACGTAGAAAATCCTCAGTTTCCCACGTAGC
CTCTTCTTCTGAATGGTTGCTCCATTGAATCTTATACATTCGGATAGACCTTGCTCGAGT
TGATCTTTCTTTTTGGTCCAATACCTTGATGGGTGCTCTTGGTAAGACAAGTCTGGTTCT
ATCTCCAATTCTGGTTCAGGTAGCACTTCCGTAGCTGAGATACGTGGAACACATCATGAA
TTGCTGACATATGAGGTGGCAACTTCAACTAGTATGCTACAGGTCCACAAGTCTCTTTGA
TCTCATAGATCCCAATATAGTGAGGGGCTAACTTGCCCTTGATCCCAAACCTCTGAACAC
CTTTGGTGGGTGACACCTTAAGATATACATGATCTCCCACTTCGAATTGTAGATGCTTCC
TTCTCTTATCATGAGAGCTCTTCTGCCTGGCCTGAGCAGCTTCCAAGTTCTTCTTAATGA
CTCTGACTTTATTCTCGGCTTCAAGTACTAGGTCAGGCCCAAATATTTCCCTCTCTCCAG
CTTTTGACCAATTTAGCGGTGTTCTACACCTTCTCCCATACAAGGCCTCGAAAGGTGCCA
TCTTTAGGCTGGACTGGTAGCTGTTGTTATATGAGAACTCCGCCAAGGAAAGGCACTTAT
CCCAATTCTTACCATAGTGTAACACACAGGCTCGCAACATGTCCTCGAGAATCTGATTTA
CTCTTTCCGTCTGACCATCTGTCTGAGGATGGTACGCTGAGCTTCTAATCACAGTGGTCC
CAAGTGACCTTTGGAGCTGCTCCCAAAAATGTGCCACAAACAGTGCTCCTCTATCAGACA
CAATAGTCCTCGGAATTCCATGCAAACGCACTATTTGGTCAATATAGATCTCTGCATAAT
TCTCTGTCTTGTGGGTGGTATGTACTGGCAAGAAATGAGCAGTCTTGGTTAATCTATCCA
CAATGACCCAAATAGAATCATGGTGTCGGGAGGTGTTGGGCAATCCCAGAATAAAATCCA
TGCAAATATCCTCCCATTTCCAAGATGGTATGGGAAGGGGTTGTAAGGTACCTTCTACCT
TCAAATGACTAGCCTTGATTCTTTAGCAAGTGTCACATTCAGATACATACTTAGCAATTT
CCCTCTTCATTCTGGTCCACCAATACAAGGATCTGAGATCATGATACATCTTGTTAATGC
CGGGGTGCATGGCAAATTTGGAAAGATGAGCTTCACTCAATATTTTCTTCCTGAGTTCGG
GATTCTAAGGAACAACCAATCGGTCTTCAAACCATAGAACTCCCTTGCTATCCTGACGAA
AGCATTTGTACTTATCCACCTTTTGTTCGAGCATCTCTTTAATACTTGAACACCCTTGTC
ACCAATCTGTGCCATGATTATATGCTCATGTAGAGTGGGCTCCACTGAGATATAATCCAA
GGTACCTGAGGAAATAACTTCCATGTTTAGCTTGCACAACTCATCACACAAAGTGGCGAT
CTTTGAATCCATAGTTACACAATTGCACTGAGCTTTTCGACTTAAGGCATCGACCACGAC
ATTGGCCTTGCCCGGATGGTAATGCACCTCCAAATCATAGTCCTTGATCAATTCCAACCA
TCTTCTCTGCCTCATATTAAGATCAGCCTGAGTGAAAATATACTTGAGACTCTTGTGATC
AGTATAGATATTACAATGAGCTCCCATTAGATAATGTCTCCATATCTTTAGAGCATGAAC
TACTACTGCTAACTCCAGATCATGTGTGGGGTAGTTCTGCTCATGAGGCCTGAGTGCTCG
GGATGCATAGGCAATAACCCTGTTGTCTCATCAAGACACATCCCAATCCAGTGCCTGAAG
CATCACAATAATCATCGAAACATTTGGTGTTGTCAGGCTATGCTAGCACGGGTGCTGTTG
TCAGATGCTGCCTCAATGTATGAAAGGCATCCTCACATTTCTGACTCCATTCATACCTTA
CTCCTTTCTTCAATAATTTAGTCATTGGCTTTGCAATCTTGGAGAAATCCTGATGCGGAC
ATCAACACCAACACGAGCACATCTACACCAGCAGCACCTTCTCTAGCCCAGGCGCCACCC
CTTCCACCTGGGCCAGTGACTCGGGCCCGTGCAAGAGAATTGAACTACATCATGTTGTTA
AAGAACGAAGGCCCGGAAGAATAGACGACCAGCCCAATTGCGGCCCATAATGGACGACCT
AGGGTTGGCCGCCCCTAGGGGCTGCGCCCCCTCTCTATTTATTCAGGAGCTGCGCCTCCT
TTATTTCCCGAGTTTTGTTTTACGTTAGCCTTAGCTACTCTCGAACACGCGCAAATCTGC
GCTGTCTTCGTGTATTCAGAACTCCACCCTCGAGTAATAGATTAGATTGCTCGCCTCTTT
TTCTTGTTCGTTCTTCGATTGCGCACAGGAAACGATCTTCGTGATCAGGCCGATCTCGCA
TCAGCAAGGTCGGTAACCACAGGGAGTTGGTTCAGCGATTGCATTGGCGCCTCGGGCTTG
CTCGTCGTAGTCGGATCGCAAGGGTCATCTTCCGCCAAATCGGAATTATCTCTACTCGCC
GAAAGATCGGGCACCTCAGCTACATCAATTGGTATCAGATTTCCAGGTTGATCGGTGAGT
TTATCGAGCGTTTTTTTTCCTACAGTCCACAAAACCACATAAAAATTCAGGTTAGATCTT
ATCCCAGCACCCTTTTGAGCCTCGCACTTTCTTTCAATAATCTGCATTGTTGAATTTGTG
TGCTTTCGCGTCATTTGTTGCTGGTTGCATTGTGTTCTTCCACCATTCAAACCCTAGCGC
CGCCACCATCTCCCGTTTGATCACGCCACAAACCGAGTCAACATCGTTTCCTTATTTTTC
TCCTTCGGTTACGTCAAAAAAAAAACAGAAAAAACAAACCGAGTCAACGGCCGTTTCCTT
GATTTTCTCCTTCGGTTACGAAAAAAAAACAGAAAAAAAAAACAAACCGAGTCAACGGCC
GCTTCCTTGTTTTTCTCCTTCGGTTACGTCAAAAAAAAACAGAAAAAAAAAGATAACGAA
GGAGAAAGGATACAGTTGTTTTTCATCCCGGTCGTGTTTAGAACATAACTTGAGGCACCT
TCCGTAAAACGGGCATAACTTTTCGCTCGGGTGTCCAAAAAATCTGAAATTTTTACAGGA
GCTTGTTGACACCATTCTGAGCCCGGCCAAACTCACTTTCGGTCTGTTTGGGTTCGACAA
AATTGTCAAAAAAAATTCAGGAAAATAAAGAAAAAAATCTGTCAAAGTTCTCGCACGCTT
TTCAGAGAACTTCCTGATTTTCTATAGACCACATCTGATCTCTGTTTTAGGTGAAACTTC
GTCTAGCTCCTATCTTGTTGCTTCTTGTGCTGAGAAAAATATCAAAAAAATCATACAAAA
AAGAAAAACAAAATCACCTGTGATTTCTACTAGTGCCTTTTTGGCATCACTAGTACAATA
TTTACGGTACTGCCATTCTACTAGTTCCATCCATCTTTTGCACCTGTGGCCAGCAATATA
GTTTCGTGTTTTGCACTATAATTCAACTTTGCATTATTGTTTGATCGTGCTAATCCTTGA
CTTGAGTGCAACCTACCCACAACTCCACATATTTCTACGACGAGCAGGTTTCTGTTTCTC
CACGCAATCGCTCATCCAATCTTTCACCGGTTCCACCTGTTGATTGCGGTTCACCACTGT
GGCTTGGTAAGAACGGATAAGAACTTGATAACAGCACTAGTGTGAGCGCCTTGTGAGCAG
TACACCCCTGTTTTTGTCGTTGGTTTTTCTCCTTTTGGTGTTTGCGCTAACTATGGCAGG
AGCACACGACATGGTGGATGCCCAGTTGCAGGAAGTAAGGGGACAAGTTGATGGACTTGC
TGCTGACATTAGGACGATGCATGAACGACTTGATTCAACGATCACTTCGACGACCGAGCG
TTTCAACCAACTTGACCTTGCTCAAACGGCGACTCGCACCACACTCGACACCATCCTGGC
ACGCCTTGATGCATTGACCACAAAGATGGAGCAAGAATACGGCGGTGACACTGAGCAGGA
CGATGGAGATCGCCGTGGTCGTGCACGTCGTGTGGTTCGTCATCCCCCTAATGACTTATT
TTCTAAGATTAAATTTAAAATTCCATCTTTTAATGGTAAATATGATCCTGCTGCATATCT
TGATTGGGAATTAGAGGTAGAACAGAAATTTTCATGCCATGATATTCCTGCTAATAGCCA
AGTGAAGGCTGCCATTAGTGAATTTACTGATTTTGCTTTAATTTGGTGGCGTGAGTATAA
ACAAAAACTTCCCATTAACAGTGTCATTACTTGGACCCAATTAAAAACTGCCATGCGCCA
CAGATTTGTTCCTTCCTATTATGCTCGTGATTTGCTTAACAAAATGCAGCGTTTTCAACA
AGGTTCACAATCTGTTGAGGAATATTACCAGGAGTTGCAAAAGGGTATGCTTCGTTGTGG
TTTGGTTGAGTCAGATGACGCTGCTATGGCGCGTTTTCGTGGTGGTTTGAACAGGGAAAT
TCAGGATATACTTGATTATAAGGATTATTTTGATATAACCACATTGTTTGAATATGCTTG
CAAAGCTGAACGTGAAGTGCAGGGACGACGATCAAAGACATATACTAACTCTTTTGCAGG
CCGGGGTCCAACACACAGCTCAACTCCTTCCAGCCCTGCACCTCCTACGCCTAGCACTAC
ATCGCGCACAGGGCCGGCCAAGCCAGTGGCGCCCCCTGCCAAAGGCGCCGCTTCTTCCAC
AGGACGTACACGGGATATTCAGTGCCATCGTTGCAGAGGGTTTGGGCACATGATTCGGGA
CTGCCCAAACAAGCGTACCTTGCTTATACGTGACAATGGTGAGTACTCTTCAGCCAGTGA
TTCTGAGGAAACTAGTCATGCTATGATTGCCACTAACCATGCAGAAAATGAGGAAGTCCA
CGTTGATCCCATCGACGCCGATAGGTATGAGAGTCTTGTTGTGCAGCGTGTTCTCAGCAC
ACAGGTTGCCCAGGCCGAAAAAAATCAGCGACACACTCTATTCCATACCAAGGGCGTCGT
GCACGAACGGTCGATTCGCATCATCATCGATAGTGGCAGCTGCAACAATTTGGCAAGTAC
AGCGTTGGTAGAGAAATTATCCTTGCCCACTCGCACACATCCACATCCGTATCACATTCA
ATGGCTTAATGATGGTGGTAAAATAAAGGTAACACGTTCGGTACGTGTCCCCTTTTCGCT
GGGTTCTTATTCTGATTATGCTGATTGCGATGTTATTCCTATGGAAGCATGCTCTTTGTT
ATTAGGTCGACCTTGGCAATATGATACTGATAGTTTACATCATGGTCGTTCAAATCATTA
TTCTTTCATGTTTAAAGGCCAGAAAATAATTATACATCCAATGACCCCTGACCAAATTTT
GAAAGATGATCTTACTAGGGCTGCTAAAACTGCACAACAAGTCAAATCGACATCAGCCGC
ACCTATTAAATCTGAAATCAAGTTGCACTCTCCTGTTTTACTTGCTACACGTGCTGATTT
TAATGATCTCCATGAAGCTCATATGCCCTGTTATGCACTTGTATGCTCGCGAATGCTTGT
TCCGCTTGATGATGCACCGTCTTTGGATATACCCCCTGCTGTTGTTAACCTTTTGCAGGA
GTATGCTGATGTTTATCCTACGGACTTACCACCGGGTCTTCCTCCCCTCCGTGGCATTGA
GCATCAGATCGATCTCATCCCCGGCGCTTCTCTTCCGAACCGCGCCCCGTACCGTACAAA
TCCAGATGAGACGAAGGAGATCCAGCGCCAGGTGCAGACGCTGCTTGATAAGGGTTACAT
TCGTGAGTCTCTTAGCCCTTGCTCGGTTCCTGTTTTACTCGTTCCAAAGAAAGATGGGTC
ATGGCGTATGTGCGTAGATTGTCGTGCTATTAATAACATCACAGTTCGTTATCGATATCC
TATTCCACGCCTTGATGATATGCTAGATGAGCTTAGTGGCGCCGTTATTTTCTCTAAGGT
TGATTTGCGTAGCGGTTACCATCAGATTAGAATGAAACTCGGTGATGAATGGAAAACGGC
TTTTAAAACGAAATTTGGTTTATATGAATGGTTGGTTATGCCATTTGGATTGACTAATGC
TCCCAGCACCTTTATGCGTTTAATGAACGAAGTTCTACGGGCCTTCATAGGTTTGTTTGT
TGTTGTTTATTTCGATGATATCCTTATTTACAGCAAGTCTATAGAGGAGCATTTAGAACA
TTTGCGTGCTGTTTTTGACGCTTTGCGTGCTGCTCGCTTGTTTGGTAACATGGAAAAGTG
CACATTTTGCACGCAACGTGTCTCGTTTCTTGGTTATGTGGTTACTCCGCAGGGCATTGA
GGTGGATAGCAGCAAGATTGCTGCCATTCGGGAGTGGCCTACACCGACGACGGTCACACA
AATTCGGAGCTTTCTTGGACTTGCCGGTTTCTACCGCAGATTTGTTCGTGATTTTAGCTC
CATTGCAGCGCCTCTACATGAGCTTACAAAGAAAGATGTGTCGTTTGCTTGGAGTGATTC
GCAGGAGGTAGCGTTCAGCACTTTGAAAGATAAGTTAACCCAAGCTCCCCTATTGCAATT
GCCTGATTTTAATAAAGTGTTTGAGCTTGAATGCGATGCTAGCGGTATTGGGCTAGGTGC
TGTTTTGTTACAAGAAGGAAAACCAGTTGCTTATTTTAGTGAAAAATTAAGCGGTGCTAG
TCTAAAATATTCTACTTATGATAAGGAGCTTTACGCTTTAGTGCGCACTTTGCATACATG
GCAGCACTATCTTTGGCATCGTGAGTTTATAATCCATTCTGATCATGAGGCTTTAAAACA
TATTCGTACCCAAACAAATCTGAACCGTCGTCATGCTAAATGGGTAGAATTCATTGAGTC
CTTTCCTTACATTATTAAACACAAGAACGGGAAGGACAATGTTATTGCTGATGCTTTGTC
TCGTCGCTATACCATGCTGTCACAGTTAGATTTTAAAATCTTTGGTTTGGACACTGTGAA
GGATCAATATGTTGACGATGCTGATTTTAAAGATGCTTTCGGCCATTGTATTAATGGGAA
ACCATGGGGCAAATTTCACATACAGGATGGGTTCCTGTTTCGCGCTAACAAGCTGTGTGT
TCCAGCTAGCTCGGTTCGTCTTTTGTTGTTACAGGAAGCGCATGGAGGCGGTCTCATGGG
GCATTTTGGCGTCTACAAGACACATGAGGTGTTGGCTGCCCACTTCTTTTGGCCTCGGAT
GCGCGCTGATGTGGAGCGCCTTGTTGCACGCTGCACTACTTGTCAGAAAGCTAAGTCACG
GTTGAACAACCATGGTTTGTATATGCCTTTGCCTGTCCCTTCTTCTCCTTGGCTTGATAT
CTCTATGGACTTTGTTTTGGGCTTGCCTAGAACTAAGAAGGGGAGGGATAGTATTTTTGT
GGTTGTTGATAGATTCTCTAAAATGGCTCACTTTATACCTTGTCATAAAACTGATGATGC
TAGCATTATTGCTGAATTGTTCTTTAGAGAAATTATTCGTTTACATGGTATTCCGAAAAC
AATAGTCTCTGATCGCGATGCTAAGTTTCTAAGCCATTTTTGGAGATCTCTTTGGAATAA
ATTGGGAACTAAATTGTTGTTTAGCACTACTTGTCACCCTCAGACTGATGGACAAACTGA
GGTAGTAAATAGAACTTTATCTACCATGCTTAGGGCTGTTTTAGACAAGAATTTGAGACG
TTGGGAGGATTGCTTGCCTCATGTTGAATTTGCTTACAATCATGCCACACATTCTTCTAC
AAAGATGTGCCCTTTCCAGATTGTTTATGGTTACATTCCTAGGGCACCTATTGATTTGAT
TTCACTTAATGCTGCGAACGCCCCACATGTAGATGCTTCTGCACATGTTGAACAAATGAT
TACCATACATGAACAAACGAAACAGAACATTGCCGCTACTAATGCAAAAAATCAGGTTGC
TGGTAGTAAAGGAAGAAAACATATTACTTTTGAACCTGGTGATATGGTTTGGTTGCATTT
GAGAAAGGATCGTTTTCCTACTTTGCGCCGTTCTAAATTGATGCCTCGTGCTGCTGGTCC
TTTTAAGATACTAACCAAGATTAATGATAATGCTTATACCCTCGACCTACCTGCGGAGTT
TGGTGTTTCCACTAGTTTTAATGTTGCAGATTTGAAACCGTATGCGGGAGAAGATGAGGA
GTTGCCGTCGAGGACGACTTCAGTTCAAGAAGGGGAGGATGATGCGGACATCAACACCAA
CACGAGCACATCTACACCAGCAGCACCTTCTCTAGCCCAGGCGCCACCCCTTCCACCTGG
GCCAGTGACTCGGGCCCGTGCAAGAGAATTGAACTACATCATGTTGTTAAAGAACGAAGG
CCCGGAAGAATAGACGACCAGCCCAATTGCGGCCCATAATGGACGACCTAGGGTTGGCCG
CCCCTAGGGGCTGCGCCCCCTCTCTATTTATTCAGGAGCTGCGCCTCCTTTATTTCCCGA
GTTTTGTTTTACGTTAGCCTTAGCTACTCTCGAACACGCGCAAATCTGCGCTGTCTTCGT
GTATTCAGAACTCCACCCTCGAGTAATAGATTAGATTGCTCGCCTCTTTTTCTTGTTCGT
TCTTCGATTGCGCACAGGAAACGATCTTCGTGATCAGGCCGATCTCGCATCAGCAAGGTC
GGTAACCACAGGGAGTTGGTTCAGCGATTGCATTGGCGCCTCGGGCTTGCTCGTCGTAGT
CGGATCGCAAGGGTCATCTTCCGCCAAATCGGAATTATCTCTACTCGCCGAAAGATCGGG
CACCTCAGCTACATCAAATCCGGAATGAATCGCCGATAATATCCTGCCAATCCCAAAAAA
CTCTGAATCTGTCGTACGGTGGTAGGAGACTTCCAATCCATTACTTTTTGCACTTACTCA
GGATCAACTGATATCCCATCCTGAGAAATGGTGTGACCCAAAAATTTAATTTCCCTCAGC
CAGAAATCACATTTGGATAACTTAGCATATAAGCGATGATCACGCAGTCGCTGAAGTACG
ATGTGCAAATGCTCAGTATTCTCATCTTCATTCTTTGAATAGACCAAGATATCGTCAATG
AAGACCACCACAAACTTTTCCAGCTCTAGCATAAATACTGAATTCATCAAATACATGAAA
TATGCCGGGGCATTGGTCAGCCCGAATGACATTACCAAGTACTCATAAAGTCCGTATCTC
GTAGAGAAAGTTGTCTTCAGAATATCACTGGCCCTGATCTTGATTTGATGATAGCCAGAG
CGAAGGTCTATCTTGGAAAACACCTTGGCTCCCACCAACTGATCAAACAACACATCGATG
CGGGGCAAGGGATACTTATTTTTAATAGTTACCGCATTGAGAGGGCGATAATCAACACAC
AACCTCATCCTCTCATCCTTCTTCTTCACGAACAATGCTGGACATCCCCATGGTGAAGTA
CTTGGGCGGATGAATCCCTTGTCCAACAATTCTTGCAACTGCTTTTTCAATTCTGCCAAC
TCCGCTGGAGGCATCCTATAGGGTCTCTTGGATATAGGGGCAGTTTCGGGTTGCAGCTCA
ATTGCAAACTCTATGTCTCTGTCGGGTGGCATCCCTGGCAAATCATCTGAAAAACATCGG
GGTATTCACAGACCACTAGAATCCTTTTGACGCGTGACTCTATCAGGGTGAAGGCACAAG
AAGGGTACAACCCTGGTTAGGCAAATATAACATGACTTCACCACTAGTAGGTGAGTGTAT
CTCAATGGCCCTTGCTGCGATATCAATCACTGCCTGATGTCTTGATATCCAGTCAGTTCC
TAAGATGATATCCACACTATCCAACCCCAAGATAAGGAGGGTGGTTCTAATTATAATACT
ACCAAATTTTATAGGCACCTGCCTGTTGATTTGATAGATGGCAACTCTGCCTCCTGGTGT
TGAAATGGTAATGCCCCCATTTGTGTGATGAAAAGGTAACTGGCATTTGGCACTAAATTT
TGCACTGATAAAACTATGTGATGCACCTGAATCAAAAAGAATGACTGCAGGATAATTTGA
AACGGAAAAGATACCAGTCATGACGGGTGCTCCCTCTGGAATGTCAGCCATCGTGGTGAA
GTTCAGCCTACCTTGCCTCACTTGCACCTTCTGCCTCTTGCCTTAGTTCTGATTTGAATT
CTGCCCCTGCCTCTGCTCGTTCTTAGGGCAATTCTTGGCGTAGTGTCCAGTGCTACCACA
AGTGAAACATCTGTTGTCATTGGCCTGACGGTACTATTGGTGTGGCTGGTTGTTGTTCCT
CTGAACTGGGGGTTGAGAGCGGTTGGGTGCCTGCTGCTGCTATTGTGGTCGCATCACCCA
TCGTCCTTGTTGCTGAGGTCCCCTATTCTGAGTGTCTGACACAATCCGGAAGCGCCGAGG
CTGAGCTGAAGGTCCTGCCATAGGGGTCTTCCTCTTCTTTTCTGCCTGGCGGGCTGTGAT
GCAGTCTTCCTGAGAAATGGCCATGTTGACTAACTCATTGTAGTTGTTGGCCCTGACTGT
GTTGAGACGGTCGCGGAGCTTAGTACTGAGGCCCCTCTTGAACCTGTCCCTCTTCTTCTC
ATCCGTGTCAGCATGGTAGCCTGCGTACTGACATAGGTCATTGAAGGCTTGGTGATGAAG
CTGAGGTGCCCGATCTTTCGGCGAGTAGAGATAATTCCGATTTGGCGGAAGATGACCCTT
GCGATCCGACTACGACGAGCAAGCCCGAGGCGCCAATGCAATCGCTGAACCAACTCCCTG
TGGTTACCGACCTTGCTGATGCGAGATCGGCCTGATCACGAAGATCGTTTCCTGTGCGCA
ATCGAAGAACGAACAAGAACAAGATGCGAGCAATCTAATCTATTACTCGAGGGTGGAGTT
CTGAATACACGAAGACAGCGCAGATTTGCGCGTGTTCGAGAGTAGCTAAGGCTAACGTAA
AACAAAACTCAGGCAATAAAGGAGGCGCAGCTCCTGAATAAATAGAGAGGGGGCGCAGCC
CCTAGGGGCGGCCAACCCTAGGTCGTCCATTATGGGCCGCAATTGGGCTGGTCGTCTATT
CTTCCGGGCCTTCGTTCTTTAACAACATGATGTAGTTCAATTCTCTTGCACGGGCCCGAG
TCACTGGCCCAGGTGGAAGGGGTGGCGCCTGGGCTGGAGAAGGTGCTGCTGGTGTAGATG
TGCTCGTGTTGGTGTTGATGTCCGCATCATCCTCCCCTTCTTGAACTGAAGTCGTCCTCG
ACGGCAACTCCTCATCTTCTCCCACATACGGTTTCAAATCTGCAACATTAAAACTAGTGG
AAACACCAAACTCCGCAGGTAGGTCGAGGGTATAAGCATTATCATTAATCTTGGTTAGTA
TCTTAAAAGGACCAGCAGCACGAGGCATCAATTTAGAACGGCGCAAAGTAGGAAAACGAT
CCTTTCTCAAATGCAACCAAACCATATCACCAGGTTCAAAAGTAACATGTTTTCTTCCTT
TACTACCAGCAACCTGATTTTTTGTATTAGTAGCAGCAATGTTCTGTTTCGTTTGTTCAT
GTATGGTAATCATTTGTTCAACATGTGCAGAAGCATCTACATGTGGGGCGTTCGCAGCAT
TAAGTGAAATCAAATCAATAGGTGCCCTAGGAATGTAACCATAAACAATCTGGAAAGGGC
ACATCTTTGTAGAAGAATGCGTGGCATGATTGTAAGCAAATTCAACATGAGGCAAACAAT
CCTCCCAACGTCTCAAATTCTTGTCTAAAACAGCCCTAAGCATGGTAGATAAAGTTCTAT
TTACTACCTCAGTTTGTCCATCAGTCTGAGGGTGACAAGTAGTGCTAAACAACAATTTAG
TTCCCAATTTATTCCAAAGAGATCTCCAAAAATGGCTTAGAAACTTAGCATCGCGATCAG
AGACTATTGTTTTTGGAATACCATGTAAACGAATAATTTCTCTAAAGAACAATTCAGCAA
CAATGCTAGCATCATCAGTTTTATGACAAGGTATAAAGTGAGCCATTTTAGAGAATCTAT
CAACAACCACAAAAATACTATCCCTCCCCTTCTTAGTTCTAGGCAAGCCCAAAACAAAGT
CCATAGAGATATCAAGCCAAGGAGAAGAAGGGACAGGCAAAGGCATATACAAACCATGGT
TGTTCAACCGTGACTTAGCTTTCTGACAAGTAGTGCAGCGTGCAACAAGGCGCTCCACAT
CAGCGCGCATCCGAGGCCAAAAGAAGTGGGCAGCCAACACCTCATGTGTCTTGTAGACGC
CAAAATGCCCCATGAGACCGCCTCCATGCGCTTCCTGTAACAACAAAAGACGAACCGAGC
TAGCTGGAACACACAGCTTGTTAGCGCGAAACAGGAACCCATCCTGTATGTGAAATTTGC
CCCATGGTTTCCCATTAATACAATGGCCGAAAGCATCTTTAAAATCAGCGTCGTCAACAT
ATTGATCCTTCACAGTGTCCAAACCAAAGATTTTAAAATCTAACTGTGACAGCATGGTAT
AGCGACGAGACAAAGCATCAGCAATAACATTGTCCTTCCCGTTCTTGTGTTTAATAATGT
AAGGAAAGGACTCAATGAATTCTACCCATTTAGCATGACGACGGTTCAGATTTGTTTGGG
TACGAATATGTTTTAAAGCCTCATGATCAGAATGGATTATAAACTCACGATGCCAAAGAT
AGTGCTGCCATGTATGCAAAGTGCGCACTAAAGCGTAAAGCTCCTTATCATAAGTAGAAT
ATTTCAGACTAGCACCGCTTAATTTTTCACTAAAATAAGCAACTGGTTTTCCTTCTTGTA
ACAAAACAGCACCTAGCCCAATACCGCTAGCATCGCATTCAAGCTCAAACACTTTATTAA
AATCAGGCAATTGCAATAGGGGAGCTTGGGTTAACTTATCTTTCAAAGTGCTGAACGCTA
CCTCCTGCGAATCACTCCAAGCAAACGGCACATCTTTCTTTGTAAGCTCATGTAGAGGCG
CTGCAATGGAGCTAAAATCACGAACAAATCTGCGGTAGAAACCGGCAAGTCCAAGAAAGC
TCCGAATTTGTGTGACCGTCGTCGGTGTAGGCCACTCCCGAATGGCAGCAATCTTGCTGC
TATCCACCTCAATGCCCTGCGGAGTAACCACATAACCAAGAAACGAGACACGTTGCGTGC
AAAATGTGCACTTTTCCATGTTACCAAACAAGCGAGCAGCACGCAAAGCGTCAAAAACAG
CACGCAAATGTTCTAAATGCTCCTCTATAGACTTGCTGTAAATAAGGATATCATCGAAAT
AAACAACAACAAACAAACCTATGAAGGCCCGTAGAACTTCGTTCATTAAACGCATAAAGG
TGCTGGGAGCATTAGTCAATCCAAAGGGCATAACCAACCATTCATATAAACCAAATTTCG
TTTTAAAAGCCGTTTTCCATTCATCACCGAGTTTCATTCTAATCTGATGGTAACCGCTAC
GCAAATCAACCTTAGAGAAAATAACGGCACCACTAAGCTCATCTAGCATATCATCAAGGC
GTGGAATAGGATATCGATAACGAACTGTGATGTTATTAATAGCACGACAATCTACGCACA
TACGCCATGACCCATCTTTCTTTGGAACGAGTAAAACAGGAACCGAGCAAGGGCTAAGAG
ACTCACGAATGTAACCCTTATCAAGCAGTGTCTGCACCTGGCGCTGGATCTCCTTCGTCT
CATCTGGATTTGTACGGTACGGGGCGCGGTTCGGAAGAGAAGCGCCGGGGATGAGATCGA
TTTGATGCTCAATGCCACGGAGGGGAGGAAGACCCGGTGGTAAGTCCGTAGGATAAACAT
CAGCATACTCCTGCAAAAGGTTAACAACAGCAGGGGGTATATCCAAAGACGGTGCATCAT
CAAGCGGAACAAGCATTCGCGAGCATACAAGTGCATAACAGGGCATATGAGCTTCATGGA
GATCATCAAAATCAGCACGTGTAGCAAGTAAAACAGGAGAGTGCAACTTGATTTCAGATT
TAATAGGTGCGGCTGATGTTGATTTGACTTGTTGAACTCCACCCTCGAGTAATAGATTAG
ATTGCTCGCATCTTGTTCTTGTTCGTTCTTCGATTGCGCACAGGAAACGATCTTCGTGAT
CAGGCCGATCTCGCATCAGCAAGGTCGGTAACCACAGGGAGTTGGTTCAGCGATTGCATT
GGCGCCTCGGGCTTGCTCGTCGTAGTCGGATCGCAAGGGTCATCTTCCGCCAAATCGGAA
TTATCTCTACTCGCCGAAAGATCGGGCACCTCAGCTTCATCAATTGGTATAATCAAGGAA
ACGGCCGTTGACTCGGTTTGTTTTTTCTGTTTTTTTTTTTGACGTAACCGAAGGAGAAAA
TTAAGGAAACGATGTTGACTCGGTTTGTGGCGTGATCAAACGGGAGATGGTGGCGGCGCT
AGGGTTTGAATGGTGGAAGAACACAATGCAACCAGCAACAAATGACGCGAAAGCACACAA
ATTCAACAATGCAGATTATTGAAAGAAAGTGCGAGGCTCAAAAGGGTGCTGGGATAAGAT
CTAACCTGAATTTTTATGTGGTTTTGTGGACTGTAGGAAAAAAAACGCTCGATAAACTCA
CCGATCAACCTGGAAATCTGATACCAATTGATGAAGCTGAGGTGCCCGATCTTTCGGCGA
GTAGAGATAATTCCGATTTGGCGGAAGATGACCCTTGCGATCCGACTACGACGAGCAAGC
CCGAGGCGCCAATGCAATCGCTGAACCAACTCCCTGTGGTTACCGACCTTGCTGATGCGA
GATCGGCCTGATCACGAAGATCGTTTCCTGTGCGCAATCGAAGAACGAACAAGAACAAGA
TGCGAGCAATCTAATCTATTACTCGAGGGTGGAGTTCTGAATACACGAAGACAGCGCAGA
TTTGCGCGTGTTCGAGAGTAGCTAAGGCTAACGTAAAACAAAACTCAGGCAATAAAGGAG
GCGCAGCTCCTGAATAAATAGAGAGGGGGCGCAGCCCCTAGGGGCGGCCAACCCTAGGTC
GTCCATTATGGGCCGCAATTGGGCTGGTCGTCTATTCTTCCGGGCCTTCGTTCTTTAACA
ACATGATGTAGTTCAATTCTCTTGCACGGGCCCGAGTCACTGGCCCAGGTGGAAGGGGTG
GCGCCTGGGCTGGAGAAGGTGCTGCTGGTGTAGATGTGCTCGTGTTGGTGTTGATGTCCG
CATCACTTGGGTGTACTGTAACACTATACGACTTCCCTGAGTGAGTGCTAGAAACTCATT
ATGCTTGCGGTCCATGATGCCTGCTGGTATGTGATGTCCCCTGAATGCTGCCTTGAACTC
TCCCCATTCCACCACGTGGTCAACCGGCTGCATAGCGACAAAGTGATCCCACCATATCCG
CGCGGGTCCGTGAAGCTGCTGGGTGGCTAAACGGACCTTAGCCACATCTGAACAAACGCC
ATTAAGTAGTGGGAATTTTGATTCCACCACCCTAAGCCACACATCAGCATCAAGTGGATC
CTCTGCCCGAGTGAACAATGGCGGCTGAGTGCTGAGAAACTCCTGATAGGTGGCCGCTGC
TGGGGGACGCTGATGGTGATCACCACCACCATAGTGCTGGGGTGGTGGCTGACGCTGAGC
TAACTATCGCAGAATCTCATTTTGCTGAGCCATTAGTTCTTGCATGGTAGGAGGCGGCGG
CGGTGGTGGAGGAATGTGCTCATTCTGTCCACGACGCGCTCTTCCTACCATTTGAAATTT
AGGATGCTCTTAACATCATACTTTTGAAATTGGGGATTGCACATGGTAAAAGATTTTAAA
CGACAAGATTTGTAACATTTCAAACATTTCCTTGCAATTTCACAAGAGGTATCACATGAC
ATAATTTCCTTCATATCTTAAAATAGAAAATCATCCACCAGTCATCGAGCCAAAATGGTT
TTCTGTCAGTTACAGCAGTGCTCAAAATACTCGACTCTCCCTAGCCTAGTACCCCAAAGG
TGCAAAAGCTAAGCTAGTTTCGAGGAGTTCTACTGCTGCGCACTTCTATCCCAATCTCTA
AAACCTAATGGGCAAACGAGGCAACACTAGACTCGGGGGAAGGTGGTCTTCCTGAGCCAG
CAGTGTCCAAGCTGGATGTAGGCTCCGGCTCCTCTCCTCCCTCGATGTCGACATCCTCCT
CGGCCCCTTCTGCCTCCATGTCCTGAATTTCCTGGTGGTGCATATCCAAGTGCTGGTTGG
CTTCCTCAAGTTGTTGCTGCGTGGTCAGGAGCTGATCCTCGAGAACCTCGATGGTGTTCT
CCCTGGCCCCTATCTGCTCCTCAAGCTCTTGAATTTGAGTGGCCATCTGCTCCACCTGGA
GGTCCTTCTCCACCAGCTCAGTGGACAAATCTACCACAAGGTCCTCCCTGTTATCCAGGG
TGATCTTGGTAGACTCCACCAATCCCATCAGCTGGGACATTGCCTCACCTCGCACTGCTT
GCAGACGATACAGGGCATTCATGCACCGCACCGTCAGGTGAGCAGTCTACCCCGGGTAAA
GAGCCCACACATCCTTGGCATGCTCCACTCGATCCTTCCACATTGGGTCGTCCTCCTTTT
CAGCGGAGAACAAGCCAATGAGATTAGTTGATAGCTCCAAGGGGTGAAAGCCACAGAAGG
TCGTCAGCCTGTGGAGAGCAGTGGACTCGATAGTATCTTCAGCCCTGAATCCGAAAGACT
CGGAGTCCAACGAACGCCAGCCCGGCTGCAAGGGATGAGGCTCCAAGGTCATCCTCACCC
TACAACGGGGTACCTGGTGCTCCTCGAACAACTGCACCGCGTACTGGGGAGGCATCATAT
ACCCGGCTCCCTGTAGCACCTCCCACAAAAAGTGGGGAAAACCCTCTCGTGCAAGTCCGT
CCGTGTGGGAATGTGTGTTCCCTCCTTCCGAGGATTCGTGAGAAGTCATCTGTGTAAGGG
TAAGCGTAAGCAAAAAGAAAAAAAATTCAAAAATAAAAGGGAATTAGTGCCTGGCTTTCC
CAGGGTTACGTTGAGATTTTTGAGGTATACTTAATCTTTATTACGGTGCCTCTTGGATTA
CATAGCTTTTAAAATTCTTGACTACTTACTAAGTAGTTAGAACAAAATGATGCATGCATG
CTCATCCTAAGCGACCTCACATCAAACCTATAGGGGTAGAGAAAAACCTCCACCTATTAT
CATAGCAGCCTGTAGGGCATACTCAAATAGCCACCTAGCTACCCATCTAGTATCCTACGG
CTTCGCGTTCTATGTCCCTCCTTATCATCTTACCGATCTATCCAACACTTGTTTCTAACA
AGTTTTACTCTTTGAAAAGGTTGGTAATTACGATTTATTGATTCCTCTGTGGTGGTACAA
GCTCCGATACCATCTGTGGCGAAACCGCCCGAATTATTCCAACTTAGGTGCCTAACTCCC
GTCTTAGAGGCTAGACCACACTTAAATAGGAATAAAATGTCAGTCCCTCGGATCTAGTCC
GACAAGGCCACTAACAGGATCAAGTACCACGTACTCACTCGAAGGTGAGGCACAGAGCAA
ATACAATAAAGCATAAAACCATACATTAAGGAGTACTTAAATTTATTACAACATCATCGG
AGTTTAACAAAAGTAGTGATCATTGTTTGGAATGCAGCGGAATATAACTAACGGTAAATA
AATGGAGGGATGGGGAAGCCTGGCCCATCACTCCTCATGCTCCTCCTCTGCTGAGGTAGG
GTCCCACTCGACTGTCCAGCCCGATGGCAAGATGGACGGCCAAGTCACTCCAGCAACCAT
ATCCTCCAGAGAACCTGTAAAAATTATGCCACAAGCAAGGCTGAGTATACTAATACTCAG
CTAGACTTACCTGGTGTGAGGAGTCTACTCCTCTACCTCTAGACATGCAGCTGTTTGGCT
GAGGGGTTTGGTTTGCCAAAAGCACTAGCTGGGTCTAAAATCAAGTTTTAGCCTTTCAAG
TTTTAGTGACTCTCTTAAGACTAAATGTGTACCTAGCTATTCATACATGGTATCAAACAT
TTAGCAATCAACATCTTTTGCCAATCAACTCATGTCCACTTATTACTCAATGCAGTACAA
TGGATCAAGCAGTCTCATTAGCTGCGAGAAGCAGACGATTCGAATCGAGTTTTAAACCTT
GCAAGGTAAACCTGATGTGCACCCGTTGGGTGATTGCCCGATCTTTCGATGAGAGGGTGT
GGAATAACTCGATTGGGGGAGGAGACGACGTTCACGGCCCGACTACAGCCTTCCAAAGAC
GCTGCGCCTTAGCAACCGATACACCACCTCCTATGGCTGTCACGATCTTGTGGAGCGTGA
CACCCTGGCCACTAGGGCACTCGTTCTGCAAGCAATCGAAGAACTAGCAAGAACAAGTAG
AACAAGTACTGAATTACCAGATCTAAATGTAGGTTTAAAAATCAAACTCCAATATGGTGG
GGTTCCGAAGACAAGAAGACGGGCGGCTGAACTAGCACGCGCGCTTGCAAGCAAGTAGCG
AGAGCTAAACTTGATCTAAACAAAACCCGCTGTTCTTGGTGGCGGCTAGGGGGTTTATAA
ACATGGGAGGACGACCACAAGGGTATTGGGGTCGTGCTGCAACCCTAGGATGCGTCCCTA
ATGGACCTAACTTGATACACGACCCATTGGGCCAAAATAGGGTGACGCAGCACCATGGGC
AGAAAAGGCAGGAAATGTCTCGGTAAGAAAACAATGATTACGGCGGCCTCAGAACAGATA
TGACTATAATTCCGGATCCATATGAAAGTAGACTTGATAAGCTTTCCATGTTGTGCTTGA
ACATTCCAATCCGAGCCCGCATCTGACCGTGGTGACCGTCACAAGTTGGTGTTCTTCTGC
AGTCCGAATCCAGCATGTTCAAATCCTTTTCCCTTTCGGTCTTCTCCCTGATTCCTAAGC
AAAACAAGAGTGCACGGGTCTCCATGGTCTAAATATGATGGACATGAACTCAAGAGTGTA
ATCACCTGATGGTTGAGTTGACGAGCACGAGCGCGAGTAATGGGACCAGAAATTGGTACT
TGTATTGGTATAGATGCATCAGTAGTGTGGATGTCTTCATCATTCTCCCCTTCTTGCATT
TGAGTCGTCCTCGACTCAAGCTCAACTTCCTCTCCCAAGTAGGGCTTTAAATCTGCAATG
TTAAATGTGGGGCTAACCCCAAAGTCTACAGGCAGATCTAGCCTATATGCATTGTCGTTA
ATTTTCTCTAGCACTTTAAACGGTCCATCGGCTCGAGGCAACAATTTAGATTTTCGTAAT
TCAGGAAACCTTTCCTTTCTCAAATGCAACCAAACTAAATCTCCAGGTTCAAAATTTATT
TCCTTTCTACCTTTATCACTAGCAAACTTATATCTAGCATTCATACGCTCTATGTTTTCT
TTAGTAGTTTCGTGCAGTTTTAACATCAATTCAGCACGCCTAGTAGCATCAAAATTTAGT
TTTTCAGAAGATGGCAAAGGCATTAAATCAATAGGAGCACGAGGTAACAAACCATATACA
ATCTGAAATGGGCACATCTTTGTAGTAGAATGCAATGATCGATTATAAGCAAATTCAATA
TGAGGCAAACAGTCCTCCCACATCTTAATATTCTTCTTTAGAACTGCCCTTAACATAGTA
GACAAAGTTCTATTCACAACTTCAGTTTGACCATCAGTTTGAGGATGACATGTAGTAGAA
AATAAAAGCTTAGTCCCCAATTTTGCCCACAAAGTCCTCCAAAAATGACTAAGAAATTTA
GCATCACGATCAGAAACGATTGTGTTGGGCACACCATGCAAGCGAACAATTTCACGAAAG
AACAAATCAGCAATATGAGTAGCATCGTCAGTTTTATGACATGGTATGAAATGTGCCATC
TTAGAAAATCTATCAACAACCACAAACACACTATCACGTCCCTTCCTAGTCCTAGGCAAT
CCCAGCACAAAATCCATAGAAATATCTTCCCAAGGAGCACTAGGAACGGGTAGAGGCAAA
TACAAACCGTGTGGATTTAACCGTGACTTCGCCTTTTGGCATGTCGTGCAACGAGCAACC
AATCTCACCACATCTCTTCTCATCTTGGGCCAAAAGAAATGACCAGCAAGTATGTCCTCC
GTTTTCTTTGCTCCAAAATGTCCCATTAAGCCACCTCCATGTGCTTCCTGTAACAACAAC
AAACGAACGGAGCTAGCTGGAATGCATAGCTTGTTAGCTCTAAACACAAACCCATCACTA
ACGATATATTTGTTCCATCCTTTCCCATCTTTACAATGCAGCAACACATCTTTAAAATCA
GCATCATGAACATATTGGTCTTTAATCGTCTCTAATCCAAAGATTTTGTAGTCAAGTTGA
TTCAGCAAAGTATATCTCCTAGACAAAGCGTCAGCAATGATATTCTCTTTTCCTTTCTTG
TGCTTAATAACATAAGGAAACGATTCGATAAATTCAACCCACTTAGCATGTCTACGGTTC
AGTTTTCCTTGACTACGAATATGTTTCAAAGATTCATGATCAGAATGAATAACAAACTCT
TTGGGCCACAAATAATGCTGCCATGTTTCTAATGTTCGCACAAGAGCATATAATTCCTTA
TCATAAGTAGAATAATTTAGAACAGACCCACTCAATTTTTCACTAAAATATGCAACAGGT
TTGCCTTCTTGTAACAAAACACCACCCAATCCAATTCCACTAGCATCACATTCAAGCTCA
AAAGTCTTATTAAAATCAGGAAGTTGGAGGAGAGGTGCATGTGTCAACTTATCTTTCAGC
ACGTTGAAAGCGTGCTCTTGTACTTTGCCCCAACTAAAATGCACTCCCTTCTTCGTAAGC
TCATTCAAGGGTGCAGCAATGGTGCTAAAGTCCTTCACAAAACGGCGATAGAAGCCAGCA
AGTCCTAGGAAACTCCGCACCTGTGTGATAGTCTTTGGCATAGGCCATCCATGTATCGCT
TCTACCTTGGCTTGATCAACCTCAATTCCCTGTGGAGTCACAACATAACCAAGAAACGAA
ACTCGATCGGTGCAAAATGTGCACTTCTCAAGGTTACCAAATAAACGTGCATCTCGTAAA
GCATTAAAAACAGCACGCATGTGATCAACATGTTCATCCATAGATTTGCTGTAGATCAAT
ATGTCATCAAAGTATACTACCACAAATTTTCCAATGAAGGCACGCAAAACCTCGTTCATT
AATCTCATGAAAGTGCTAGGTGCATTAGTTAACCCAAAAGGCATGACTAACCACTCATAC
AATCCGAACTTAGTTTTGAAAGCAGTTTTCCATTCATCTCCCAATTTCATACGAATCTGG
TGGTACCCACTACGCAAATCAACTTTAGAAAAGACAATGGCACCACTCAATTCATCAAGC
ATATCATCTAAACGTGGAATAGGGTGTCGATAACGTATCGTGATATTATTAATAGCCCTA
CAATCAACACACATACGCCATGTTCCATCTTTTTTAGGCACTAAAATAACCGGAACAGCA
CACGGACTAAGAGACTCACGCACGTAACCTTTCTCGAGTAGTTCTTGCACTTGTCGCTGA
ATTTCTTTTGTTTCCTCTGGATTTGTCCTATATGGCGCACGATTCGGCAAAGATGCACCA
GGAATAAGATCAATTTGGTGCTCAATCCCTCGTATAGGTGGCAGCCCCTCTGGTATCTCA
CTTGGAAATACATCAGAATACTCCTGCAAAATGTTAGTAATAACAGGAGGCAAAGAATGC
TGCATATCTTGAATTGAAATCAAAGCATCCTTGCATACCAAGGCGTAGGCAACAGTAGTG
GAAGCAAATAATTCATTAACATCAGTTTTTGTTGCAAGCAAGCAATGTCCTTTCAATTTT
ATCCCATCTTTGTTATTACCAACAACTTTAATATTCTTGTTGTTCTCAGTTTTAGCTTTG
GTAGCTTTAGCAACATCATCACGCACAATAGCCTCAAGGGACATGGGAAGCAAAATAATT
TTCTTATCATGGTGTATGAGAGAATATTGATTTGATCTACCATGATGCATACAATCTGAA
TCAAATTGCCATGGTCTACCTAGCAGAATATTACAAGCATCCATAGGCACAACATCACAG
TCAACAACATCACGATATGAACCAATAGCAAAATTAATTCGTACCAGCTTGGTTACCTTG
ACCTTACCACTATTGTTGAGCCATTGAATGTGATATGGATGCGGGTGCGGTTTGGTCGTA
AGTGCAAGCTTCTCCACCATGTCGCTGCTAGCCAAGTTGTTGCAGCTACCTCCATCAATG
ATCAAACGACATGAACGCTCCTTAATGACACACTTTGTTTGAAACAACGTATGTCGCTGA
TTCTGCTCTGCCTTCTCCATTTGTGCACTAAGCACACGCTGTACAATGAGGCTCTCATAA
TGCTCTGCATCATCTGCACCAATCTGTTCTTCGGGTGGTTCCTTAGTGCCTACATCATCA
GCCGCAAGCAAAGCAAGTGTAGCTTCATCCAAATCACTAGCAGAGGAATACCCACCATCG
TCTTTTACCACCAAAACACGCTGATTAGGACAATCACGCTGCACGTGTCCATAGCCCTTG
CATCGATAACACAGAACATCTCTTGTTCTACCTGTGGAAGCTACTGAAGAGGCACTACCT
GCGGGTTTCTGGGCAGATTTGGTTGCTGAATTTGTGGAAGATGCACGTGGTTTGTCGCTG
GAGGAAGGCGGGGGTGCTGGTCGACTTGGCGAGGGAGTTGGTGCTAGTGTACGGCCGGTC
ATGGATGTAGTCGTGCGCTGTTGCCATGGTGTAGATTTTCCTGCAGAAACATTAGACCTT
GCACTAGCACGTCGTCCCTGCACTTCCCTTTCAGCTTTGCAAGCAAGATGAAACAATCGG
GTTACATTAGCATAATCTTTATAAGCAAGGATGTCCTGAATTTCCCTATTTAACCCGCCC
AAAAATCTAGCCATAGCAGATTCCTCACCCTCCTCTATGTTACAACGCAGCATACCCATT
TGTAATTCCTGATAATATTCTTCTACACTTTTAGTACCCTGTCTCAATTGTTGCAACTTG
TTTAACATATCACGTGCATAATAAGAAGGAACAAATCTAGCCCGCATGACCCGTTTCAAC
GCATCCCAAGTTTGTGGCATGTTATTAGGATTCTTCTTACCATGTTCTATCCACCAAACA
GAAGCAAATTCAGTAAACTCACTAGTAGCAGCTCTAACCCGCACATTCTCAGGAAATTCA
TGGCATGCAAACTTTTGATCAACCGCAATCTCCCAAGTAATGTAAGCATCAGGGTCATAT
TTACCATCAAAAGGAGGTATTTTAAATTTAACCTTACTAAAAGCATCATCATTACCATGT
ACCTCACGTCGGTGAAAACCACCCATACCTCTACGGTTAGTACGTAGTCGCCGGCGATTA
GGTGCTTCTTGGTCATCTTGTTCAGTATCAGCAACATAGTCATCCCAGTTACCTTCGGCG
CCCTCATCACGCCCACCATTGATATTAGCATGCATCTCATCAAACCGCCTCAAGAGTGCG
ACAAGGCTCTTGTCAATATGAGCAACTGTCATTTCCACATTTGCAAGTTTGGTGTTCGTG
TCGATCTGTGTGGCCTCCAATTGCCCCATCTTTTCATTCGTCACCTGCATGTCATTATCA
AGACCTTCCGTGTGCGTCTTCACTAGCCTTACAAAGTGTTGTATGATACCCTTGGTGCGA
GGAGAGTGTGGCATATTACGAGAAGCATCATCAACCTCCAATCCTGCCATGGTTAGACGA
ACAGAGGCAACAAGAAAAAAAACGTGAAGGAATGAAAACTCTACAACTATTAGGATGTAG
CTACTGCAAGGCGCTCACTCTCAACCTGCCACACAAGCTCTTACCAATTCTTACCTTGCA
CAACAGGAGGGGTCAGCAACCAACAAGTCTGCAACCGTGGAATAAGTGTATCGGTGCCGC
AGCAACACGACCTGTCAAACTGTAGTCGAAATATGTAGAGTTGTAGGTGGGCTGAAGCAA
GGAATACACTAGTACCACGTTAGTTACAAAAGCAAGCTGAATAATCGTTCAACGGTGGTA
CTGTGCTGGTCCTAGGCTAAACCAGGCTAGAGACGTGAGCCTAGGCACAAAGGTAGTCAC
TGAAAAAGAACAACTAGCACAGCACAAAGAGAAACAACAGATTTAGAGATTCAGCCCCCT
TCTTCTTCTTTTCCTTTTTTTTTTCTTTTCTATTCTTTTTTTTCTTCTTCTTCTGTTTTT
TTTGCAGGGGCCTAAACCCTTTTTTTCACTATGACAACCCAAACAATAAAGATATTGCTA
ACAACCCCTTTTAATCAGATTTAACAAATCTTGTTAATATAGGAAGTCCAGAAATCTCTA
CGATGATTGCGGAGCGCTCAGAACGAATTTTGAGATAAGGTCAGATCCGTTGGAAAGAAG
ATAAGATAAGCTTTCCAGATTGTATTTAAACTTCCAAATCGGATATGATATGTATCTGTG
GTGGCAAAAACGAACCAGAGATGTTTTTGGTGATGGTGGATTTCGTGGTGACCAAAACGT
GGTAGAACTCAAAACTCTAAAGGAATAAACTAAGACCAGCAACTCGACACAACCGATGCA
ACCAAAAACTCAACAAGCCCTAACTAAGTAGTACTAGTAAATGCTCAATGGTTTATAGGA
TTGCGGTAAAACTAATCTACTATTTTTTGGCTTTTTCTGGACTATAGGAGATAAGAAAAC
AGCGAAGAAAAGTAAATCTCTCACCGATAAACCTTGCTCTGATACCAACTGATGTGCACC
CGTTGGGTGATTGCCCGATCTTTCGATGAGAGGGTGTGGAATAACTCGATTGGGGGAGGA
GACGACGTTCACGGCCCGACTACAGCCTTCCAAAGACGCTGCGCCTTAGCAACCGATACA
CCACCTCCTATGGCTGTCACGATCTTGTGGAGCGTGACACCCTGGCCACTAGGGCACTCG
TTCTGCAAGCAATCGAAGAACTAGCAAGAACAAGTAGAACAAGTACTGAATTACCAGATC
TAAATGTAGGTTTAAAAATCAAACTCCAATATGGTGGGGTTCCGAAGACAAGAAGACGGG
CGGCTGAACTAGCACGCGCGCTTGCAAGCAAGTAGCGAGAGCTAAACTTGATCTAAACAA
AACCCGCTGTTCTTGGTGGCGGCTAGGGGGTTTATAAACATGGGAGGACGACCACAAGGG
TATTGGGGTCGTGCTGCAACCCTAGGATGCGTCCCTAATGGACCTAACTTGATACACGAC
CCATTGGGCCAAAATAGGGTGACGCAGCACCATGGGCAGAAAAGGCAGGAAATGTCTCGG
TAAGAAAACAATGATTACGGCGGCCTCAGAACAGATATGACTATAATTCCGGATCCATAT
GAAAGTAGACTTGATAAGCTTTCCATGTTGTGCTTGAACATTCCAATCCGAGCCCGCATC
TGACCGTGGTGACCGTCACAAGTTGGTGTTCTTCTGCAGTCCGAATCCAGCATGTTCAAA
TCCTTTTCCCTTTCGGTCTTCTCCCTGATTCCTAAGCAAAACAAGAGTGCACGGGTCTCC
ATGGTCTAAATATGATGGACATGAACTCAAGAGTGTAATCACCTGATGGTTGAGTTGACG
AGCACGAGCGCGAGTAATGGGACCAGAAATTGGTACTTGTATTGGTATAGATGCATCAGT
AGTGTGGATGTCTTCATCAAAACCTAAACACACGACATGGCGAGGCACTCCGTCCCCACA
CACATCAACCGTCCCCATCGATTCCCCGTCAGCAGAGAGGGGCTCACCGCCTTGGCGTAC
AATGCCTCACTGACCCCGACTGCCATCGTGCAGTGACCACACTTGTACCCACCATAACCG
GAATGGGAGACCACATCTCAGGTCGCGTGAGGAGGGCAATCTGCTGCCAGGTTCACTCAG
GTACTAGGCTTACCGATTTACCATATTTCTCGGCATGTGCTTAGTACGTTCAAACGCTTG
ACACAGGTATCCGCACGTTAATCCTTATTCCAATTTTGTCTCGTAGACATCGCAATCTCC
ATGGATCCGAGTCCACAGACCATCATCATTCCGATATGAAAAGTGGATACAACCAAATCC
TGACCTCGCGCGAGTGCTAGAAAAATCACTCGACTTCTACCGAGATCCCTAGTTAGTAAA
GCAGCTACTCGACCTAGCATACTAGTATCCATCTCAAGAGGAATCTTGAGTTCATGCAAC
TAGGGTTTCAGGCAACTCCTACACTTAAGTGCGCAATACAAGCCTACAATCATTAAGTGC
AGTAAAATAGCATATAGAATTGGTTATGCATAAAACCGAGGCTTGCCTTCCAAAGCTGGG
GCAGGCAGATCCTCTATGGCAGGCTCTGGTGCTGGCTCCTGGGCTACCATCTAAGCAACT
CCTTGCTCCAGAACGAGGATGTACTCCCGTCAGCGAGATTACACTCTATCGAATGCAATG
AATAAGATATATGCATATTAATGATATGGTATTTTGTAAACACTAAGCATAGTGAAACAA
TACTAAAATAGTGGTACACTAGGGTTTCCTTTGTTGGCCTTAAGGGTTTCATATATTCAT
TTTAGGGTCTTGAATGAACTTAAAATTTCAGTCATCCTTTGGAGGTTTGTTTTGTCTCTT
GGAGGATTTAAGGGTGCACCTCACTAATCTCCCCCAAAATTCTTATTTTACTTTCTATTA
TGCTTCTTATTGAGTGCCTTTGAACTCTCATGCAATTTAGAATTTTCTAAAAATGTTACA
AAAATTACAGTGGGTAAACATTGACCTCTGGGGTTTATTCTAAAAATTTGGGGTTGAAAT
TAATTCAGATACTCCTTGTGCAAAATAACAAAAGTAAGTGGAAAAGGACACTTTACACTA
TAACTCTGATCTAGGTGAGGTTTCTGGACTAAAATTTATTTTTGCTAAGATCCATAGTTG
ATAGTAGGCCTCTGTGCTAAAAATCACAGAAAAAGACCCCCTGGGTATTTAGTTGTGATT
TTCTAAAGTTTAATGCCAAAAAGGTACATATAACTAACTTGCTATTTGAAAAATGTCAAA
CAACAGAACTTATATTTTTCCTAGATTCATTTCAGCATACTATTAGTTATCCCAAGGATT
GGGGTGGGTTCTTCTTAGGATTATTTTTCTAGGATTTTTCTAAGTTTTCATGGTTTTCAT
GAAATAAAATGTGGTGTATTTCTTTTGTACTAACAGAGGGCTTAACAAAATTTTCTAGTG
AACTATGTTAATAAAGTAAGCTAGCAAAAATGTGGTTGCCCCTAGTTCTTATTTTAAACT
CCCTTTTCCATTTTCTTTAACTTTGAATCAAAGTAAGTTTAAATGGTAAACCCTTCCCTA
ATCTGGTGTACTGAGGGGTTTATAATTTTTAAACAGGCTAGGTAGTGGTTAAGTACCTCT
CTAATTTTTCCTAACCCCAGTCTAAAAGTGTAGCTATTTTCCCCTTCTTTATTTAGCTTT
TGGTTAGTTTACTATTTAAAGCAAAACTTTAAAATTTGCTGCAGTACTTAGGGTGTTTGG
TATTTTTCTAAGTAGTTCATATTATTCAGAACCTAGCAAAATTAGTTTGACCAAATTTGG
TTGGACACAACTGAAGTTATGAATTTTGCAAGCTCTGTCTGTATTTAAATGAATAATTTT
TAAAAGGTTTTATGAAAACCAGTTTACACCGAGACCCCTGGGCTTTCACTTAACTAAGTC
TTTAAACCATATCCCTGCGGGACTATTCATCTGAGTCACTGACTACTCAAAACCCCCCAG
CTTCTTCTTCTTTTCCCCTGAGCTCCCTGCCCCTTTGAAACAGTAAACGCAGGGAATAAA
TAGGGTGGTGCGGCTTACCGGCGGCGAGGGAGATCCGGTGAAGGGCGGGGTTAGATCCGG
GTGGTCCTGGCGGTCACGTTGAGGTGCGACTCGTCGACGTGCGCAGGCGGTCGAGCTCGT
CGGCGGCGTATGCTCCGGCCTGCTCACGGCGGTATTGTTCAATCCAATGGCACAGGAAGC
TTCACGGGGTGCTAAGGACGCTACCAGTGCAAGGAATCGAAGGAAGGCTCACCGTGGAGC
TCGGTCTACGTGCGCCGGTGGTCGGGTGAATTCCGGTGAGGTAGAGTTCAATCCTCGGCT
CTGGAAGCTTCACCGAGGTCCATAGAGGCTATCCCGATGGTCGGACGGGGCGGAATGGCT
AGGTTGGCCGGTCTACGGTGGCCATGGCTTGCACGGCCGCTGGCACCTCGCTCACGGGGC
AAACTCCGGCGAACTCGAGCTCAGGTTGGTTCAGCGACGTGCGGGGGTGTACGGTCGAGG
CCGAGATGGCTTTTATAGGCACGGGCGTGGATGCGAGGTTGGCGCGGCGTGGGGCTGCGC
GCGTGGGCGGAGTGCCAAGGGCATGCTATGGCGCGCCAGAACGCGTTGAACACGTGGGTG
TTTGTTTCCGCCTTTGTTCAAGCGCCTGCAGGGATCACAAATGTGCGAATCTCGCCAAGG
GTCTTGTGCAGATCTCTTCCTGGCACCTAGGGCTAGCTAGTTTGTGTAAGTTCCAATGGG
ACATATGCCCTAGCTCGTGAGATATGCGGGCGCCAAGTCAAGTCTGTCGGCACTGTTCAC
CAGTGACAATACCGATGTCAAACCATGTCAAACGACCTCGGTTTGAATTCAAATTTTTCA
GAGAGGTGCCTTGGGTGATTTGAGTACTTTTTGCTATTTGGTCCAAGTGGTTTTGGCGCC
AGCACAAAGGTGAACATCTTTGATCTTTGGTCTGGAGTGGTTTTGGGGACTTAGAGAAAT
TTTTGATGGCTCTAGTGTGCTTCCCACTTGATGTACTAATTTGAGGTTTTTGTTGGGCCT
TTTTGCAATATTTTTCTTACTATATTTTTGTAGCTTTACTAATACTCTTCATCTTTAGTC
AAGGTTCCTTTTTATGTTTTGATCATTTGCCCATTCTTTAACCTTTAATCCCATGGTTAG
GGTTTAAGGGCTTAAGAAGGATTTAGAGTTTTGGAATCTTGTTTGTGGGTGATCATTATA
TGAAGGATAGGGTTTTCTCTCTTATCATGGTAAATGCTTATCTTGACCATGCTTCTACAA
CTTTAAGTTCCCTCACTTCCCATTTTATCATATAGTTTGAGCAGGACACAAAGGTGCTTC
TTTGGTCAGGGCTTTGGTAACACCAGGGGTGTTACAATCTTCGTTCCACCACCAAGTGTC
TTTAACTTCCCTTCTATTTCCTTGACTCAACCCAAACTCTTCTGAAGCTATCTTTCGGAT
GCATGTCGCCATCTTCCTCCACATGATGTTTGCGTCTCCCTCTTTTGCCCAATGGCCCTC
CTCTATAACTCTCTCCTTGAAAGTTTGGGCCACATCCCCTTTACGCTTCCACCACTTTGT
TCTAGTGACCTTGTTATGCTTATTCCATTGTAAACGAATCTTAAAACGGAAGTCAGCTAC
GACAAGCTTATGTTGGGTTACCACACACTCTCCAAGTATAACCTTGCAATCTAAGCAGGC
ATGCCTTTCCTCTTTTCTCAAGAGGACGAAATCAATCTGGCTAGTGTCTTGGACACTACT
GAAGGTCACCAGGTGGGATTTCCTCTTCCTAAAGAAAGTGTTTGCTATAAACATGTCATA
GGCTAGGGCAAAGTTCAGGATTTCCTCTCCTTCTTGATTCCTAGTCCCAAAGCCGAAGCC
TCCATGCACACCCTCGAAACTGGTGCTAGATGTACCCAAATGGCCATTGAGATCTCCTCC
TATGAAGAGCTTCTCGCCAACTGGCACACTACTAACCATGTCCTCCAGGCCTTCTCAGAA
CTCCCTCTTTGAGTTCTCATTAAGGCCTACTTGAGGAGCATACGCGCTGATAACATTGAG
AACCAAGTCCTCAATGACCAGTTTGACTAGGATGATTCTATCTCCTAGCCTCTTAACATC
TACTACCCCATCTTTAAGGCTCTTGTCGATCAAGACGCCTACTCCATTCTTGTTTGCTGC
AGTCCCCGTGTACCACAACTTGAAGCCTGTACCTTCCACTTCCTTCGCCTTCTGTCCATT
CCACTTGGTCTCTTGAACGCATAAAATATTTACCAGTCTCCTCACCGCAACGTCAACTAT
TTCTCGTAACTTACCTGTTAAGGAACCTATGTTCCAACTACCTACATGGACCCTAGTTGG
CTCAACTAGCTTCCTTACCCTTCGCACCCGCCGAGGAAGATGCAAAGCCCCTTCCTCATT
TTCCACTACACCCGGGCGCCGATGTAGCGCGCCACTAAGGATGCGACGACCCGATCCTTG
CTCACTTATCACCGGCTCCAGATCAAGAGACGGCGCGTCACTTAAGGGGTGACGGCCCGA
CCCTTGCTCATTTAACACCATACCCGGGTTTCGATATGGCGCGTCGCTAAGAGGGTTACT
CTCCAACGATTTTCTTTGTGGTTTCATCTCCATAAGATTTGGCTGGTTTTTACGTTGGTT
TGCCGACCTAACACAACCCTCCTCCTTTACCGGGCTTGGGACCGGCTATGTTGAAACGAC
TCAAGGAAGTCTTCCAATCAACATAGGGGTTACAAGTTACAACAAATTTACATTATGTTT
ATCGGAGTGGTTACAAAGTGATTCAAAGAAATAAACTTTGAAATGTTATAAATTATTTAT
AAGTTTGAAATATATGCTAGCTTAAGTGACCATCCTCAATAAGAAGTATAGAAGAGTTAC
TTAGTCTTATAAGAAGTCCGTGCCCACCAACGCTTAACACCATCCACAGCAGCACAAATC
TAGTACCTACAACAACATGGGTTCGAAAACCTTGAGTATGAAGTATACTTTCGTAAGTCT
TACCCGTCTAAGGAAAAAGACTCTCAAGGATATGCTGGCTTGAGGGAGTCAAGATAAGGC
TGATCAAGCATCAAAGACTCTGTTTGCAGAAATGCTTACTAATAGTGGATCCTTAAAAAT
CCAGTTTTATTGTTAGGTTAAGTGAAGTTACCTGCATCTAGAGTTCTTTCTATCCTAGTT
CAAACACTTGGCCTACACTAGCCTTCTTTTATCATCCCTTTAGTTCACTGGATTGCTACG
TGTAGGGCAATGACCAAGTCTTCAGGTTCGAGAAGTAACGGCGATCCGAATCGATTAATA
CCCATCTGGGGATCTCCAACCACACGACATATGTAGCACTTAACCCTTGCATATGTCAAC
TCGCCACCGGGTTTCTCAAGACCAGACTGGGTTCACGCCAATCGAGAGCACAGATACACC
ACCGTCTAGCCTCTTGCCACGGAGGGTACACGCTACTCTCGTCATCTCTCCACTCCCATT
GCGTGTTGGCCTTTCTGGTATTGGTCTGCCCGAGGCAAAGCTTACCCATGACGAGGCATG
TGGCTAGTTAAAAGGTCCTCAATCAGCAAGCCTACATCGACACGGTCCTTAATCGACTTA
GACGGAGACACTACACCGGGACTTCCTTCTCGTGCAAGTCACCCGCCCGGTCTCAACTTT
ATTATTTAAAACCCAAAGTTTGGTACCTGGCAGAGGTACATCTTTTGAGATGTTGAACAC
ATCAAGGCCCTGATGGATCCATCATCACAAGTTTTTATTTGTAAAAATTCCCATCAAATC
TGAAGCATCACCTTTTGTTGTAAAACGAAACATTTTGTTTTTCTAAAGCAAGGCTAAGCA
TCATAAAAATGCTTTTTATAAAAGGGAATCAAAGAATGGGGATCAATTTTCCAAGGAAGG
AAATGCATCGATTGTTTAGCACACAACTCCTATCACCTAATGCATCATATAAGGTGATAA
AGATTTTAAAACACAAGGAAAGGGATAATGCACTGGGGCTTGCCTGGATAACACTAGGTT
AGTGTTTGTTAGGTGATGTCCACTTGACGACCATCCTTTGTCTTGGCACTCGTTCAGGTC
ATCCATCCTTAAGTTCGTCCTTCAGCATCACCATGCGGAGTAGCCCACTCGTTACGTCAT
CTTGGGGTCGACTTGGCTCATCTTCCGCATCACGTGATCAATTAACGTACCTCATGGGAT
GCACGATACACATGTATGAGTGCTAGTATAAATATTACAATTTAGATACGGCTACTTGAA
TAATATTAAACACCTATAACAAGAAATCGCAAATCTAGTACGAAAATACTAAATGTCGAT
ATCACATTAAAACTATAGCTATGGCATTCTAATTTAATCGGATTTAATTCTAACAGCACA
CAACAGTAATCTATGTGTAAGCATTTTACTCTCTTAAAACCTATCCCGACGGACTTATAG
AACTTAGGATCATTACTTGCTTCAATTAACTTGTATAAAGCACCAACTATCAAATCATCA
CATTTATTCTTAATCAAACAAGTAGAACGTCATTATACAGCCTAGAGTTCTATACGAGAC
TGCCTCCTTAACCGCTTAGTGTGCACTTTCCACTACATAGCTTTAATATTCTAATAAAAA
CTAACTTATCGACATTATTCACTTTCACTCATTTTGGTAATGCTAGATATTTATCTAGGG
CACTTAATTGATCATTAACAAAAATACCATGACTATGAAAGCATAGCATTGACTTCACTG
CACAACTAAAATTCCTCACATGAAATGCCGATAGCAACTACTGGCAAAGCACTAAAATTA
CTAAGCAAATAAATTCAGCATAATCAATAAGGACAAGGCTTATCGGATAATCGTGTGAAA
TACTAAATTTATCTTTCTCACATTATTAACTTGACCATGTATCACAAACGACGAACCCGT
TTAATCCTCCTCTCATAACCTACGTCTTTGAACCTAAATTTAGCTACATGGCACGACTAT
TTCGCAATCGCGGACACAATCACCATGCTACATGTAGCCCCCGTATTCCAACAAGCGTCT
AATAAACACGTGCCCGAGCTACAAGCGAGATAATCGTCGCGACATACATACCTATCAATC
CATCTATTAAACCAAATATTGGAAGTGGCGAATTAGCTTACCATCATTAAATCCGACTTG
AAACCAGAAAATCGACGACGCCTTTCAGCTCTAGCATTTCACCGAACACATGGTGAGTGC
CGCGTCGAATCGCACTTCTTCTTCATCCACATCGAGAATTCTCCGGCCGCGTACTGATTT
GTTTCCTTCCGCGCCTAATCTTCTCAAATTTTTGGCGTGCACACAAGTGGAAGACGTCAT
GTAGGAGCCAGCATCAGGGCAAGGCGATGGATCGATGACAAGCACCAAGGAGGGATAGGC
GACGTTGTTGTAGACTCGGAAAAGGGACGAACGACGATGTCGAACGCGATCTAGGTAACA
GAACAGCATGCCAACAAGTCCACGATGACACCACGAGGTGGACGCGGCAACGCACCACCC
AACGCGCAAAGAGGGAGCGACGGCTAGCGAGCTGGGCGAGCGCGGACCTTCCAAGGAACG
GCGTCAGCGAGCCCCCGACGAGGGAGAAGTGGAAGGAGGCAAGAAGAGAGGGACGCTGGC
GAGCTAGGAAGCAGGGACGGCCAGCGCAGCGAGATGGAGCACGACGCTGGAGGAGCAGAG
GGAGAAGACGCCGACCAGGGAGAAGCGTGCGGCCATGGACGAACTGCAGGCCGCGGCAGG
GCGGGCACGAGGCCGGCCAGGGAGAGCAAGGGAGGGAGATGGACTTGGCGAGCTGGAAGC
CAAGCGCCGGCGAGCTGGAGGCCGGGAGGGCGCTCGGCCGGCGAGGTTGGCCGGCGGCAC
GGCACTGGGGACTGGCGTGGGAGGATGCGCACGCAGGGACTCCACGGCGCGCAGATGCCA
GGGCGTGCGGCTAGGGAAGAAGATGGAGCAGAGGACGCTGGCTTGGAGGAGCAGGGGGGT
GCACGACGGCCATGGGAAGCTGGGGCGCGCGCTTAAGGAGGGAGAGGAAGGAGCCGAGCA
CCATGGGAACCAAGGCGGGGTTGCGGCCGGCGAGCTGGAGATGGCCGGCGGCGCGAGCAG
GGAAGGAGCAGAGGCCGAGCTCGGCGCACGGCATAGCGAGTTCGAAGCGGTGCCGAGCAG
GGGGAGCCGCCATGGGCGAGATCCGTGCTTGAGGGGCGCGGCAAACCTGAAGCCGAGCAG
GCAGGGGCGGACGCGCCAGGAGCAAGGGAGCAGGTGCCAGGGACGCAACAGCAGGGAGAT
GGGCACCGCGGCTGGAGAAGATAGGAGGAGCGGCTGGGCACTAGAGAGCCGAGCAGGTGA
TGTGCTGCACGAGGAAGAAGAATGCGTAGCCAGAAGATAAGCCCGCGCGCGTGAAAAATC
AAGGGGAAGGGCGGCGGCAGCAGATAGAGGCGGTTCGAGATATTTTTCTTTTTTTATTTC
TTCTTTTATTTTCTCTTTTTTTAGAAAATCACAGATATTTTGAATTATGATTTTTAGCGA
TGAATAAATGGTCGACCCGCTATACGGCTACACATTTCATTTTTCGAATCACGAAACGGA
AAAATCAGAAGAGTAATAGTTTAGACGGTTCTGGCTAAACCTCGTTTGGATAATTTTCAT
GACTATTCTGTGCACGATGTAAACGGACCAGATTAAAACGAGTTCGGCTTGGATATATAT
ATATATATATATATATATTTGGCCTACAGTTAATTCCCTATTGAAATCGACCTGATTAGC
AATTATTCGATTTCGACTCTAGTTTCCTTGGTCCGATTTAATTTTGCATCACTTCTATCG
CCGAGTTTCAATTAATTTGTTCGAGATAAAAAAATCGTAAGAGTGAGTCGAGCGTCCGAA
TCCATATTCTGTTTAGACAAGTAACTCAACCGGCACAAGGCTCGACATTGCAGATAGCAG
TTTAACACCGAGCTGCACAAAAATATCTTGGGCAGTTTAGGTAAACATAGATGCAATATC
GAAAATCGGGATGGACGAAGATGTTTAGGACATAGATACCATTATTCTCACCCATATTCT
GTGCTTAAATCCATATTCACTGTAAAACTGGTGATAAACACCTGGGGTGTTACAAAAATA
ATTCTAGAAACTTGGGAAATTCATATTTAATTCATTTTAACTCCAAATTGAGTCATTCTA
GTTGCAATAATTTTGTATTAATATTATATATCCACTAGTAACACTGTTTAGCCATGTAAA
TTGGAATAAAAATTTTCACTTGAATTAATCTATTCTAAGTACTTAATAACTTCGGAAAAT
TCATAACTAAATGAATATAACTCCAAAATTAATGATTCCTGTTCCTATGATCTTATCTTA
ATAAGTAGATTATTAATGTGTATTTTGTTCACATGTTTGGTGTCATGTTAATTTTTCTAT
ACCATGTATATTTGTATTGATGCGAGTAGACGAGCAAGCCACAGAGGATCCAGGGGTTTA
GCAGGTGGAGACTGCTGAGCAGGAGCTTGTTGAAGGCAAGTTGTGCCCTTGATCACTTCT
TTTTACCCGGTCATGTTCTTATTAATCATAATAATCTGCATAAGTTAATTTTGATGGGAC
CTTTTAGGTTATCCTAGTTTGATTATCTTTATACCTTGACTCCACTGAACTTTGTGGGTA
GTACTTGCTATTGCTTATGTGGTTTTGGGTAAGGAGATATATTAATCATGATTACACTTT
TATTATCAGTTTATTATTACTGTTCATATTAAGATCATTATGTTAATGGGAATATGGAGC
GAGCACACGGGAAAAAATGCTAACACAAGGGTGGTATGTGACGCCCTTGGTTGATTAACT
AGGAAAGCTAGTGGATGACTACCTTACCCGATAAGGGCAAGGGCAGTAGGGGAGTGGTCA
GTGTAGGGAGGTCCTTGGGTTGATTTTGCTGCGATGGCGGTTAGGCGAGGGATCCCTGCT
TTGGAGCTTCCTATAAGCTGTAGCGGGTTTTCTGAAGCTTGTGGAACTTTGTAAAGGCCT
TGTAGTGTTACCCTGCCTCGCCTCCTCGGTAGAGGTGTATGGGATTGGCCGTCTCTTGAC
AGATGGGTAACATGACTTGTGAGTAAAGATGCGCAACCTCTGCAGAGTGTAAAACTAGTA
TAGTAGCCATGCTCACGGTCATGAGCAGCTCCAACCCTCACATGATTAATCTATGGAATT
AAAACTCAATTTATCATTTGCATCACATTGGGATTATTTTATTATTACTTTTATTTATTA
TTACTATGGTTTGGTATTTACTTACACTTAGTAACTGCTAATAAAATTTTGACCAACTTA
TAAAAGCAATGCTCAGCTTCAACCTTTATTTTGTTGATCAACCTTACACTTCACATGAAC
TCCCACCTTTGGTGAGTTCATGCACATTATTCCACACAATTTGTTGACCTATGAACGTAT
GTGAGCTCACCCTTGCTGTATCACACCCCCCATATGAGAAGAACAGGTGGTTCAAGAGGA
GCCACCCAACGAGGAGTTCGACTTAATCTTGGTTGCGTCTCCCAGTCAGCTTTGTGGCAC
CAGGGAAATAAGATTTAGTTCAATTTATATTTATCATTTATTTTATAAGACTTCCACTAT
GTAATAAGTACATTCATGATATTTATTACATTTATCTCTATGCACTCTATTATTATGTGT
GTTGTTCTTCCTTAGCGCACATATGAGATGCACCCGGCTTTATCCCTTAAATCCGGGTAT
GACAACTTTGAAAAGAGGTATTAGTGGTACAAGGAAGTATTTAATGAATGATGATATTTA
TATATGAATGGCAAACAAATCATCATTTATGAGGCATAAAGGCATAAATTAAATTCATTT
TAAGTTAATGCACATGGAGGAGTGAATTAACAATATGCACCAATTTATAAATTTAAGCCA
AAAGGAATTTAACCTTCATATTGACGTTTCCTTCCATAGAATAGATTATTACCAATTGAA
AGAATGCCACTTGAAAGGAACTACTATTGATCAACTACCAATTGAAGTAATTAGTTCCAT
ACCTTTGCCATGAGAATTCCTAATCTTTCTTTTAGGTGAAGATCAACCTTTAATGCTTGT
GATTTTACTAATTGAAAGAGCACAATCTCTACTTATTAATTTACATGAAATACCTTAAAA
GAGATTGCATTAGAAACACAAGCAATAGTTTCCTGTTTAGCAACCTCTAGTATATGAATG
ATAAGAATGTTACTAAAATAAGGAAACCTCGTGATATGAACAAAATTACCCTTACAAAGA
TCATGCATAACACTGATTTAAACAAGGTGAAAATAGCATGATTATTTAATTAAGTTTACA
TAGCAAGTTTAGTTTATAGCATGGTGAGTGATTAATGTAGAAGACTCAAAACCAATTTAA
ACAAGAGGGAATACATCACATAGTATTGGATTGATCTTCTTTTAATGTTGAATGGCACAC
TCCATTTGGGAAACACATTCTCATGTTGTGAAACTACATAAATCACTTAAATAAAAAAAT
TAGTCTCACAACTCTAGTCATATAGAGAATTTCCTTTTGTTAAGTGCTTTAAGAATTTGA
ATTTCTTACTTAGCACCCTATTCATTTAAGAACTTGGGATAATCCTATTTATGTCTAGAT
CATGGAAATAATACAATAATTAATTTGAAATATGCCACAAGATACACACAATCAATTTAA
AGCATGTAGATTGTAACATATAAGAATGATGAATGAGCAATCTACCATATACTTGGAACT
TTTCCAAGGCACGGTAAAATATTTTAAGTTCATTCTCAAGTGCTTCATTTTCCTGTGTGG
CTGCAAAAGACACAAAGGAATATACTAATTAAAGGCAATGTGCACTTAAGAATTAAATGT
TATCATTCTTTGTATATCCCTTAGTTGTAGGCCTTTTGCTTGATTCCTGAAAGCATCTAG
GCCCCTGGTTGGTTTTAGTGATTAATGACAACATAAGATTATATGTGACTAACGTGTGTT
TTGCAGAACAAATGGTAAGTTAGGTCACATTAAAGGAAGTTGTGTTGCAACGGTGAAAAC
AATCCCTGAGATGGGAACTTGAAGTGACGGCTGAAAAGACGAATCAAAAGATGAAGGTCT
TCATATTCTGAGTGTCGAAGGAGTTGCGGACACTTGGTATAGAATTAGGTCTTCTATTTT
TATTTTAGTCATACTATAAAGAGGGGTTGTGGATGAGTAGTTTGACCAAGAGATTTCTAG
CGTAGTGTTGGTGCATATTCACACTAACATCTAGTGCTAGATGTCACTCTATAACACACT
CATAAGTTAGAACAAAAACGGTTTAGAAAAACCAAAAGAAAAGAAATTAGGGACTGGACT
GTCCGGCGTGCACCAGACTGTCTGGTGCGCCCTCTGACTGTGGGGCCAGCCAGCCCCCGG
GGCAGCGCCTCTGCCCCAAGAAAACCCGAGAGCAACGAGTTCGAGAATTAAATTTTAGCG
GCCACACTGGATTGTCCGGTGTGCACCGGACAGCTACTGTTCACTGTCCGGTGCACTGTC
AGCCCAACGACTAGTTGTTAGAACTAGCCGTTGGAGTCGAACGTTGGCGCACCGGACTGT
TCGGTGCGCCCAAGCGCAGAATAGTTCAGCAACGACTAGTTTGGTGGGTGGGGCCATTTA
TAACCCCTCCACCTACCTCATTGAGTGTCTTGCTACCCACATTAAAGCCCACTCATTGCT
AGAGCATTGCAAGCAGCACAAAGCCTAGTGAGGTGATTAGAAAATCTTAATCTCGTGTTA
GGACCTCATTAGTGCAAGTGAGAGCCACCTAGAGCACACACCACATGCATTAGGATTCTC
TTGGTCAAGTGAAAGTCTATGGCTTGTTACTCTTGGTGATCGGCATCACCTAGACGGCTT
GGTGGCGATTGGAGCACGGTGATCACCCCGGAGGATTTGTTGGTGACCCGGCTCAAGTTT
GTGCGCGGTCGTGAGGGATCCACCACGTCGGAGTTGCAAAGGATCACCTCATAGTGAGCT
CTTGGTTCTTGAGAGAACCAAGGGGGAGCGATATCCTTGCGTGGGTGGTCCAACGAGGAC
TAGGGAAGAGTGCCGACTCTTCGATACCTTGACAAAAAATTAGAGGAGTCTTCTTAACCT
TGCTTTACATTCCGCATTTAATTTGAGCATTTCACTTTGTTTAATTGCTTAGCAAGTATT
TGAAGTAATGACTTAGGGTTGTTGTTTTTCTAGTAGTATTTACTTATTGCTAGTAGTTGG
GTGAAGTTGGGCTCTTGCTTGAGGTTTAATATTTGTTAAATTTTTAGAAAAGCCTAATTC
ACCCCCCCTCTTGGGCATCGTGATCCTTTCAATTGGTATCAAAGCCTTGTTTCTCCTAGT
TTAGCTTAACCGCTAGAGTAGCGATGTCCAGCGGGGATGGTCCTCCTCCCGTTTTCGATG
GTGACGATTTTCCTTATTGGAAAATTCATATGGAAGCTTACTTAGAGGCTATAGACATTG
GTGTCTATAAAGCCGCCACTCAAGGGTTCCCCAAACCAAGAGATCCCACAAATCTTGTAG
GTGATGAGTATAATTATGAAAAATGGAATGCTAAGGCCAAAACCACTCTCTTTAGGGGCC
TTTGCAAAGATGTTTTTAATAGAGTAAGAAATCATAGAAATGCTCATGTTTTGTGGATGG
ATATTTGTGCTCTACATGAAGGAACTAAAAGTGAGTGTGAGGAGAGATATCATATTGCAA
TGAAAAAATTAAATTCTTTTGAAATGCTTGCAAATGAGAATGCTAATGATATGTACGCAC
GACTAAACATTCTTGTAGTGAAAGTCAATGGCTTGGGGCTCACCCAAATTTCACAACCGG
ATGTTGTGAGGAAGATTCTTAGTGTCCTCCCAATTGACAAATATGGACACATTGTCACTG
TGCTACATCAAATGGATCTTTCAATTACTACTCCAACTCAAATATTGGGAAAGATCAACG
CTCATGAAATGTATATGCACATAAATGACAAGGATGGGTCTTCTTCCTAGAGAAAAGACT
TGGCTCTCAAAGCTAGCCAAGAAAAGAAAGGGAAGGCCAAAATGCAAGTTGAGGAAGAAT
TCTCAAGTGATGATGATCTTGATGCAAACAGTGCCTTGATGTTGAGAAAGACCACCAAAA
TGTTGAAGAAACTCAATCGAGAAGGTATCAAGTTTAATTCAAGAAAGAAGAAGTTCTTCT
CGAGCAAAAGAAAGCCCATCTCTGAGATAGACTACTATAATTGTGGAGAACTTGGTCATC
TTGCTCATCAATGCAACAAGCCCAAGGAGAACAAGTTCAAGGGCAAGCAAGATGATGATA
GTGATGATGAGAAGAAGGAAAAGGAATTCTTTAAGAGGAAGGCAAGCACAAGCGGATCCA
TAAAAATAAAAATGGAAAAGCATATATTGTTGGTGACTAGCTCACTGACATTGAATCCTC
AAGCGGGTCTTCGTCAAGTGAAGAAGAGAATGATGAAAAGGTTGCCGCTATCGCTGGGGA
TTTCTCTTCACCACCACCATCACACTCATCCACTTCTCACCTATGCCTCATGGCTAAAGG
TGAACGAAGGTACAACCAGAAAATGATATTATTAATGATTGTGATAGAGATAGTGATGAT
GAGTATGCTTCTTCTTCCTATGATGAATTAGCTGACTTACTTAAAGAATACACACAAATC
ATTTGTTGGGGACTTGTTCTCAAATGCTTCGTCTTAAGAACAAGGCAACATAAAATGTTA
AATGTTAATGTCCTTAGTCCGCTGAAGCATTATCTCCCCGAGGCTATAAACAAAATATCA
CGAAGGTCACACCTTCGTGATCAGACTTATAAGACAATGAAGAATGAAATATAAAATATG
AAACATTGGAGAAAGATATACCAAAAATAGGTAATATTATTCACATATTTTATTATACAA
ACCTAAATATTAAAACATAATATTTAGGTACATTTATACCTTCGTCTTGGCAGAAAACAA
TATTTCGGCGTAACGTGTCAGCGATTGCAAGATTGCGTGAACAATACATGGGTAATGTTC
ATCTATTTATAGGCACAGGGCGCAGCCTGTGTAAAATTACATTTATGCCCTTTACAATCG
ACTACAATAATGACACAAAACATCATGGGTCTTTAAGTCATTTTATCTTTAAGTCGGTTC
ACCCCTTCGTCTTGAGATCTGTCACTATGTCGAAGCTTTATAGGTGATAGCTTCGGCGCT
GCTTCTGAGAGAATCTGCCGAAGGTGTTCTCTTGCTTTAGGATCTTCGGCTACGAAGCAT
ACCCCCAACATCATTAGAAAGTCAAAAGCTAAATGTGAAAAGTTAAAGGATGAAAATGAG
TTCTTAACTGCCAAGTATGAAATAGTTGTTAAAGCTAGTGAAGAAATGAAAGAAGAAAAT
AAACTATGTCATCCACTAAAAATGAGCTGAAAACCTCCCTTAAAGATGCCAAAGATAAAT
GTGAAAAATTAAGTGAAGCAAATAGGGAGTTGAAAGATAGACTTGTCAAAGTAAAGGAAG
ATTATACAAAAATTAAAATTGACTATGATAATCTTCTTATTGCAAATGAGCTTTTATCTT
GTAATACACATGAGGCTATTAACCCTGTTGTTAAGATTGATTTAGCAACCTCATGTGATG
ATTTGAGCCAAGTTGATCAGTCTAGTCTTCATGTTGAATTGATTGAAAAAGTTGAAGTCA
TGACACTATAGAACCAGAAATTGAAGAAGTACTTGAGAGATGCAACCACTAGAGGAAAAG
TTGCCATAGAAAGCAATGATATTAATAATGATTTGGCAGTGGCCAAGTAGGCTTTATTAC
CTGGGTTAAAGACAAAGGTTGTTTCTGGTCTCTACCGTATCTTTGGCAATTTTCACATTT
TTTAACCAAATCTGCTGCATCCGAAGCCGCCTTCCGCCAGTAAAATCCTTGTCTGAAAAC
CTTCCCCAGTAGAGGTCTAGACCCAATATGAGCTCCACACAATCCTGCATGTATCTACTT
CATCAATTCTTGACCTTCGACTCTAGATAAGCATTTGAGCAATGGAGAGCAGACTCCTTG
TTTGTATAATTCCCCCTCTATAATTACATAGGTTCGTGCTCTTGCTTCCATTCTTTTATT
ATAAACGTCATCATCCGAAAGGCAATTGCCCTGGAGGAAAGATACGATCTCAGTCCTCCA
ATCTTCACTGTGCACTGGTGAGATTGTGAGCACCGCCCTTTCCATAAGTTCGACCGTAGG
TGCTTTTATTGTTTCAAAGAACACCTCCGAAGGTAACGAAAGCCCATGTGCTGCTGATTT
GGCTAACAAATCTGCGTGCTCGTTCTCTCCTCTTGGGATGTTTTTTTACAGAGAAACCTT
CGAAAGAGGCTTCCATTCTTGGGACTACGTCCATATATTTTTCTAGCTTTGGGTCCCTTG
CTTTGCTACTTTTGTCAATGTGTCCTAAAATGACTTGTGAGTCGGATTTGATTATTGCTC
TTTTATTCCCATTGCCTTAAGCTTTCGAAGCCCCAAGAGAAGGGCTTCGTACTCTGCAAT
GTTATTTGTGCAGGTGAAGTCTAATCTTGCTGCATAGCAGGTTTTGATTTTTGATGGTGA
AATTAAAACAACAGCTGCTCCTACGCCGAAGGTTCCCCAAGACCCATCACAAAATACTGT
CCAGGCTTCGGCATCAGTTGTTTTGTCATCGTCCTGAGCCTCTGGCGTCCAATCATCAAT
GAAGTCTAATAACACTTGGGATTAGATCAAAGATCTAAGAAGAAATCGATAGTGAATTCG
TTCAATTCTTGTCGGCGTTTCGACCCCGGGGGGTCCCTGGACCGACGAGTAAATTGTCGC
TGCGTGTTCCAGCCCAGATGGGTCGGCGCGAGACGGGACACAAAGGGGGGGAACAGTAAA
GGGGAAACTGCGGCCTTCGTGTTGTCCTGCACCCAGGGCGGATGGATGCGCTTGCAGTAG
GGGGTTACAAGCGTTCGCGTGGGAGAGAGCGAGAGCCTTATGCGTCGGCCCGTTCTCCCG
CGCGGCCAACCTTCTCGTACGAGAGCCCTGGACCTTCCTTTTATAGGCGTAAGGAGAGGG
TCCAGGTGTACAATGGGGGGTGTAGCAGTGTGCTAGCATGTCTAGCAGAGAGGAGCTAGA
GCCCTAAGTACATGTCGTCGTGGCAGTCAGAGAGGGTTTGGCACCCTGTTCATGTGATGT
CGTGGCCGTCGGAGGAGCGCTTGGGCCCTGTGGAAGGACAGCTGTCGGGGCTGTCGAATC
CTTGCTGACGTCTCCTTACTTCCGTAAGGGGCTGAGAGCCGCCGTCGTCATGGAGCACGC
GGGGCGCCATCATTATTTGTTTACCGGGGCGAGCCAGATGGGACGCCGGTCTTGTTCCCC
GTAGCCTGAGCTAGCTAGGGGTAGGGTAATGATGGCCCCCCTGTGACGTGGTCGGTCTGA
GCCCTAGGTCGGGCGAGGCGGAGGCTCCTCCGAAGTCGAGGTTGAGTCCGTCTTCTGAGG
TCGAGGCTGTGTCCAAGCCCTGGGGTCGGGCGAGGCAGAGTCCGTCTTCCGAGGTCGAGG
CTGAGTCCGAGCCCTGGGTCGGGCGAGGCGGAGACCGTCTTCCGAGGCCGAGGCTGAGTC
CGAGCCCTGGGTCGGGCGACGCGGAGTCCGTCGTCCAGCGTCGAGGTTGAGCCCGAGCCC
TGGGGTCGGGCGAGGCGGAGACCGTCTTCCGAGGCCGAGGCTGTGTCCGAGCCCTGGGGT
CGGGCGAGGCGGAGTCTGTCGTCCAGCGTCGAGGTTGTGCCCGAGCCCTGGGGTCGGGCG
AGGCGGAGCTTCCTATGGCGCCCGAGGCTGGACTTAGCTGCTGTCAGCCTCACTCTGTCG
AGTGGCACAACAGTCGGAGTGACGCAGGCGGCGCTGTTTCCTCGTCAGGTCGGTCAGTGG
AGCGGCGAAGTGACTGCGGTCACTTTGGCTCTGTCGACTGAAGAGCGCGCGTCAGGATAA
GGTGTTAGGCGATCCTTGCATTAAATGCTCCTGCGATACGGTCGGTTGGCATCGCGATCT
GGCCAAGGTTGCTTCTCTGTGAAGACTGGGCCTCGGGCGAGCCGAAGGTGTGTCCGTTGC
TTGAGGGGGCCCTCGGGCGAGACGTGAATCCTCCGGGGTTGGCTGCCTTTGCCCGAGGCT
GGGCTCGGGCGAGGCGAGATCGTGTCCTTTGAGTGGACTGAGCCTTGACCTTAATCGCGC
CCATCAGGCCTTTGCAGCTTTGTGCTGATGGGGGTTACCAGCTGAGATTAGGAGTCTTGG
GGGTACCCCTAATTATGGTCCCCGACAGTAGCCCCCGAGCCTCAAAGGGAGTGTTGATAC
TCGCTTGGAGGCTTTTGTCGCACTTTTTTGCAAGGGGACCGGCCTTTCTCGGTTGCGTTT
CGTTCCGGTGGGTGCGCGCGAGCGCACCCGTCGGGTGTAGCCCTCGAGGCCTCGGAGGAG
TGGTTTGACTCCTTCGAGGTCTTAGCGCGTTTCGTGATGCTTCGGCCGGTCTGGTTGTTC
CCTCATGCGAACTGGCCGTAGCTCGGGTGCATAGTCGAGTCCCAAGTTCTCGGGCTGGTA
TGTTGACGCTGTCAACGGTTTGGCTGGAGCCGGGTTTGCGAGAGCAGCCCCCGAGCCTCC
GCACATAGCGAGAGGACGGTCAAGGACAGACTCGGCTTTTTTCATACGTCCCTGCGTCGC
CTTTCCGCAAGGAGGAGGGGGGGAAGCGCCATGTTGCCCTCGTAGGGCGCCGAACATGGT
GTCTCCAGTGAGTTGCTAATGGGTAATCCGAGTGGACGCCCGTGCCCCATTCGTTAGGGG
TCGGCTAGTGGCCCGGAAGCGCGCTCCAAAAGTACCTGCGGGTGATTCGCTGGACCCGGT
CCCCTTTTGACGGGGTCCGAGGGCTCGATGCCTCCCTCTGGTGGGATTCCGTTACTAAAT
CGTTCCCGTCAGTCTCGGAAATGTCCTAGGGTACCTCGGGAGCGTAGCCCGAGCCTTGGT
TATGTATCGAACGTACCCAGGGTCATCCCTCGCTCTGCGTGCTCTGAGGCGGCTGTCGAA
CCCTTCGGGGGCCAGCCTACGAACCCCTGATCAGTAGTGGGCGTGGAGCTTGAGTGGCCT
GAGGCGGCCGTTGAACCCTTCCGAGGGGCCAGCCTTCGAACCTCTAACCAGTAGTGGGCG
CGGAGCCCGAGTGCTCTGAGGCGGCTGTTGAACCCTTCCGAGGGGCCAGCCTTCGAACCT
CTGATCAGTAGGGGGCTCGGGGCCCGCTTCCTTCGCGGAGAAGGATCCCTTTCGGAGTAT
CCCCTTTCTCGGTCCCTGTGGCAAGAGAGAGAAAGAGGAAGTGGAAAAGGATACGAAATC
GAATGACGTGGCGCACCTTTTTTGACGCGGTCATTATGGCGGAGGTGAAGCGTCGCCTGC
TTTGCCTGCCAAAGGTGCCGCCTGTCCCACCGCAGAGTTAACGCGATGGGACGAGTGGTT
CGCGGGGCAGCCGTTGTGCGTGCGCGAGCCGTTCGAGGAACGGAACACGGGCGCATCGTC
TTCACGCCGTGGGAGAGGGTTCTCTTGCTGTCCCAGGAGGGGGCGTGAGTCTGCAGGCGA
CTTGACTGCTGCTTCCGCCCGCCTGCCACCGCCATTACTGCCGGCCTATTTCTGGCCATA
TCGACCGTCGCGCCTTCTCCCGCGGCTGACTGACCCGTGACCGATGTGCTCGGTTGGCAC
TGTCGGGTCATGTGCAGGGTCGCCTCGAGTCGCGGCACCGGTTCCGCAGTCGAGAAGGCG
CGGTACTGGCGCGAGTGGTGGTGCAGTTTCTTGCACGTAGTAACCGGCGCGGTGGTTACA
TGACGTGTGGGCCTGGGCCTCCATGCTGGACGCGTCGAAGTCGAAAGGGTGCGCCCCCTT
GGTGCGGTTGCATGCCGCCTGCATGGCGGTCCGCCCTTTCACCCGCTGGTCGGGGCGATA
GTGGAGGAATGCTTGTAACCGCTGGGCTGTTGTGCGCTCCGCGCGTGGCGGTTTGGCTTC
TTCTGTCCTAGGCCAGCTTGCATGACGCGTGGGACCCAGCCCCTGTGTCGTAGGGGGAGG
ACCTTGGAGCGTGTTGGAGAAGACTCAGTCCACGACGGCTGAGGACGCAAGTGGGGAGAG
TCACCTTTAAAAGGAGGGTGACCCCTTGGATGGCAACCATGTCTTCGCACTCTCCTCATG
CATCGCGCCCTTCCACCTTTCGAGCCCCCGGATGGGGAGCGCTCGGGTTGCTTTCGTCTT
GTAGTCGTTGGAGGAATGCAACTTCGCGGAAGTTGGTACCTTTCAGCCATCGCTCGGCTT
CAAGGATTTTCATCAGGCAGCCCGGCTGCATCCCCTCACCGGTGGTCACCCAAGACGGTG
ACCACCAGCTAGATGGTGGGGAGAAGCGAGCTAGGCTGCGGCCTCTGCCCCTCCCTCAGC
TTCAAGGATGTTCATCATCAGTGCTGGGGAGGGGAGTGCGCCGAGTTGGGGCCCGTCTCC
GCGCGGGCAGCGGCCCGCTCCTTCCCTCAGTGATCGGGGGGAAGGGCATTCGCCGTCCGT
GGCGCTGGCAGCTGCCGCGTGTCTGGCTCTCCGGCTTGAGCGGCTTCGGCGCTGTTTCCG
GTGCCACCTCCCACTGAGGCAGCCGGAAGAGGTTTCTCCACCGACGAGATAGTCAGAGCC
ACCCGCGGACTTACCTCCAACTCTACGGCCTTCTGCTTGTCCTCGCCCCTCGGGTGGGGA
CGCGGGCGGCGGACTTGTCGCAGCAGCGTCTGCCCTGAGGTCATCGCTGCTGCTGTTCGG
CCACCCGGAGCGGAGGTCGTTGTCGCTGCTGCCGGAGCGGGCGGCGGTGAGCCACCTGGG
GTTTCGTCGCCCCGCAGGCCCTCCAATGTGGGGGGTTGTTCGTACCTGCAGGGGTGGAAC
CGGAGTTCCGCTTGTAATGGCACCTTGAGTGCCGGTGTCTGTTCATTGTGGTTGTTGGGG
CCTGAACATGTATGTATTTTTGGCACGAAGCCATGTTTTTTCCTCATTTCGAGTACTAGG
ACTCGCCTGTCGGCTAACTGAACCGCTTAACCAAGTGTGAGTTGCCTCGTGCGAAGGTGA
CGAGTGAGGTATCCGTATCCCAGAGGCGTAGGAGTCCCTCGGCTCGGTCGGCCTTGCCGC
CCGAGGCTTCTCTTGCTTAGTTAAAGGAACCCTCGGCCGCTCTGCGGTGAGCCGGGGCCG
AGGGCAGCGGTGTCACCGCGGACAGAGGCGGAGTTGGCTCGAAAAAGGAAGCTTCGTCGG
CCGGAGCCTGGCCGGGCCGTCCACTAGCGGGACCAGCGCCGGAGTCGGGTTGCCGAGGCC
ATGAGCCGGGCTGGTGTCCTCGGGGGACAGCTGGCTGAGGCTTCGAGGCGGCCGGCCAAG
CCGTCTGCTCGGGCCGGGTTCCTGGAGGAGACCCTGGCGGCGATGGCCCGGGCATGGTGC
TGACGTCGTCCTTCGGAGCGGAGATCCTTCACCCGTGTTGCCGTCCGAGGCTCGGTCGGA
CTTCGCCGAAGGTGGAGTTGACGCCGAGGGTGCTGCTGCTCCCCCTCCATCGACGTCTGA
GCCTGCAGGATCGGTTCGCCTGTAGTATGCATATGTTTTTTGCGGCCGCCGAGGCCCAAA
CATACTGTCGTCGCGTTGTAAAGCTGCGTTTCTTTTCCTCTTGTTTCGAGTATCAGGGCC
TGCTTGTCGGTAGCAGAATCGTTTATCCGAGCCAGAGTTACTTCTCACGGAAGGTGATGA
GTGAGGTATCCGTATCCCGGAGGCGTAGGAATCCCTCGGCTCGGTTGGCCTTGCCGCTTA
CGTGTACTCTTGCTCATCCGCGGTATTCTATTATCGACGTAGCCGAGAAAACCCGAAAAA
CCGTTTCGGTACAAAGTCTTTTGAGCGTTAAGGCTTGTTCGGTTAGCAGGATCGCTCATC
CGAACGCGAGTTACTTCTCGCAGAAGGCGATGAGTGAGGTATCCGTATCCCGGAGGCATA
GGAGTCCCTCGGCTCGGTCGGCCTTGCCTGCTTACGTGTACTCCGTCGTTTTCATGATCC
CACTACCGAAGTAGTCGAAAAGCACGAAAGATATTCTGGCAGAAAGACTTTTTCCGAGGA
AAATTTTGACGCGGAGGGGGTTCCCCCCTTCTAGCCCCCGAGGGAGGGTCGGGCTTTGCC
GAGGCAAGGCTGACCCTTCCTTGATGGTTAGACTTTATATGTAAACGAGGTATATGAACG
GCTTGAAAACATCTTAAGGGTAGAAGCGACGTAGCTGTCGGATGTTCCAAGCGTTGTTGT
AGACCTCGCCTTGACTGTTGGCCAGCTTGTACGTCTCGGGCTTCAGAACCTTGGCGATGA
CGAACGGCCCTTCCCAGGGAGGCGTGAGCTTGTGCCGCCCTCGGGCGTCTTGTCGTAGTC
GAAGCACCAAGTCGCCCACCTGGAGGTCTCGGGACCGAACCCCTCGCTCTTCGGTGGAAG
CCTTTATAGAGGCATGTACCAACCCTCCGGGGTACCATATGCGGTCGCCCTGGGACAGAC
TGACGGCCATCTCGACCTACGGACCCTCGGGTTCCGAGGAAGATGACGAGCCCGACTTTT
GTTGGGATTTCTCCGGGCTCGGTAACCCCAGTGCCATGCGGGACTTCATGACCGCATGCG
ACTACTGCCTCTCTGATTGTTCTGATGGTAGCCGCAGCTTCGGCGACGAGGACTGCGGCC
CAAGTCATGAATGTTTCCACGTCGATCTAGGGGGTCCCGGCGAAGGCAACCATCTTGGTA
TGCTGGAAAACGGCGATCCCCCTAGGCCTGCGCCTCGCGTTGACATCCTTCGGGAGCTAG
CTGTGGTCCCAGTCCCCGCGGGGGGTCAGGACGCACAACTCGAGCAAATTCGCAAGATGC
AGGCCAGGCTCGACGAGGGAGCAGGAACACTTGAGCAGTTCCGGCGGAACATCGGGCAGG
AATGGGCAGACCAAGCTCCGGCCAGAGAAGCACGTCATCTACCCCAAGGCATCCAGCACC
GCATTGCCGACAACGTCAGGGCAAGGCCGCCACTGGCTTCTAGTGGGGTCGGCCAGAACC
TGGCCGCAGCAGCAATACTACTTCGCGCGATGCCGGAACCATCGACCACCGAAGGGCGGC
GTATCCAGGGAGAGCTCAAGAATCTCCTGGAGGATGCCGCGGTCCAACGGGCCGAAAGCT
CTGCCTCCCGAAGGCAGGGGTACCCCTCGAAGCATCGCGCCGCGACTTCCCGATTCATGC
GGGAAGCCTCGGTCCACACCGGGCACACGCGGAACACCGCGCCTGCGGCCCCGGGTCGCC
TTGGCAATGAGCACCACCACCGCAACCGTCGAGCCCACCTCGACGAGAGGGTGCGCCGAG
GCTACCACCCCAGGCGTGGGGGACGCTACGACAGCGGGGAGGATCGGAGCCCCTCGCCCG
AACCACCCGGTCCGCAGGCTTTCAGCCGGGCCATACGACGGGCGCCGTTCCCGACCCGGT
TCCGAACCCCGACTACCATCACAAAGTACTCGGAGGAGACGAGGCCTGAACTGTGGCTCG
CGGACTACCGACTGGCCTGCCAGCTGGGTGGAACGGATGATGACAACCTCATCATCCGCA
ACCTCCCCCTGTTCCTCTCCGACACCGCTCGAGCCTGGCTGGAGCATCTGCCTCCGGGGC
AGATCTCCAACTGGGACGACTTGGTCCAAGCCTTCGCCGGCAACTTCCAGGGCACGTACG
TGCGCCCTGGGAACTCCTGGGATCTCCAAAGCTGCTGCCAGCAGCCGGGAGAGTCTCTCC
GGGACTACATCCGACGATTCTCGAAGCAGCGCACCGAGCTGCTCAACGTCACCGACTCGG
ATGTCATCGGCGCGTTCCTCGCCGGCACCACCTGTCGTGACCTGGTGAGCAAGCTAGGTC
GCAAGACCCCCACCAGGGCGAGCGAGCTGATGGACATCGCCACCAAGTTCGCCTCTAGCC
AGGAGGCGGTTGAGGCCATCTTCCGAAAGGACAAGCAGCCCCAGGGCCGCCAGCCGGAAG
ACGTCGCCAAGGCGTCCGCTCAGCGCGGCGCGAGGAAGAAGGGCAAGAAGAAGTTGCAAG
TGAAACGCGACGCCGCCGACACAGACCTTGTCACCGCCGCTGAGTACAAGAACCCTCGGA
AACCTCCTGGAGGTGCCTACCTGTTCGACAAGATGCTCAAGGAACCGTGCCCCTATCATC
AGGGACCCGTCAAGCACACCCTTGAGGAGTGCGTCATGCTTCGGCGCAACTTTCACAAGG
TCGGGCCACCTGCGGAGGGTGGTAGGGCCCACAACAACGACAAGAAGGAGGATCACAAGG
CAGAGGATTTCCCCAAGGTCCACGACTGCTTCATGATCTACGGTGGGCCAGTGGCGAACG
CCTCGGCTCGGCACCGCAAGCAAGAGCGTCGGGAGGTCTGATCGGTAAAGGTGGCGGCAC
CAGTCTACCTAGACTGGTCCGACAAGCCCATCACCTTCGACCAGGGCGACCACCCCGACC
GCATGCCGAGCCCGAGGAAATATTCGCTCGTTGTCGACCCCGTCATCGGCAACGTCAGGC
TCACCAAGGTCCTCATGGACGGAGGCAGCAGCCTCAACATCATCTATGCCGAGACCCTCG
GGCTCTTGCAGATCGATCTGTCCTCGATCCGGACAGGCGCGGCGCCTTTTCACGGGATCA
TCCCTGGGAAACGCGTCCAACCCCTTGGACAACTCGATCTGCCCGTCTGCTTCGGGACTC
CCTCCAACTTCCGAAAGGAAACCCTCACGTTCGAGGTGGTCGGGTTCCGAGGAACCTACC
ACGCAGTACTGGGGAGGCCATGCTACACCAAGTTCATGGTCGTCCCCAACTACACCTACC
TCAAGCTCAAAATGCCGGGCCCCAACGGGGTCATCACCATCGGCCCCACGTACCGACACG
CGTACGAATGCGACGTGGAGTGCGTGGAGTACGCCGAGGCCCTCGCCGAATCCGAGGCCC
TCATCGCCGACCTAGGGAGCCTCTCCAAGGAGGCGCCAGACGCGAAGCGCCACGCCGGCA
ACTTCGAGCCAGCAGAGACGGTTAAGTCCGTCCCTCTCAACCCCAGCAACGACGCCTCCA
AGCAGATCCGGATCGGCTCCGAGCTCGACCCCAAATAGGAAGCAGTGCTCGTCGACTTTC
TCCGCGCGAATGCCGAAGTCTTTGCGTGGAGTCCCTCAGACATGCCTGGCATACCGAGGG
ATGTCACCGAGCACTCGCTGGATATCCGAGCTGGAGTCCGACCCGTGAAGCAGCCTCTGC
GCCAATTCGACGAAGAAAAGCGCAGAGCCATAGGCGGGGAGATCCACAAGCTGATGGCCG
CAGGGTTCATGAAAGAGGTATTCCATCCCGAATGGCTTGCCAACCCTGTGCTTGTGAGAA
AGAAAGGAGGGAAATGGCGGATGTGTGTAGACTACACTGGTCTAAACAAAGCATGTCCGA
AGGTTCCCTACCCTCTGCCTTGCATCGATCAAATCGTGAATTCCACTGCTGGGTGCGAAA
CCCTGTCTTTCCTCGATGCCTACTCAGGGTATCACCAAATCAGGATGAAAGAGTCTGACC
AACTCGCGACTTCTTTCATCACACCTTTTGGCATGTACTGCTACGTTACTATGCCATTTG
GTTTGAGGAATGCGGGTGCGACGTACCAAAGGTGCATGAACCACGTGTTCGGAGAGCACA
TTGGTCGAATGGTCGAGGCTTATGTCGATGACATCGTAGTCAAGATGAGGAAAGCCTCCG
ACCACCTCTTCGACCTTGAAACGACATTCCGGTGTCTCAAGGCGAAAGGCGTAAAACTCA
ATCCCGAGAAGTGCGTCTTCGGAGTCCCCCGAGGCATGCTCTTGGGGTTCATTGTCTCCG
AGCGGGGCATCGAGGCCAACCCGGAGAAAATCGCGGCCATCACCAGCATGGGCCCCATCA
AGGACTTGAAAGGAGTACAGAGGGTTATGGGATGTCTTGCGGCTCTGAGCCGTTTCATCT
CGCGCCTCGGCGAAAGAGGCCTACCTCTGTACCGCCTCTTGAGGAAGACCGAGCGCTTCA
CTTGGACCCCCGAGGTCGAGGAAGCCCTCGGGAACCTAAAAGCGCTTCTTACCAGCGCGC
CCATCTTGGTGCCCCCCGCTGCCGGAGAAGCCCTCTTGATCTACGTCACCGCTACCACTC
AGGTGGTCAGCGCCGCGATCGTGGTTGAGAGACGAGAAGAAGGGCATGCATTGCCCGTCC
AGAGGCCGGTCTACTTCATCAGTGAGGTACTATCTGAGACCAAGATCCGCTACCCACAAA
TTCAGAAGCTGCAGTACGCGGTGATTCTGACGCGGCGGAAGTTGCGACACTACTTCGAGT
CTCATCCGATGACTGTGGTGTCATCCTTCCCCCTGGGGGAGATCATCCAGTGCCGAGAGG
CCTCGAGTAGGATTGCAAAGTGGGCGGTGGAAATCATGGGCGAGACAATCTCGTTCGCCC
CTCGGAAGGCCATCAAGTCCCAAGACTTGGCGGACTTTGTGGATGAATGGGTCGACACCC
AGCTCCCGGCAGCTTCGATCCAACCGGAACTCTGGACCATGTTTTTCGACGAGTCGCTGA
TGAAAACAGGGGCAGGCGTGGGCCTGCTCTTCATCTCGCCCCTCAGGAAGCACCTCCGCT
ACGTGCTGCGCCTCCATTTCCCGGCGTGCAACAACGTGGCTGAGTACGAGGCTCTGGTCA
ACGGGTTGCGCATCGCCATTGAGCTAGGGGTCCGACGCCTCAACGCTCGCGGTGACTCGC
AGCTTGTCATCGACCAAGTCATGAAGAACTCCCACTGCCGCGACCCGAAGATGGAAGCCT
ACTGCGACGAGGTTCGGCGCCTGGAAGACAAGTTCTACGGGCTCGAGGTCAACCACGTCG
CCCGGCAGTACAACGAGACTGCGGACGAGCTAGCGAAGATAGCTTCGGCGCAAACAACGG
TTCCCCCGAACGTCTTCTCCCGGGACCTACATCAACCCTCAGTCAAAACAAACGACACGC
CCGAGCCCGAGAAGGTCTCGGCCCTGCTCGAGGTGCCCTCGGCTCAGCCCGAGGCACCCT
CGGCCCCCGAGGGTGAGGCACTGCGCATAGAGGAAGAGCGGAATGGGGTCACGCCTAATT
TAAACTGGCATACCCCGTACCTGCAATATCTCCACCGAGGAGAGTTGCCCCTCGACCGAG
CCGAAGCTCGGCGACTGGCGCGGCGCGCCAAGTCGTTCGTTTTGCTGGGGGACGGGAAGG
AGCTCTACCACCGCAGCCCCTCCGGCATCCTCCAGCGATGCATATCCATCGCCGAAGGCC
AGGAGCTCTTACAAGAAATACACTCGGGGGCTTGCGGTCATCACGCAGCGCCTCGAGCCC
TTGTTGGAAACACTTTCCGACAATGTTTCTACTGGCCGACCACGGTGGCCGACGCCACTA
GAATTGTCCGCACCTGCCAATGGTGTCAATTCTACGCAAGGCAGACGCACCTACCCGCTC
AGGCTCTGCAAACAATACCCATCACCTGGCCGTTTGCTGTGTGGGGTCTGCACCTCGTCG
GTCCCTTGCCGAAGGCACCCGGGGGCTACACGCACCTGCTGGTCGCCATCGACAAATTCT
CCAAGTGGATCGAGGTCCGACCCCTAAACAGCATCAGGTCCGAACAGGCGGTGGCGTTCT
TCACCAACATCATCCATCGCTTTGGGGTCCCGAACTCCATCATCACCGACAACGGCACCC
AGTTCACCGGCAGAAAGTTCCTGGACTTCTGCGAGGATCACCACATCCGGGTGGATTGGG
CCGCCGTGGCTCACCCCATGCCGAATGGGCAAGTAGAGCGTGCTAATGGCATGATTCTGC
AAGGACTCAAGCCAAGGATCTACAACGACCTCCACAAGTTCGGCAGGCGATGGATGAAGG
AACTCCCCTCAGTGGTCTGGAGTCTGAGGATAACGCCGAGCCGAGCCACGGGCTTCACAC
TGTTCTTTCTAGTCTATGGGGCTGAGGCCATCTTGCCAACAGACTTAGAATACGGTTCCC
CGAGGACGAGGGCGTACGACGACCAAAGCAATCGAACCAACCGAGAAGACTCACTGGACC
AGCTGGAAGAGGCTCGGGACATGACCTTACTACACTTGGCGCGATATCAGCAGTCCCTGC
GACGCTACCACGCCCGAGGGGTTCGGTCCCGAGACCTCCAGGTGGGTGACTTGGTGCTTC
GACTACGACAAGACGCCCGAGGGCGGCACAAGCTCACGCCTCCCTGGGAAGGGCCGTTCA
TCATCGCTAAGGTTCTGAAGCCCGGGACGTACAAGCTGGCCAACAGTCAAGGTGAGGTCT
ACAACAACGCTTGGAACATCCGACAACTACGTCGCTTCTACCCTTAAGATGTTTTCAAGT
TGTTCATACACCTCGTTTACATACGCCAATAAAGTCTAACCATCAAGGAAGGGTCAGCCA
TGCTTCGGCAAAGCCCGACCCTCCCTCGGGGGCTAGAAGGGGGCGAACCCCCTCTGCGTC
AAAATTTTCCTCGAAAAAAGTCTTCCATCAAAACGACTTTCGCGTTTCCCGGCTATATCA
GTAAACAGGACCCCAAGAAACGAATAAGAGTGCATGTAAGTGGCAAGGCCGACCGAGCCG
AGGGACTCCTATGCCTCTTGGATACAGATACCTCACTCGTCGCCTACCGCAAAAAATAAC
TCTTACTTGGGTAAGCAATCCTGCTACTGACGAACGAGTCCGGATACGCAAAACAGGAGG
AAAAGAGGCACAACCTTATATTACGATGATAATGTGCTCGGGCCTTGTTGGGGGCCTTCG
GCTTCCGAAGGTCCTCAAAAACATAATTTAACAATGTTTCTGGAGTAAAGTACATTAACA
GGTACCTTCGGAGTCGGATCAGAGCCACGGTACGAAGAAGCACAAAGGTTGGCGCAGTGC
CGAAGCTGTGTGCAGAAGAGCTTCGGAGTAGCGGCGGAAAAGGAAACCGACTTAAAGATG
AAAAACTAGATTAGACCTCAAAGAGTTATCATAGAGTTATTAATAAATGTAAAGGGCATT
ATTGTAATTTTCCATGGGCTGCGACCCGTGCCTATAAATAGGTGAACAGCATCCCTGTAC
TGTTCACACTGATTTGGCATTGGCTTTTGCGTCACACTTGAACTTTTACCTTCTTACGAG
CTGAAGGTACACTTGTAATTTGATATCATTTTTATCTTCCCGCTATAATAAAATGGAAAT
GGGTCGACAATAATACACAACTGTTTATGTTATCTTTATGTTTCATACGATTCCTTCTTC
ATTATTACGTTCTATGTTTATGAAGGCATGTCCTTTAAAACCTTCGTCCAAAAATCATTA
TATCATCAGGGAAATAATGCTTAGAAGGATGAAGGACATTAACATTTAACATTTTGTGTT
GCCTTGTTCTTGATTCATAGCATTTGAGAACAAGTCCCCAACATTGGCGCCCACCTCCGG
TGAACTCACTTCCATTTTTTGAGTCTTGAACACTTTCAGCAAGCATCACCTTCGTCATGC
CGCCGAAAAAAGCTTCAGCGACAGGGGCTGGTACTTTACAGCCGCTGGATCCCAATCAGG
ATGTCCTTTCTCTTAGAGAGGCCCGAAGCCAGAAGAGGAAGGCTGTCAGCCCAACACCTC
CGGAGGATGACCTAGATCAGGAAATCCAAAACCTGGAGATCCTTCAGCAGCAGGTTCAAC
GCAAGAAGGAGAAGATGGCTCGTCTAGCTGATCTTCAGAGACAGATAGACGAAGCTTCTG
AAGAGGTTCGTCATCTTGTTCAAGATGATCAAAGCCGAAGGCCTCCACGCAGAGAGCTTC
ATCAGGAAGGCTTCCACAATGAGGATGACTGGTATGAAGATTTCCATCATGGAAACTTCG
CTTTTGATGATGCTTCTCCTCTTTCAACAGAATTGCAGGCTACACCATGGCCACAGTCTT
ACAAGCCACCCCAGCTCCCCATGTATGACGGTCACACAGACCCGAAGCAATTCCTAATGA
GCTATGAAGCGACAATATCTTCGTATGGTGGCAATACGACAGTCATGGCAAAATTTTTTG
TCATGGCCGTCAGGAGCGTTGCTCAGACTTGGTACTCCTCCCTTCGGCCAGGGACAGTCA
CTTCTTAGCAGAAATTGAAGGATATGCTGATAACTAGCTTCCAAGGGTTTCAGACGAAGC
CAGTCACCGCTCAGGCTCTCTTCCAGTGTACCCAGGACCACGAAGAGTACCTTCAGGCGT
ATGTCCGGAGGTTTCTGCGTCTGAGGGCACAAGCGCCAACAGTGCCCAATGAAATTGTCA
TTGAGGCCATGATTAAGGGGCTTCGGCCGGGGCCATCAGCGCAGTATTTTGCCAGGAAAC
CACCACAAACGTTGGAGAAGCTGCTCCAAAAGATGGACGAATACATTCGAGCTGACAATG
ATTTCCGCCAAAGAAGGGAGGAAGCATTCAGGTTTTCTGAAATGACCAGGGGCTTCAGAG
GAAGATTTCACCCGAGGCATGTTAGGTCAATCCATAACTCTTCTCAAACTGATGATCGAG
GAAGCCAGCAGCAAAGGCCACAACACTCTGCACAAGCTTCGGCCCAACAGCAGAGTTCTT
TTCGGCCGCCAGCGCCAAGGGGCAGAGGCGCCAGGGGCTTCGGGGGAAGGTTTGGAGACC
AGCCAAGAAAAATATATTGCCTATTCTGTGGTGAAGACAAGGGCCATACTACCAGGATGT
GCCATGTTACCATCCAGAAGCAGAAGGAAATAGCGGAAGCAGCAGCGCAACAGAGTCAGC
CGAAGCAGGTCATGCATACTGCTTCGTATCACTCACCTTATATTCCAGAATATGTAGGCA
ACCACCCTGCATCTTCTGTTGCTTCGTCGAGCCAATCCCAAGCATCCTGGCAGCAACCTC
CACCGCCACCACCGATCCAAAGAGGTCAGCAGCCAGAAGGGAGTCAGCGCACTAACCTTC
AGCGGGACTTCAGAGAGGAGTCCAAAGCTCGCATAGTCAATAGCACTGTGCCAGAGTCGA
AGCACATCTACTGACGAATATCCTACCTCAACAGCAGTTCTTTTGCACTTTTTTCATTCC
CTATTACCCTTTTGTTAATAAGGAACAATTATGAAGAGTTTAAATGTCTTTAATTGAATT
TCAATTTCTTGTAATACTTCCGTCTTTTACCATAATAAAAATATGTTTTTTCCATAGGCT
CGAGTTGCCGAAGCATACGAACTTATACTGATTTGAAGGATCTTTGTATTATCAAAAATT
TGATCTAATGGACACAGTACAAATTGTTCGAAGCAGAAAAAAGTCGTTCCTACGGGAGCG
CAGTGTAAGTTTTCTAAACGTACTGCGAAAAATAAACGCTGATTCCGCTGAAATAAAAGG
CGAAGAAGCTCCTAAGGGAGGCTTACAGCGAAAAATAAACGCTGATTCCGCTGAAAGTAA
AAGGCGAAGAAGCTCCTAAGGGAGGCTTACAGCGAAAAATAAACGCTGATTCCGCTGAAA
GTAAAAGGCGAAGAAGCTCCTAAGGGAGGCTTACAGCGAAAAGTCAGCGCTGATATAAAA
AGTATGTGTGCTTTATCACAGGGATATGTATCTATGGCACAAATATCATTTTGCATAACA
TAACATCATCACATCATTTTGCATAACATAAGCATCATACAACATAATGCATATTTTGGG
AAAGAGAAAATCGCGCAAAGGCACAAGGCAAATCGGCATGAAGTGTAGGCTCTTCGGAAA
AGCAACACAAAACTTTTTTACAGCTTCGAAGAATATTTCACGAAGCTTGGACATTTTTTA
TCAGAAAAGTAAGCAAATTCTTATAGAGAAGATTTTCTTCACGAAGCATGAAAAGAAGGG
ATGGTGTTTTTTCGCCGAAGGCTCAAAAATGGTATGTATGCAAAGTTTCATGCATCGTAA
AGAATTAAGCTATAAATAGATTGTATATTACATTTAAAGTTACAATATATTACACACCTT
TACATTTTAAATGTTTTTACAATGGCATTCAATCCTCTTTAAGCACTATTTCTGCAGCTT
CGTTCAATAGTTGGTTGACAACCTTGTCCATAATGGCTTCGGCCATTTGTCTAATTTCAT
CGTCCCCCTTCGGGTGGGGGCCCAGAGATGCCTCAGCAGCTTCTGAGGGAAGAAAAGATA
CGGCTATATTACTATTACAAACCGAGAACGGAGTTTGGAAATAAAAATTACAACATGATA
AAAACCGCTAATTAATACATATGTGCCCTTCGGGCTCTGTACTTTTTTCGGCAGCTTCCG
CTACTTTTCTAGCATCGTGGATGCCTTTTTCACTCCTTTGAATAATTTCTTGTGCCAGTT
CTCGGCCGCCGTTATCCCAGATATCGGTGAAGAATTTTCCGCCGACCATGCTTGCTTCGG
GTGAGGGGTCTTTAATGTCTTCAGTAGACAAAGTAGCTTCGGACTGCGCTAAGGATTTTA
CATGCTCGCAGCCTTTCTTCTCCAAAACAGTAGCAATCGCTCTAGCACCTGAAAAAGCAC
AGATGTCGCCGCGGCTGTTCAGAATTTCCTCGAAGGCCTCTGCTTCGTGACTGATCCATT
CCATGGGACCTTCAGGATTGCCTCTTGAAAAATTCTCTTCACTAGAAAATGCACCAACGC
TGGTGAAGCTGGATTTTATTTTCTTTACGCACTCTATGGATTTAACATAGCATTTTCTCT
AGGATGCACGAAGTTCCTTAACACTTATCTCCAAGTGATTAGCCAATTGGTCACTAAGCT
CTCGTTTTGTCTCTTCAAGTATACGTTCTTCTCTAGCTCTAGCTAGCTGCTTCTGAAGAT
CTTTAATTTCACATTTGTGAGCTTCGGCCTGAACCTTTGAAGCAGCTTCGTCCTTTTTTA
CCTTGTCTATCAATGTAAGCAGAATTTTATCTTTTTCCAGAGCTTCGTTTCTCAGTTTAA
TAACTTCTGATCGTAGATTGCTGAACGCAATTTCATAGCTCTCGTCCTCAGCACTCTTTT
GTGCTCTCAATGCGTTGCTTAGAATTAAACCCTATATGAAAAAGAGTCCGTATAAGAATA
AAAGAATGAGTTACGAATTATAAAATTTTCAAACGTCTAATTCCCATACCTTCAGGCTAT
TGTACGCAAGACTATCCGCGAGATCTTCTTTTGTCATAGCGCTTAAGCCAGCTTCGAGCT
TCGGAAACCCCATGCTTCTAGACATCTCCCGGCAGACGGATAATTCTTTATTGTCTAGGA
GGCAGTATAGGAAATCCTCTTCATCCGTCCCATTGAATACTAATGCCCCCTTCGGATATT
TCAATTCTTTGGCATAGTGATTGGCTTCAAAAATTTCTTCTTCCGATAACTTTTTCCCTG
AAGCATGACGCACAATATAATCGAACATTTTGGAAGATGCTTCGGGGACAGTGTTGGAAC
TTGCTACAGTTGCAAGAAAGCCAACAGGGGTGAACAGTGTAGACAGTAGGGTTACGCGTG
AGATGGCAAATAGCTCTATCAACCAGGCCTCTCACGGGCACTGTGCGGGGGTATTTATAG
GTACCTGAACGCCCAGCGCCTGGTGTTAAGGACGCATGTGCCCTCAGCTACCTAGGTTAT
CCCCAGAATATTCCCATAAAGCAGGGTTACAGACTGTAATTACAGGGATGCCTTTACAAA
TTAGGCCCGTAACACGCGGAGGCCACGCAGGGCCCGTTACAATGGGCCGGATCGCACGTG
GGCCTCTGAGCTGGACGAGGCCGCACTGTGGGATGCCTTCGTCGCCGGTCTTCGTCTGGC
GCCGTTCAAGCGAAGGGTGTCCCTGCCTACTTTGTCTCTGACAGAGCAGCGACTAAACAG
CGGAGACTTCGAGCGAAGGGTGGCGTTTCTGCCTTCGCTCCAACATTTGCCCTCCGAGGG
ACCAGTTCGACAAAGTCACCTGGTGCCGAAGACGTCGCTAGATGGCGGAGACGCTGCCCT
CGCTCGAAGTGGTTCCGCGGGGGTTTTTGATGTGATCGTTGATTGACCGCGTACTGTTGG
ATTGCGGGTTTCCCGAAGCGCCGTGCTCTATTGGATTACGGGTTTCCCGAAGAGCCGCGC
CCTGCCTATAAAAGGGGGCGGGGCCGGCGCTTTTTGAACTTTACTTTCCGCGCTCCGTGA
AAACCCTAGCTGCCCGCCGTCTTGCTGCTCATCTGCCCGCCGTGCTCTTGTTCGCCGGAG
ATCTGGCGCGTGTGAAGCAGACTGCCCGCCGCCGCCGACGGTACGTAGCGATGCCGTCCT
CCTCTTCTTCCGCTGCCGCTACGCCGCCGGCCGATTCCTCGCCGCCGGCCGCCGCCTCGT
CGGAGGAGACGCTGAGTAGTTTGATGGCGGATTTGCGCGCCGGCGATTCTGTTGATTTCG
GCGTGTCACGCATATCGTCGGCCCGCGTGGAGGATATGCAGCGGTTGGGCTACTTCGGCG
GCGGAGTTGCTCGTGCCCCGGGGACGGAGGAAGTCCCCGAGCCGGAGGGCGAGTTGGTTG
TTTTCGAGGCGTTCTTCGCCGCCGGCCTCCGCTTGCCTACACACCGGTTCATCGGCGAAG
TCCTGCGCAGGTTCAACATTCAAATACATCAGCTGACGCCGAATGCCGTGGTGGCCCTAT
CGAAGTATGTCTGGGCGACGACTTCGTACGGCGGACAGCCATCGGTCGAAGTTTTTGCGA
AGCATTATTGTTTACACTGGCAGAAGAGGATGATTGGGGACGAAGTTGCTCAGTTTGGGT
CATGCACTTTCACGCCGAAGACCGGCAAGACCACAATGCAAGTAGTGGAGTTGGTTCCAT
GCGCCCGCAATAAGTGGGGCAACTGGAATGAATTTTGGTTTTACGTTGTTGAGGGTACCG
TCGAAGGCCATGAGGGACTCCCCGTGTCCGAGATGTGCTCTCATTTCTATTCAGCGTATC
CGCCCTTTGAAGTGGCAGAGGAGGATGCGAACGAAGGGGCCCTTCGGTGCGCCGCCGGTC
AGAGCAGTGGGCGTGATTTAGTTGAAGAGTTCGTGGCGTACGGGGTATGGCCCTTGGCGC
ATGGTTGGGCGTTGGGCGAAGTATGCCCTCGCCAGATGCCTTTCCGTGGTGGAAAGGTGG
TGCGGAGTCCCGCCTTCGCGCTAAATCTGCGGAACCGTGATCCGGCCGCCTTTGTGCGTG
AGGCGGAGGATGAGGCGGTGCGGCTTGTTGGGCGTGATGTGCCGAGGACAGAGGGCCAGC
GCAGCTGGGAGATCCGCGGGTCGAATGACCGTCTGAATAGGGTCTTCGAATTGAACCAAC
TGCCATATGACGGCTACCCTGGTCAAGACGATGCGGACCGCCGAGGGAAGAAACCGGTGG
TGGAGACCAAAGACGACCCTGCGCCGGCGGCCGCCCCATCCTCTAAGAAGAGGAAACTAG
GTACTGCCATGGGAGGACTTGGGGTTTCCGATGGCTTTGCTAGAGAGTTGATGAGGACGT
GCGCGGCCCCGGGGGAAAGGATGTCTTCGCCTGAGCTCCGGGAGTCTTCGGCTCGGATGC
TGAAGGTTACCGGGGGTTGCTGGCCTAGGAATGTTCCTATCCCCCGCGCGGCCAGCAGGG
ACGTTTTTACATCTCGCATGGTTCGCAAATGGAGAGTTTTTCCTTACGGGCGGAATATTG
CTGCTGTTGTGTCAGCAAGTGATGGACAAGGATCGCCAGGGGGCTGCACAAAAGCGGCAG
GCGGCTATCAGGATTGTTGAAGCCAGGCCAAAGAGGCAAAAGCGGGGGTCGGCGAAGGCT
GCGGCCCCTGGCGGAGGCAAGCCGCCGCTGGCGGCGAAGTTAGGCGTCCCTGCATCTAGC
AAGGTGCCAGAGGCGCCCAGCAGGGTGGCGGAGGCCGCGAAGGCGGCCCGAGCGTTGCCG
TCGGCAGGCAAGCGTGTCGCCGACTTCGCCACCGACATTTGTGTGGAGGACTATCTTGGT
GGTAAGTCGCTGGCTTTTTTTTAATTCGTTGGTGCGTTGCAGGGTCGGGCGAGGGCCAGC
TTGCTATGGTTGCGCCTGCCGCGGCGATCGCGACGGCTGCCATAGTGCCGAAGGCGAGGG
GCGAGGCTCTTGGCTCCGGAGGCGAGGTGTCGGCCCTTGCGGTTGTCAGGGACGAGGCGG
GCGCAGCGACCCGCCGGCTGAAGGGAGTGACGGAGGCGCTGAGTCAGGTGACGGAGGCGC
TGAGTCAGGTCCGCTGAGCTATACTCTCTCCTCCCCCCCCTTTTTTTTTGGGCAACGGCC
TTACATGTGCTCTGCAGGTGGCTGACTTCGCCAGCCGTACTGCGTCGGGGGCCCTCACGG
CAGCTGTGTCTGCCGAAGTCGAGAGACTTCGGATGCAACATGCTGACGCTGTCCGTGAGA
AATCAGCCTCCGACAGCAAGTGCCGTAAACTGACGGACAAGGTGGCAGTACTGGAGAGGG
AGAAGGCTGACCTCCGGCGCCAACTGGCGGCAGAGAGGAGGGAGGCCAACGAGGCCATCG
CCAAGGAGCAGGCTGCGCAGGCGGAGGCCAAACTGGCGCGGGCGGAGGGCAATCTTGCCA
AGGAGCTCGCCGAACATCTGCAGGAGCGGCTCACCGCCCTGGAGAGCCGCGCGAAGGGGG
CCGAGGCCGCGGTGCGTGCGGAGGCAGAACGGACGCGCACGCAGCTTATGGATACATATC
GTGAGCTGGGTGCGCGGACCGGTGACTTCGAGGTGCCGGACCGAGAGCCCGGGCTTCGCT
GTCTGCAGTGGGTGCAGGAGGAGCTGCAGGAACTCCCCGCTGTCGTGGGGGGGGTTTATG
TCGTACGCCTCCCTGGTCACCTGCGAGGGGGCGATGAACGCGCTCTCCCGCGAAGGGTGC
CGGCACTTCGAGGTCTTCGACCAGGCGGATGAAGATTTTGATCGAGATGTCAATAAGGTT
GAAGACCTCGTGGTGAAGGATTCTGTCGGGGCCCTCTAAGACCGGATGTGGGGTCCGCAC
GGTCGCGAGGTGGTCAGGGAGCGGGCGGAGACGGCGATGGCTCAGGTAATATTTTCGTTT
GTTTGGCGTTTGTTGGATGTGGGGTGTGCGTGTGTTTGCTGAATCTTGCGTGTTTTGTCT
TAGGTGTTGCGTGGCGAGTGGGTGCACGACCTCGGGGCGCTGAACAGCGTGCTGCCTGAC
CCGGAGCCGACCCCTGCGGAGGCCGTGTCCGCGGTCGCCCTGGAGCCAACCCCGGAGACC
GCGGCGATCGCGACGGCTGCCCCCACATCTGCTGCGGCCGACGAAGACCTGCCCCCAAAG
GTGGCCGAAGGCGCCCCTGATGCCCCCGCAGCTGCTGTGCCGAGTGCTGAAGATCCCGCA
GCGGAGGCGGCGGAAACAACAGCAGAAGCGGCGGCGGAGCCAGCGGCGGAGGCTCCCGCA
GCGTCAGGGCCTTCGCAGGTGGCATAGTGGGTGTAATAGGGTTGGGGAATTTTTGATATG
TTACTGAATTTTGGTTGCTGCGCAGGTTCAAGATTTTGGGCCTGCGCACGCAACCGCTAC
TGCTAAATTTTTGGCGGCTTCGACCGTGGAAGGTGGTAATGAATGTGGTGGATCTGGATC
TGAATTTTCTGAGTTTTTTGATGTTGCTGATTCTAGGAGCTCGGTTGAGTGGACTGAGGA
GTAGTCGGAGGAGGATTTGGACTATTTCGCGGCTTTGGATGTGGCTGCGGCGGAGACCTC
GCCACACGCTGCGGACGCGCAAGATGTGCCAGGTCCTAGCACCGGGCGCCGACGGCGAAG
GGCGGTTGCAAAGCGTAGAGTTAGCACGGAGGAAAGGTCTCGGCTTCGTGTGAGTAGGGC
TGGTCGGCAGGAACTGTTGTCTTTGCCGGCCGCCGCGAGTACAGGGGAAGGGGAACTGCG
AAGTCTTTTTGCGGGTGAGGAGCTTAGGATAATGTTATTTAATTATAGGGAGATGGGAAT
TATTCCTAAGGTTGAGCCGATGTAGAGTGTGGCGCCCTCGCGTGTATATGTGTAAAGGCT
TGTACGATGAAGTTGTGTGCCCTCGCTTGCCTGTGCCTGCGGAGGCGTTGTGTACTTTGT
CTGGTATGGTTGGTTATGCTGTGCTGGTGTGATTATAGTCGGTCTTAGCGCGGATGGTTT
GATGCTGTCGTTTCTGCTTTTGTTGTACTAGTTCGGCTGCGCCCTTAGGCGGCTTCTGCG
TGGATAGTCTTCGCGGTAAACTTCGGGTTTTTTCGCACTTGTTGTGCTAGTCCGGCTGCA
CCCTTAGGCGACTTCTGCGCGGATAGTCTTCGCGATAGACTTCGTGTTTTTTCGCACTTG
TTGTGCTAGTCCGGCTGCACCCTTAGGCAACTTCTGCGCGGATTTGTCGCACGTGAGGGT
GGCTAGCGCTTAGCCTTGCGGTGACCTCGAATTGGTCGAATGTCGAAGACCGTCGTCGCG
GTCTTTTTTCGACGCATGTTTTTGCGGGGGATTTTTTCACACATATATTACAAGGCTCCG
CCTCGTTAAAAACCTCACCCCCCGGGAGGAAAAGAGTGCGGGCCGGTACAAGATTGTTTT
TGGCGAATTACAAGGGCGAAATCAGCCCTAATGAGTCAAACAAAAAATTTGCGAAGGTTG
TCGATGTTCCAGGAGTGCTCCAGGTCCTCGCCGTTTGGCGTTGTGAGCCTGTAAGCGCTG
GGGGAAGCTTTTGTCTTGACTATAAAGGGGCCCTCCCACTTGGGCTCCAGCTTGCCCCTG
GACTCCGTCCGAGCTGTTCGGACGAGTACGAGGTCCCCCTCGCTGAACTCCCTCGGGATG
ACTACGTGGTCGCGCCATGCTTTGGTCTGGGCTTGGTATTTGTTTAGGGCCTGTAGGGCG
AAGACCCGGTCTCCGTCAATGAGATCTTTTGAAGTTGGCTCGTCCACATCGGGGACGGCT
GACGGAACTGTACGCGGGGACCCATGCTTTATTTCTTGCGGGGTCATGGCCTCCGATCCG
TATAGAAGGCGGAAAGGAGTGAACCCAGTCGCCCTGCACTCAGTTGTGTTTAGCGCCCAG
ACTGCCTCCGGTAACAAATCGGTCCATCTGCCTTTTTTTTCATCGAGGAGCATCTTCTTG
ACAGCTGTGAAGATTTTCCCATTGGCGCGCTCCACGACCCCGTTGGATTGCGGATGATAG
ACTGAAGCGAAGGCAAGCTTGGTGCCGATGGAGAAACAAAAATCCTTGAAATCTTGGCTG
TCAAACTGCTTGCCGTTGTCAACTGTTAGCTCGGACGGTACTCCGAAGCAGCAAACAATG
TTTTGCCAGAAGAATTTCTGGGCAGTCTTTGATGTTATTGTAGAAACAGCCCTCACTTCG
ATCCATTTGGTGAAGTATTCGACGGCTACAAAGGCGAACTTGAGGTTCCCCTGAGCGGTG
GGCAGGGGCCCGACGATGTCCAGGCCCCAGCGCTGGAGAGGCCATGTATGGGCAATCAGC
TTTGTATACTGCGAGGGGCTGCTTGACCGAGGAGAAAACTTCTGGCAGGCTTCGCAGGAC
CTTGTGACCCGATTTGCAGCGCAGATCATTGCGGGCCAGTAAAACCCTTGGCGGATCACC
TTGGCAGCTAGGGCCCTTGGCCCTGCGTGCGAACCGCACGTGCCACTGTGGACTTCACGT
AGGATCTGCATGCCTTCGGTTTCGGTGACGCACTTAAGCATTGGCTGACTGACCCCTTTC
TTGTAGAGTTGGCCCTCAATCAGTGTGAAGTCTCGGCTTCGATGTCTGAGGCGCTTGGCC
TCACTGACGTCGGTTGGATGATAGTACCCCTGTAGGAACAGGGTTATTGGTGCCCGCCAG
TCTTCGGTCATGATTAGGTTGACTATGCGGTGGCCCTCGCTGTCATTGGTTATTTGGAGC
CCTTCGGGGCTCCGGACGGCTGGCGTGCCGATGGTGTGAAAGAATACGTCGGAGGGCGAG
GGCTCGCCCCTGGCGGCAGCCTTGGCCAATGCATCGGCCTCCTCGTTCTTGGCCCTATCC
ACATGCTGCAAGGTGAATCCCTTGAACTGTCTCTCGAGACTTCGGATGGCCGCGAGGTAT
TGCATGAGCGCGGGATCTTTTGCTACAAAGTCTTTCTCGACCTGGCCGGCAACTATCTTG
GAGTCTGTTTTGATGATACATGTGGTGACTCCGAGGGCCCTTAGCTTGCGGAGGCCAAGG
ATAACCGCACCCTCAGCTTGCTGCATATCTGTGTTTGACTCCGGCTGGTGAGGTGACGAC
TGCAGCGACGCCTGCCCCCGCATGGCACCATGCGCCGTCGCAATGGATGGTCCAAACCTT
CTCTGTGGACGGGTCTGGCTGTGTTATTGGCCCAGTCCAGTCGACGACGAAGTCTGCCAG
GACTTGTGACTTAATGGCTGTCCTGGGCTCGAAGCTAATGTGGTAGCCGGAGAGTTCGGC
TGCCCACTTGGCAATCCTCACCGATGCCTCCGGGTTTCTGAAGAGTTCGCCGAGTCCTCT
GTCTGAGGTGACTCGGACCTTGAATGCTTCAAAGTAATGGCGCAGTTTGCGCGAGGACAT
AACGACTGCGTAGGCGATCTTCTCCAGCTCTGTCATGTTGCACTTTGATGGTGTCAGTAC
CTCGGAGACATAGTAAACATGGCACTGTCTGACCGCACCCTCAACTGTCTGCTCCTGCAC
TAGTGCCGCGCTGACCGCGTGCGGCGAAGCCGCGACATAGAGCAGTAGGGGGAGCGAGGA
GTCGGGGCTTGTGAGGATGGCCAGCTCCGACAGGTACTGTTTTAGTGAGGCGAAGGCCGC
TGCTTGCTCCGGTCCCCAGGCGAAGTCTTTTGCACCGCGGAGTGTTTTGAGGAAGGGGAG
ACTTCGCTCGGCGGACCTGGAGATGAATCTGTTGAGAGCGGCCAATCTGCCTGTCAGACG
CTGGACGTCCCTGGCGGACTGCGGAGGCGACATGTCTACGATGGCCTGGATCTTGGTTGG
GTTGGCCTCGATGCCGCGGTGTGACACCAGGTAGCCCAATATCTTGCCCTGGCGAACACC
GAAGACGCACTTTTCCAGGTTTAGGCGGAGTCGTGCATCTCGCATGTTCGCGAATGTCTC
GGCGAGGTCGGCGAGGTGGTCCTCCTTATTCTTGCTGGCGACGATGATGTCGTCCACATA
TGTAAATATGTTTCTGCCAACCTGCCCTTCGAGTACTGTTTTGGTGAGTCTGGAGAAGGT
GGACCCGGCATTCTTGAGACCCTCCAGCATTCTGATGAAGCAATAAGTGCCGAAGGGTGT
TATAAAGCTGGTGCTAGCCTTGTCTTCCTCCTTCATGTATATCTGGTGATAGCCGGAGAA
GCAGTCGAGGAGTGACATGACCTCGCACCCGGCCGCGCTATCGACTATTTTGTCGATCCA
TGGCAACGGGAAATTGTCCTTTGGGCAGGCCTTATTGAGACTGGTGAAGTCTATGCACAT
TCACCATTTCCCGCTTTTTTTCTGCACCATTACAACATTGGAGAGCCACGTGGGGTAAGC
CACTGGCTCGATGAATTTAGCCTCTACGAGGCGGTGCACCTCCGCCTTGGCGGCCTCTGT
CTTTTCGTCGGACATTTTGCGAAGCCTTTGCTTTTTTGGTCGCATCGAAGGGTCAATTCC
CAAGCCGTGCTCAATTATGGATCGGCTGACTCCGACCAGGTCGAGGGCGGACCAGGCGAA
GACATCTTTATTCTTGGCCAGGCAGCAGAGAAGCTTCTCTTCTTCATGTGAGGTAAGGTC
TTCGCTGATAGTGACTGTCTGCTTGGGCGTGGCCTTATCGAGGGGGACAGTCTTGGTCCC
GTCTTGGCTCTGCAACTGTGCCTTGTCGTGCTGCTAATCGGTTGGGCTGGCGGGCGCAGG
GACCTCGCGCTGGGTCGTGAGACAGTGTACGTTCCTCTGACCAGGCACGAAGTCCCGCTC
GATGTTGCGCGCCGTCTGCTGGTTGCCGTAGATCGTAATAGCGCCTAGCGGACCTGGTAT
CTTCATACATAGGTATAGTCCGTGGATGGCAGCTTCGAACTTATTGATGGAGCCCCGACC
CATGATGGCGTTGTATGGATATACCATGTCGACAATATCGAAGGTTACTTGCTCACTTCG
GGCATTGGGTGCTACACCGAAGGAGAGGGGCAACTCTATTTTGCCAACGGGAAAGGTGCC
CTTGCCGCCGAAGCCATACAACGGGTTGTCCGAAGGCTTCAGCAGGCTATGGCTTATACC
CATGCGGTCGAAGGCGTGGAGGAAGATGATGTCCGCCTGACTGCCGTTGTCGACTAGGAC
TTTGTGTAAGTCCCAGCCTGCCACGCTGCAATTGATGATCATAGCGTCGATGTGGGGGGC
GCTGCGCAGGTCGACGTCTCGTGCGTCGAAGGTTAGCGGTATGTGGGACCACTTTGTCTG
CACGACTGGGCCAGTGACGGCGACATGGTTGATGCTGCGGTAGTGGTCCCGCTTCTGCCG
CTTGGTGTCGAAGTCAGTGCTGGACCCCCCTGTTATCATGTGAATGACTCCGCGATATGG
TTGATCGGTGAAGTCTTCCTGCTTTGGGGCATGGGGGATGTTTTGATGTTGCTAGTGTGG
TGGTGGGGGTGGAGGAGGTACGATTTGTACTTCCTGATGGTGTTGGTAAGCGTGGTGCGG
TGGATGCGGGGCGGGAGCGTGGATATATGGTGGAGGGGGTGGCTGGTAATTATGCGCGAC
AATTCTGGGATTGTCGGCTGGCTGCGCCCGCGCCATTCTGTCTCTGGTGGCCTTCGTTTC
GGGGCAGTCTTTGGTTTGGTGGGCGCAGTCTTCGCCGTGGAAAAGGCAGTAGAATCGGCG
TGGCGGCTGTGCGCGCCCTCGGCCCCTGCCACGAGTTCCATTTCCGCGGCCCTGGGGGGG
ATATTCCTGGCGTCGACGGGGGTCAGCAGCAGGCTGCTGGTTGGCGATGTTGTGCACTTG
CTGCTGACTGCGGCCATCTCGACCGGAGTCTGGCTGCGGAGTCCTCGTCCACGTGCGGCT
GGACTGCGGGGCATCTTTGGGCTTCCGCTGTGACTCAACCTTGCGCTGGTGGAGCTCTTC
GGATTTGGCATATTTTTCAAAGAGCTGATATAGCTCCTGCAGGTTCTTGGGTGGATCTCT
GATACAGTGGCTGTAGAGGACGCCGGCCCGAATGCCACTAATGGCGTAGTGGATAGCGAT
CTGATCATCGACGGAGGGCAGCTGCGACTTGAGTGTTAAGAATTTGCGGTAATACTCCCG
CAGAGTCTCCTTTTCCAGCTGTTTGCAAAGCGAGAGCTCGGCCAAGGCGTCGGTGTCTGG
GCGGTACCCTTGGAAGTTGAGCAGGAACTTGTCCCTGAGACTTCTCCATGAATCAATGGA
CAGCGGAGGCAATCTGGTGAACCAGGTGAGTGCTGGGCCCTCTAGGGCGATGATGAAAGA
CTTCGCCATTGTGGCGTCGTCCCCTCCGGCGGATGCAACGGCGACCTGATAACTCATTAT
GTATTGCGCCGGGTCGGTGCTGCCGTTGTACTTGGGATAGGTGCCTGCTCGGAAGTTAGC
TGGCCAAGGCGTCACTTGCAGGTGTGGCGCCAGGGGACTTCTCTCGTCGAGGTAGTTGAC
CCCTTGGAATGGTGCGTCGTGCTGGAAGGTGTAGTCATGCTGGGGAAAACGCGGGTTCTC
CGGCTGCGCTCGGTGTTGCAGGGGTGAGCCATGCTGCAGGCCGAGGTGGCCTTCGCGCGT
GTCTTCCGGTTGTGCGCGCTGATGGAGTGGTGGCTCTTGCTGTAGGCCGAGGTGGCCTTC
GCGCTGCATCAGCGCGATCTCGCGCTCGAGGTCTTGGGCCTTCTGCTCCTCGTCGCGTAT
CATCTGCCGCACCTTGGCTAGTGCGGACACACGCTGGCGCTTAGCCTCCAGTATCTCTTT
CTGCCTCTGGAGATTGCGGTTCTTGAGGCGCAGGGCGCGCAGCTGTAGCTGTTCTTCTGT
TGAGACGCCGAGGACCTCGCCGTCCTCGGTGAGATCCGCTCCTTCCAGTGGGGCGAAGCC
TGGGGGCGGCTGCGATTGTCCTTCGGGCCCGCAGGTGCGGAAGGTGTCGTCTTCGCAGGT
GCGGGGAACATTGTCTTCAGTGGGCTCTTGGTGGGTGGATTGGGTGAGGGCGAGGGTCTT
GCCCTTTCTTGCGGCAAGCAGTGCTGCCTTCGCAGCCTCGTCAGCCTTCGGGTTAGCTCT
CTTGGGTGCCATCGCGGGTGGTTTTGTCGTAGCACGAACGGTGGGCGCCAAATGTTGGAA
CTTGCTATCAGTCGCAAGAAAGCCAATAGGGGTGAACAGTGTAGACAGTAGGGTTACGCG
TGAGATGGCAAATAGCTCTATCAACCAGGCCTCTCACGGGCACTGTGCGGGGGTATTTAT
AGGTACCTGAATGCCCAGCGCCTGGTGTTAAGGACGCATGTGCCCTCAGCTACCTAGGTT
ATCCCCAGAATATTCCCATAAAGCAGGGTTACAGACTGTAATTACAGGGATGCCTTTACA
AATTAGGCCCGTAACACGCGGAGGCCACGCAGGGCCCGTTACAATGGGCCGGATCGCACG
TGGGCCTCTGAGCTGGACGAGGCCGCACTGTGGGATGCCTTCGTCGCCGGTCTTCGTCTG
GCGCCGTTCAAGCGAAGGGTGTCCCTGCCTGCTTTGTCTCTGACAGAGCAGCGGCTAAAC
AGCGGAGACTTCGAGCGAAGGGTGGCGTTTCTGCCTTCGCTCCAACAGACAGCAGTATCA
ATTTCTTCGACCAAAATAGGCTCTGACATTTTTATTTCTTCAGTTGCCTTTTCAATTCTT
GCTTCTTCTGCTTCCAAAGGTTTTACCTTGGTTGGTTCTGAAGGCTCAGTTTCGACTACA
ATCTGTTGCTTCGGAGCCTTAGCAACGGATACTTCCGCAGGCGCCTCAGTAGTTTCAGCA
GTCTTCTTGGGAGTTGTGCTTGGAAGTTTAATTGTTTCCAAAACATCCAACACATTGACC
ATTCTTTTTCTTTTTGGGGTCACTGTTGGCCCCTTTTTAATTCTTGCTACTTCAACTTCT
ACTGAAGGACTTAAAATTTCTGATGTTTTTGCTCCCTCAGTTGATCCTTTTGCTTCTTCC
ATCTTTTCTGTCGATGGCGCTTCGGCCATCTCTCTGGTTTCTAGTAATAAAATCTTTGGT
TCCTCCAATTCTTTTGTTGTTGGCGCTCCGGCCATTTCTGCGACTTCTGGCAGTAGGGTT
GGCTCTTCAGCCTCGGTGGCCGAAGAGGTTTCTCCGGTGAACTCAGGCACCGAGGCTGGT
TCAATATAGCGTGGCTGATGTGTGAGAACCTTTATCCTTTTTCTTTTCGGTGCTGACTCA
CTAGGAGCAGCTGTAGCTTCTTCTTTCGCAGAAGTTGTGCCTTTTCTTTTCTGCCCTCGA
ATGGGATAATGATAGTCGGGGTAGACGAACCCGATTGCATCAAATACCCGGTTGAGTCTT
TTCCTTTTTCGGCCTCCGAAGGCCGCTGACAATGCAGTATCTTCGGCCTTCGAGTATACC
CCAAGCAATTCGTCACTTACAGTCTCAATACTCTTTAACCAATCATCATCTGGTTCAACA
AACTTGTCTCCGTACTTGAATGTATACTTTGATGAAGACATCCCCACTACTGATGCATCT
ATACCAATACAAGTACCAATTTCTGGTCCCATTACTCGCGCTCGTGCTCGTCAACTCAAC
CATCAGGTGATTACACTCTTGAGTTCATGTCCATCATATTTAGACCATGGAGACCCGTGC
ACTCTTGTTTTGCTTAGGAATCAGGGAGAAGACCGAAAGGGAAAAGGATTTGAACATGCT
GGATTCGGACTGCAGAAGAACACCAACTTGTGACGGTCACCACGGTCAGATGCGGGCTCG
GATTGGAATGTTCAAGCACAACATGGAAAGCTTATCAAGTCTACTTTCATATGGATCCGG
AATTATAGTCATATCTGTTCTGAGGCCGCCGTAATCATTGTTTTATTACCGAGACATTTC
CTGCCTTTTCTGCCCATGGTGCTGCGTCACCCTATTTTGGCCCAATGGGTCGTGTATCAA
GTTAGGTCCATTAGGGACGCATCCTAGGGTTGCAGCACGACCCCCAATACCCTTGTGGTC
GTCCTCCCATGTTTATAAACCCCCTAGCCGCCACCAAGAACAGCGGGTTTTGTTTAGATC
AAGTTTAGCTCTCGCTACTTGCTTGCAAGCGCGCGTGCTAGTTCAGCCGCCCGTCTTCTT
GTCTTCGGAACCCCACCATATTGTAGTTTGATCTTTAAACCTACATTTAGATCTGGTAAT
TCAGTACTTGTTCTACTTGTTCTTGCTAGTTCTTCGATTGCTTGCAGGACGAGTGCCCTA
GTGGCCAGGGTGTCACGCTCCACAAGATCGTGACAGCCATAGGAGGTGGTGTATCGGTTG
CTAAGGCGCAGCGTCTTTGGAAGGCTGTAGTCGGGCCGTGAACGTCGTCTCCTCCCCCAA
TCGAGTTATTCCACACCCTCTCATCGAAAGATCGGGCAATCACCCAACGGGTGCACATCA
GTTGGTATCAGAGCAAGGTTTATCGGTGAGAGATTTACTTTTCTTCGCTGTTTTCTTATC
TCCTATAGTCCAGAAAAAGCCAAAAAATAGTAGATTAGTTTTACCGCAATCCTATAAACC
ATTGAGCATTTACTAGTACTACTTAGTTAGGGCTTGTTGAGTTTTTGGTTGCATCGGTTG
TGTCGAGTTGCTGGTCTTAGTTTATTCCTTTAGAGTTTTGAGTTCTACCACGTTTTGGTC
ACCACGAGATCCACCATCACCAAAAACATCTCTGGTTCGTTTTTGCCACCACGGATACAT
ATCATATCCGATTTGGAAGTTTAAATACAATCTGGAAAGCTTATCTTATCTTCTTTCCAA
CGGATCTGACCTTATCTCAAAATTCGTTCTGAGCGCTCCGCAATCATCGTAGAGATTTCT
GGACTTTCTATATTAACAAGATTTGTTAAATCTGATTTAAAGGGGCTGTTAGCAATATCT
TTATTGTTTGGGTTGTCATAGTGAAAAAAAAAGGTTTAGGCCCCTGCAAAAAAAAAACAG
AAGAAGAAGAAAAAAAAGAATAAAAAAAAAGGAAAAGAAGAAGAAGGGGGCTGAATCTCT
AAATCTGTTGTTTCTCTTTGTGCTGTGCTAGTTGTTCTTTTTCAGTGACTACCTTTGTGC
CTAGGCTCACGTCTCTAGCCTGGTTTAGCCTAGGACCAGCACAGTACCACCGTTGAACGA
TTATTCAGCTTGCTTTTGTAACTAACGTGGTACTAGTGTATTCCTTGCTTCAGCCCACCT
ACAACTCTACATATTTCGACTACAGTTTGACAGGTCGTGTTGCTGCGGCACCGATACACT
TATTCCACGGTTGCAGACTTGTTGGTTGCTGACCCCTCCTGTTGTGCAAGGTAAGAATTG
GTAAGAGCTTGTGTGGCAGGTTGAGAGTGAGCGCCTTGCAGTAGCTACATCCTAATAGTT
GTAGAGTTTTTATTCCTTCACGTTTTTTTTTTCTTGTTGCCTCTGTTCGTCTAACCATGG
CAGGATTGGAGGTTGATGATGCTTCTCGTAATATGCCACACTCTCCTCGCACCAAGGGTA
TCATACAACACTTTGTAAGGCTGGTGAAGACGCACACGGAAGGCCTTGATAATGACATGC
AGGTGACGAATGAAAAGATGGGGCAATTGGAGGCCACACAGATCGACACAAACACCAAAC
TTGCAAATGTGGAAATGACAGTTGCTCATATTGACAAGAGCCTTGTCGCACTCTTGAGGC
GATTTGATGAGATGCATGCTAATACCAATGGTGGGCGTGATGAGGGCGCCGAAGGTAACT
GGGATGACTATGTTGCTGATACTGAACAAGATGACCAAGAAGCACCTAATCGCCGGCGAC
TACGTACTAACCGTAGAGGTATGGGTGGTTTTCACCGACGTGAGGTACATGGTAATGATG
ATGCTTTTAGTAAGGTTAAATTTAAAATACCTCCTTTTGATGGTAAATATGACCCTGATG
CTTACATTACTTGGGAGATTGCGGTTGATCAAAAGTTTGCATGCCATGAATTTCCTGAGA
ATGCGCGGGTTAGAGCTGCTACTAGTGAGTTTACTGAATTTGCTTCTGTTTGGTGGATAG
AACATGGTAAGAAGAATCCTAATAACATGCCACAAACTTGGGATGCGTTGAAACGGGTCA
TGCGGGCTAGATTTGTTCCTTCTTATTATGCACGTGATATGTTAAACAAGTTGCAACAAT
TGAGACAGGGTACTAAAAGTGTAGAAGAATATTATCAGAAATTACAAATGGGTATGCTGC
GTTGTAACATAGAGGAGGGTGAGGAATCTGCTATGGCTAGATTTTTGGGCGGGTTAAATA
GGGAAATTCAGGACATCCTTGCTTATAAAGATTATGCTAATGTAACCCGATTGTTTCATC
TTGCTTGCAAAGCTGAAAGGGAAGTGCAGGGACGACGTGCTAGTGCAAGGTCTAATGTTT
CTGCAGGAAAATCTACACCATGGCAACAGCGCACGACTACGTCCATGACCGGTCGTACAC
CAGCACCAACTCCCTCGCCAAGTCGACCAGCACCCCCGCCTTCCTCCAGCGACAAACCAC
GTGCATCTTCCACAAATTCAACAACCAAATCTGCCCAGAAACCAGCAGGTAGTGCCTCTT
CAGTAGCCTCCACGGGTAGAACAAGAGATGTTCTGTGTTATCGATGCAAGGGCTATGGAC
ACGTGCAGCGTGATTGTCCTAATCAGCGTGTTTTGGTGGTAAAAGACGATGGTGGGTATT
CCTCTGCTAGTGATTTGGATGAAGCTACACTTGCTTTGCTTGCGGCTGATGATGCAGGCA
CTAAGGAACCACCCGAAGAACAGATTGGTGCAGATGATGCAGAGCATTATGAGAGCCTCA
TTGTACAGCGTGTGCTTAGTGCACAAATGGAGAAGGCAGAGCAGAATCAGCGACATACGT
TGTTTCAAACAAAGTGTGTCATTAAGGAGCGTTCATGTCGTTTGATCATTGATGGAGGTA
GCTGCAACAACTTGGCTAGCAGCGACATGGTGGAGAAGCTTGCACTTACGACCAAACCGC
ACCCGCATCCATATCACATTCAATGGCTTAACAATAGTGGTAAGGTCAAGGTAACCAAGC
TGGTACGAATTAATTTTGCTATTGGTTCATATCGTGATGTTGTTGACTGTGATGTTGTGC
CTATGGATGCTTGTAATATTCTGCTAGGTAGACCATGGCAATTTGATTCAGATTGTATGC
ATCATGGTAGATCAAATCAATATTCTCTCATATACCATGATAAGAAAATTATTTTGCTTC
CCATGTCCCCTGAGGCTATTGTGCGTGATGATGTTGCTAAAGCTACCAAAGCTAAAACTG
AGAACAACAAGAATATTAAAGTTGTTGGTAATAACAAAGATGGGATAAAATTGAAAGTAC
ATTGCTTGCTTGCAACAAAAACTGATGTTAATGAATTATTTGCTTCCACTACTGTTGCCT
ACGCCTTGGTATGCAAGGATGCTTTGATTTCAATTCAAGATATGCAGCATTCTTTGCCTC
CTGTTATTACTAACATTTTGCAGGAGTATTCTGATGTATTTCCAAGTGAGATACCAGAGG
GGCTGCCACCTATACGAGGGATTGAGCACCAAATTGATCTTATTCCTGGTGCATCTTTGC
CGAATCGTGCGCCATATAGGACAAATCCAGAGGAAACAAAAGAAATTCAGCGACAAGTGC
AAGAACTACTCGACAAAGGTTACGTGCGTGAGTCTCTTAGTCCGTGTGCTGTTCCGGTTA
TTTTAGTGCCTAAAAAAGATGGAACATGGCGTATGTGTGTTGATTGTAGGGCTATTAATA
ATATCACGATACGTTATCGACACCCTATTCCACGTTTAGATGATATGCTTGATGAATTGA
GTGGTGCCATTGTCTTTTCTAAAGTTGATTTGCGTAGTGGGTACCACCAGATTCGTATGA
AATTGGGAGATGAATGGAAAACTGCTTTCAAAACTAAGTTCGGATTGTATGAGTGGTTAG
TCATGCCTTTTGGGTTAACTAATGCACCTAGCACTTTCATGAGATTAATGAACGAGGTTT
TGCGTGCCTTCATTGGAAAATTTGTGGTAGTATACTTTGATGACATATTAATCTACAGCA
AATCTATGGATGAACATGTTGATCACATGCGTGCTGTTTTTAATGCTTTACGAGATGCAC
GTTTATTTGGTAACCTTGAGAAGTGCACATTTTGCACCGATCGAGTTTCGTTTCTTGGTT
ATGTTGTGACTCCACAGGGAATTGAGGTTGATCAAGCCAAGGTAGAAGCGATACATGGAT
GGCCTATGCCAAAGACTATCACACAGGTGCGGAGTTTCCTAGGACTTGCTGGCTTCTATC
GCCGTTTTGTGAAGGACTTTAGCACCATTGCTGCACCTTTGAATGAGCTTACGAAGAAGG
GAGTGCATTTTAGTTGGGGCAAAGTACAAGAGCACGCTTTCAACGTGCTGAAAGATAAGT
TGACACATGCACCTCTCCTCCAACTTCCTGATTTTAATAAGACTTTTGAGCTTGAATGTG
ATGCTAGTGGAATTGGATTGGGTGGTGTTTTGTTACAAGAAGGCAAACCTGTTGCATATT
TTAGTGAAAAATTGAGTGGGTCTGTTCTAAATTATTCTACTTATGATAAGGAATTATATG
CTCTTGTGCGAACATTAGAAACATGGCAGCATTATTTGTGGCCCAAAGAGTTTGTTATTC
ATTCTGATCATGAATCTTTGAAACATATTCGTAGTCAAGGAAAACTGAACCGTAGACATG
CTAAGTGGGTTGAATTTATCGAATCGTTTCCTTATGTTATTAAGCACAAGAAAGGAAAAG
AGAATATCATTGCTGACGCTTTGTCTAGGAGATATACTTTGCTGAATCAACTTGACTACA
AAATCTTTGGATTAGAGACGATTAAAGACCAATATGTTCATGATGCTGATTTTAAAGATG
TGTTGCTGCATTGTAAAGATGGGAAAGGATGGAACAAATATATCGTTAGTGATGGGTTTG
TGTTTAGAGCTAACAAGCTATGCATTCCAGCTAGCTCCGTTCGTTTGTTGTTGTTACAGG
AAGCACATGGAGGTGGCTTAATGGGACATTTTGGAGCAAAGAAAACGGAGGACATACTTG
CTGGTCATTTCTTTTGGCCCAAGATGAGAAGAGATGTGGTGAGATTGGTTGCTCGTTGCA
CGACATGCCAAAAGGCGAAGTCACGGTTAAATCCACACGGTTTGTATTTGCCTCTACCCG
TTCCTAGTGCTCCTTGGGAAGATATTTCTATGGATTTTGTGCTGGGATTGCCTAGGACTA
GGAAGGGACGTGATAGTGTGTTTGTGGTTGTTGATAGATTTTCTAAGATGGCACATTTCA
TACCATGTCATAAAACTGACGATGCTACTCATATTGCTGATTTGTTCTTTCGTGAAATTG
TTCGCTTGCATGGTGTGCCCAACACAATCGTTTCTGATCGTGATGCTAAATTTCTTAGTC
ATTTTTGGAGGACTTTGTGGGCAAAATTGGGGACTAAGCTTTTATTTTCTACTACATGTC
ATCCTCAAACTGATGGTCAAACTGAAGTTGTGAATAGAACTTTGTCTACTATGTTAAGGG
CAGTTCTAAAGAAGAATATTAAGATGTGGGAGGACTGTTTGCCTCATATTGAATTTGCTT
ATAATCGATCATTGCATTCTACTACAAAGATGTGCCCATTTCAGATTGTATATGGTTTGT
TACCTCGTGCTCCTATTGATTTAATGCCTTTGCCATCTTCTGAAAAACTAAATTTTGATG
CTACTAGGCGTGCTGAATTGATGTTAAAACTGCACGAAACTACTAAAGAAAACATAGAGC
GTATGAATGCTAGATATAAGTTTGCTAGTGATAAAGGTAGAAAGGAAATAAATTTTGAAC
CTGGAGATTTAGTTTGGTTGCATTTGAGAAAGGAAAGGTTTCCTGAATTACGAAAATCTA
AATTGTTGCCTCGAGCCGATGGACCGTTTAAAGTGCTAGAGAAAATTAACGACAATGCAT
ATAGGCTAGATCTGCCTGCAGACTTTGGGGTTAGCCCCACATTTAACATTGCAGATTTAA
AGCCCTACTTGGAAGAGGAAGTTGAGCTTGAGTCGAGGACGACTCAAATGCAAGAAGGGG
AGAATGATGAAGACATCCCCACTACTGATGCATCTATACCAGTACAAGTACCAATTTCTG
GTCCCATTACTCGCGCTCGTGCTCGTCAACTCAACCATCAGGTGATTACACTCTTGAGTT
CATGTCCATCATATTTAGACCATGGAGACCCGTGCACTCTTGTTTTGCTTAGGAATCAGG
GAGAAGACCGAAAGGGAAAAGGATTTGAACATGCTGGATTCGGACTGCAGAAGAACACCA
ACTTGTGACGGTCACCACGGTCAGATGCGGGCTCGGATTGGAATGTTCAAGCACAACATG
GAAAGCTTATCAAGTCTACTTTCATATGGATCCGGAATTATAGTCATATCTGTTCTGAGG
CCGCCGTAATCATTGTTTTATTACCGAGACATTTCCTGCCTTTTCTGCCCATGGTGCTGC
GTCACCCTATTTTGGCCCAATGGGTCGTGTATCAAGTTAGGTCCATTAGGGACGCATCCT
AGGGTTGCAGCACGACCCCCAATACCCTTGTGGTCGTCCTCCCATGTTTATAAACCCCCT
AGCCGCCACCAAGAACAGCGGGTTTTGTTTAGATCAAGTTTAGCTCTCGCTACTTGCTTG
CAAGCGCGCGTGCTAGTTCAGCCGCCCGTCTTCTTGTCTTCGGAACCCCACCATATTGTA
GTTTGATCTTTAAACCTACATTTAGATCTGGTAATTCAGTACTTGTTCTACTTGTTCTTG
CTAGTTCTTCGATTGCTTGCAGGACGAGTGCCCTAGTGGCCAGGGTGTCACGCTCCACAA
GATCGTGACAGCCATAGGAGGTGGTGTATCGGTTGCTAAGGCGCAGCGTCTTTGGAAGGC
TGTAGTCGGGCCGTGAACGTCGTCTCCTCCCCCAATCGAGTTATTCCACACCCTCTCATC
GAAAGATCGGGCAATCACCCAACGGGTGCACATCATACTTCAACCGGACTAGCCCACCTT
CATCAGTTTCTTTAACAGTTTCTTTCGGCATTTCCCAATTATCTGCAAGAGGCCATACTC
TGAAGGCAATGTGTTCTTGAGTCAAATCCCTTGTACTAATAAAAGAGCAGACAACTCCGA
AGGCTCTCTGGCATTCTTCGGCTGCTTCATTCATTTCCACCTTCGGCCTTCGCAGGCCGA
AGCGTTGCCAGATGGGGTACATAATGATCTTCTTTATATCCTCTCGAGATTTCAAGTCAT
TTTTCACGTAAAACCATTCCGTCGTCCAGTCGCCTGGCCATCTCTTTCGAAAGGTCGGCA
CTGGGCAGCTTGACCCAGACCAAGAGCCGAAGCTGTAGCAGCCAAAATTGTTGTGATATT
GTTCCTTACCCTAGGGTTTTGTCTCGTATATCAATTCGTGCATGTTGCAGAAGCTTTTTG
CATCAGGTTCCAAGCCTTGGCTCCTCACAGCCCACACAAAAATATTCATCCTTATGATCG
CTTCGGGGATAAGCTGGTGAAGGTGGATTTCAAATATCTTCAGCACCTCCACAACAAAAC
GGCTCAGGGGAAATCGTAGTCCAGCTTTCAAGAAGCTTCAAAATATTACGACTTCATCTT
CCTCAGGAGTTGGGCAAGTCTTCTCTCCTTCGTGGGCCCTTACAACAGACAAATCCCGGA
AATATCTTCCCCTCATGTTGACAAGATGATTTTCTTTAATACTTGATTTGCCGAAAACCG
CATGGCTTGGCCGCCAAGGGCGATCTTCGGAGTCTTCACCACCACTATCCGCATCATAAC
TGTCGCTATCACCAGTGTCTTCAGATAAACCTTCCAAAATTTCTTTAGTGATCTTTTCTG
TATTGGTCTTCGACATAGATCGAAGAAAACCCAGATGCATCTCTTCAGAAAGACTCAACT
TCATTTCGGCAGCAAGCTTCTTCTCCTCAGACATCCCTTCAGAATTTTTGCTTCTCGCTT
CCGAAGCTTAAAACTAGGGAGGCAACCAAATGTTGATAGGCAGAAAACTATTTGAGCAGG
TAAAACAGATGGCAAGAAAGCGTGCCGAGTAAATTGTGGCGAGCCCGTATTTATAAACCC
ATCACGTCGGAAACTGGAGGGCCCCATTTGCCATTGACTGTTGCTATTCTAGCAAAAGGA
AGGTGTTTTTTTGGACCTTCGGCTTATAGCCTTCGTCCATTTCGCAATCTGAATTTATCA
TTCTGACAAATTAATATTGCGAGGGGCTACTGTTGGGGGCCTTCGGCTTCCGAAGGTCCT
CAAAAACATAATTTAACAATGTTTCTGGAGTAAAGTACATTAACAGGTACCTTCGGACTC
GGATCAGAGCCACGGTACGAAGAAGCACAAAGATTGGCGCAGTGCCGAAGTTGTGTGCAG
AAGAGCTTCGGAGTAGCGGCGGAAAAGGAAACCGACTTAAAGATGAAAAACCAGATTAGA
CCTCAAAGAGTTATCATAGAGTTATTAATAAATGTAAAGGGCATTATTGTAATTTTCCAT
GGGCTGCGACCCGTGCCTATAAATAGGTGAACAACATCCCTGTACTGTTCACACTGATTT
GGCATTGGCTTTTGCGTCACACTTGTACTTTTACCTTCTTACGAGCTGAAGGTACACTTG
TAATTTGATATCATTTTTATCTTCCCGCTATAATAAAATGGAAATGGGTCGACAATAATA
CACAACTGTTTATGTTATCTTTATGTTTCATACGATTCCTTCTTCATTATTGCGTTCTAT
GTTTATGAAGGCATGTCCTTTAAAACCTTCGTCCAAAAATCATTATATCCTCAGGGAAAT
AATGCTTAGAAGGACGAAGGACATTAACATTTAACATTTTGTGTTGCCTTGTTCTTGATT
CATAGCATTTGAGAACAAGTCCCCAACAGGCCTCGGCGGCCGCAAAAGACACATATGCAT
TCAAAATAAACTACTTCGGCAGAATCAGGCATCGCCCGGAGAAGGAGCCGCGCCCTCGGC
TTCGTCTCCACCCTTGGCGAGATCCGCCCCGGCCTCGGACGACGGCGCAAGCGGGAGGAT
GTCTGCTTCGAAGGTGGTCGCCAGCACCGCGCTTGGGCCCACGGCGACCGCGTCAAGCCT
CTGGACTTCGGCCAGGGCAGCTTCATCTTCGTCGGGAAGGCAATACCCCTCGCTGACCCG
CTCCAGATCCACGTCGTAGTGGGAAGCGAGCACGGCGAAGGCCCGCCTGACGCCGTGATG
CAGCACCTCGCAGAGTCTGCCGCGCGCGTGGTCACCCAAGGCCTGCAGGCGCCTCTGAGG
GGAGCTCCCCGAGGGGACGTCGTCGAAACCAAAGACCTAGCAGAAGGCCGAGATGGCCTC
GGACATGGTCGCGTGGTCGGCCTCCCTCTGCTCGGCCGCCTGAGCAAGTGCCTTGGTGGA
CTCATCGAGGGCAGATTCGAGCTCTGCAAACAGCCAAAGCAGAAGACTTCAAACACGAGT
TGAGGAACGAAGCTGGATCAAAATCTTAAAACAGCCAAGACATACCTTCGGCTCGGGCAC
GCTGCTCCGAGGATGCGGCTTGGGCCACGGCTAGGTCTGCCGCAAGGGCTCCGGCCCGAG
CAAACGCCTCGGCTAACTGGTCTCCAAGAGCCTCAGCCCGGCTTTCAGCCTCGGCGGCCC
AGCCCCGAGATTGGTCCCGCTCGCCGATGACCTGGCCAAGCTCCAACTGCTGTCGCTGCG
CCTCTGCGCTTGCCGCCGCTGCCTCTGCTCCCAGATCGACACAGAGCAACCGAAGGTCCG
CCACCTCGGCGCTCCGTTGGGAGAGGTGCTCGGTAGCCCCGACAAGCGTGGTCCTCAGGG
AACGCAACAAACCCCAAACATCGGCCTCGCGGCGGATGAACGACGACTTGGCGGCGCTCA
GATCCGTCAGATCCTGAGGAAAGGAAGCGGGGCGTCACAAAGAATGCCTTGATCACGTAA
AAGGTATGCTTGAAATCATTACCTGGAGGATCTTGGGAACGTCCCTGCAAAGGACCTCCA
AGGTCGACCGAAGCGACCCCACCGTTGCCTCGGCACACTCACGAAGCCCGTCCCAAGACT
GCTCCTCTCGCTCATCGTCAAGAACGAAGAGGGGATCCGAAGCCCCACTGGTCCAGAACC
GGAGCGACTGACGCCGCCCGTTAGGACTGCGCCGCGCAGGGACGAGGTTGCCGCTCCCCA
GGACGGGTCACGGTTTTGCGCCCCCCTCCTCCGAGGCATCAAGTAGCGACGCCTCGGCCA
TCTCAGCATCAGCGACGACGGGTGGCTCCACGGCCAGAACGGCAACCACCTCCGCCATAA
TGACCGCGTCAAAAAAGGTGCGCCACGGCGTTCGATTTCATATCCTTTTCCACTTCCTCT
TTCTCTCTCTTGCTACAGGGACCGGGAAAGGGGATACTCCGAAAGGGATCCTTCTCCGCG
AAGGAAGCGGGCCCCGAGCCCCCCTACTAATCAGAGGTTCAAAGGCTGGCCCCTCGGAAG
GGTTCAACAGCCGCCTCAGAGCACTCGGGCTCTGCGCCCACTACTGGTCAGAGGTTCGAA
GGCTGGTCCCTCGGAAGGGTTCAACGGCCGCCTCAGGCCACTCGGGCTCCACGCCCACTA
CTGATCAGGGGTTCGTAGGCTGGCCCCCGAAGGGTTCGACAGCCGCCTTAGAGCACGCAG
AGCGAGGGATGACCCTGGGTACGTTCGATACATAACCAAGGCTCGGGCTACGCTCCCGAG
GTACCCTAGGACATTTCCGAGACTGACGGGAATGATTTTGTAACGGAATCCCACCAGAGG
GAGGCATCGAGCCCTCGGACCCCGTCAAAAGGGGACCGGGTCCGGCGAATCACCCGCAGG
TACTTTTGGAGCGTGCCTCCGGGCCACTAGCCGACCCCTAACGAATGGGGCACGGGTGTC
CACTCGGATTACCCGTTAGCAACTCACTGAAGACACCATGTTCGGCGCCCTCCGAGGGCA
ACATGGCGCTTCTCCCTCCTCCTCCTTGCGGAAAGGCGACGCAGGGGCGTATGAAAAAAG
CCGAGTCTATCCTTGACCGTCCTCTCGCTCTGTGCGGAGGCTCGGGGGCTGCTCTCGCAA
ACCCGGCTCCGGCCAAACCGTTGACAGCGTCAACGTACCAGCCCAAGAACTTGGGACTCG
ACTATGCACCCGGACTACGGCCAGTTCGCATGAGGGAACAACCAGACCGGCCGAAGCATC
ACGCAACGCGCTAAGACCTCGAAGGAGTCAAACCACTCCTCCGAGGCCTCGGGGGCTATA
CCCGGCGGGTGCGCTCGCGCGCACCCACCGGAACGAAACGCAACCGAGAAAGGCCAGTCC
CCTTGCAAAAAAGTGCGACAAAAGCCTCCAAGCGAGTATCAACACTCCCTTCGAGGCTCG
GGGGCTACTGTCGGGGACCATAATTAGGGGTACCCCCAAGACTCCTAATCTCAGCTAGTA
ACCCCCATCAGCACAAAGCTGCAAAGGCCTGATGGGCGCGATTAAGGTCAAGGCTCAGTC
CACTCAAAGGACACGATCTCGCCTCGCCCGAGCCCAGCCTCGGGCAAAGGCAGCCGACCC
CGGAGGATTCACGTCTCGCCCGTGGGCCCCCACAAGCAACGGACACACCTTCGGCTCGCC
CGAGGCCTAGTCTTCGCAGAGAAGCAACCTTGGCCAGATCGCCACGCCAACCGACCGTAT
CATAGGAGCATTTAATACAAGGATCGCCTGACACCTTATCCTGACGCGCGCTCTTCAGTC
GACAGAGCCAAAGTGACCACAGTCACTTCGCCGCTCCACTGACCGACCTGACAAGAAAAC
AGCGCCGCCTGCATCGCTCCGACTACTGTGCCACTCGACAGAGTGAGGCTGACAGCGGCT
AAATCCAGCCTCGGGCGCCATAGCAAGCTCCGCCTCGCCCGACCTGAGGGCTCGGGCTCA
ACCTCGACGCTGGACGACGGGCTCTGCCTCGCCCGACCCCAGGGCTCGGACACAGCCTCA
GCCTCGGAAGACGGACTCCACCTCGACCGACCCCAGGGGTCGGACTCAGCCTCGACCTCG
GAAAACGGACTCGACCTCGACCTCGGAGGAGCCTCCGCCTCGCCCGACCTAGGGCTCGGA
CCGACCACGTCACAGGGGGGGCATCATTACCCTACCCCTAGCTAGCTCAGGCTACGGGGA
ACAAGACCGGCATCCCATCTGGCTCGCCCTGGTAAACAAACAATGATGGCGCCCCGCGTG
CTCCATGATGACGGCGGCTCTCAACCCCTTACGGAAGCAAGGAGACATCAGCAAGGATTC
GACAACCCCGACAGCTGTCCTTCCGCAGGGCTCCAGCTCTCTTCCGACGGCCACGACATC
AGATGAACAGGGTGCCAAAACCTCTCCGACTGCCACGACAGCATGTACTTAGGGCCCTAG
CTCCTCTCTTCTAGACACGTTAGCACACTGCTACACCCCCCATTGTACACCTAGACCCTC
TCCTTACGCCTATAAAAGGAAGGTCCAGGGCTCTCGTACAAGAAGGTTGGCCGTGCGGGA
GAACGGGCCGACGCATAAGGCTCTCGCTCTCTCCCACGCGAACACTTGTAACCCCCTACT
GCAAGCGCATACATCCGCCCTGGGCGCAGGACAACACGAAGGCCGCGGTTTCCCCTTTAC
TGTTCTCCCCCCTTTGTGTCATGTCTCGCGCTGACCCATCTGGGCTGGGACACACAGCGA
CAATTTACTCGTCGGTCCAGGGACCCTCCGGGGTCGAAACGCCGACAGTTGGCGCGCCAG
GTAGGGGGTTACAAGCGTTCGCGTGGGAGAGAGTGAGAGCCTTATGCGTCGGCCCGTTCT
CCCGCGCGGCCAACCTTCTCCTACGAGAGCCCTGGACCTTCCTTTTATAGGCGTAAGGAG
AGGGTACAGGTGTACAATGGGGGGTGTAGCAGTGTGCTAACGTGTCTAGCAGAGAGGAGC
TAGAGCCCTAAGTACATGCCGTCGTGGCAGTTGGAGAGGTTTTGGCACCCTGTTCATGTG
ATGTCGTGGCCGTCGGAGGAGCGCTTGGGCCCTATGGAAGGACAGCTGTCGGGGCTGTCG
AATCCTTGCTGACGTCTCCTTGCTTCCGTAAGGGGCTGAGAGCCACCGTCGTCATGGAGC
ACACGGGGCACCATCATTATTTGTTTACCGGGGTGAGCCAGATGGGATGCTGGTCTTGTT
CCCCGTAGCCTGAGCTAGCTAGGGGTAGGGTAATGATGGCCCCCCTGTGACGTGGTCGGT
CCGAGCCCTAGGTCGGGCGAGGCGGAGGCTCCTCCAAGGTCGAGGTCGAGTCCGTCTTCC
AAGGTCGAGGCTGTGTCCGAGCCCTGGGGTCGGGCGAGGCGGAGTCCGTCTTCCGAGGTC
GAGGCTGAGTCCAAGCCCTGGGTCGGGCGAGGCGGAGACCGTCTTCCGAGGCCGAGGCTG
AGTCCGAGCCCTGGGTCGGGCAAGGCGGAGTCCGTTGTCTAGCGTCGAGGTTGAGCCCGA
GCCCTGGGGTCGGGCGAGGCGGAGACCGTCTTCCGAGGCCGAGGCTGTGTCCGAGCCCTA
GGGTCGGGCGAGGCAGAGTCTGTCGTTCAGCGTCGAGGTTGAGCCCGAGCCCTCGGGTCG
GGCGAGGCGGAGCTTCCTATGGCGCCCGAGGCTAGACTTAGCTGCTGTCAGCCTCACTCT
GTCGAGTGGCACAGCAATCGGAGCGACGCAGGTGGCGCTGTTTTCTCGTTAGGTCGGTCA
GTGGAGCGGCGAAGTGAATGCGGTCACTTCGGCTCTGTCGACTGAAGAGCGCGCGTCAGG
ATAAGGTGTCAGGCGATCCTTGCATTAAATGCTCCTGCGATATGGTCGGTTGGCGTGGCG
ATCTGGCCAAGGTTGCTTCTCTGCGAAGACTGGGCCTCGGGCGAGCCAAAGATGTGTCCG
TTGCTTGAGGGGGCCCTCAGACGTGACGTGAATCCTCCGGGGTCGGCTGCCTTTGCCCGA
GGCTGGGCTCGGGCGAGGCGAGATTGTGTCCTTTGAGTGGACTGAGCCTTGACCTTAATC
GCGCCCATCAGGCCTTTGCAGCTTTGTGTTGATGAGGGTTACCAGCTGAGATTAGGAGTC
TTGGGGGTACCCCTAATTATGGTCCCCGACAATTTTGTAGCCCATTTTTCAACCCATCCT
GTGGCTTCTCTATTTCTCAGTATGTCCTTGAGGGGTTGTGAAGAAGGTACTATGATATGA
TATGCTTGGAAGTAATGCCGAAGCTTCCTGGAAGCCATTAATACAACATATAATACCTTC
TTTAACTCTGTATAATTTCTCTTTGATGCACTAAGTACTTCAGAAACGAAGTACACTTGC
ACTTGTTTTCTTGCATGACCATTCTGCTTTTCTTGTACGAGCGTTGCACTAATGGCAGCA
TGGGAGGCAGCTACGTACAACAACAATGGAGTTCTTGACGAAGGTGGAGTTAAGGTTGTC
AGCTCTATCAAGTACTGCTTTAGTTCTTCGAAGGCTTTTTGCTGAGTTGGTCCCCATTGA
AAGACTTCGGCTGACTTCAGCACTTCAAAGAATGGCAAGTTCCTCTCTGCTGACCTTGAA
ATAAATCTGTTCAATGATGCCAGCCTCCCTGTCAACCTTAGGGCACCCTTTCTTGACTTT
GGTGGCTCCTTCCGAAGTATAACTTCTATCTTACTTGGATTAGCTTCGATACCCTTTGTT
GTTACAAAGAAACCAAGAAATTTGCCCTTCTTCACTCCGAAGGCACATTTCTCTGGATTT
AGTTTAAGACAGCCCTTCTGAAGTTAGCAAATGTTTCTTGCAAATCAGCAACATGATTTT
CTTGCTTTGTGACCTTTACTATGATATCATCAACATATGTCAGCACATTTCTGCCAATTT
GGGAGTGAAGGACTTTGGCAGTCATCCTGCTAAAGCTTCCTCCAGCATTCTTGATCCCCT
CGGGCATCCGAAGGTAGCAATAAGTCCCACTAAGGGTTATGAAACTTGTCTTAGGCTCAT
CCTCCTCCTTCATCTAAATTTGATGATAGCCTAAGTAGCAGTCCAATAAGCTCATAAGGT
CTAAAGTAGCCGCTGCATCTACAAGGGAATCTATTCTTGGCAATGGGAATTCATCCTTCA
GACATGTCTTATTGAGATCTGTGAAGTCGATGCACATTCTCCATTTTCCATTAGCTTTTT
TTACCATCACAGTATTGGCCAGCCACTCTGGGTATGTTACTTCTCTAATAACACCGGCAC
TCAAAAGCCTTTTTACTTTGTTCCGTGCACCTTCGGCTTTATCGTCGGACATTTTCCGAA
GTCTCTGCTTTCTTGGCCTAAAGGCTGGGTCTACATTGAGTGAGTGCTCAATGACATATC
TATTGACACCACAGAGATCATTGGCTGACCAAGCAAAAACATCCTTGTTGTTGAACATGA
ATTTCTACAAAGTCTTCTCTTGTTCATCTGATAATTGGGATCCCAACAATACCTTCTGCT
CGCTATGTCTTCGCACAAAAGCATGGGCTTTGGTTGATCTACTGAAGCAGTCTTTTCTCT
TTTATGCTTGAATTGTTGATGAGCTTCGGCTTCATCTATGTAATACCCAATTTGTAAGGA
AATATAAAAGGAGAAATTAGTTCCTTTATCTATATGTGTGTGATATCTCTATTCACCATC
ACATGTGAACACCTCACTTAAACCAATAAATAATTAACAAAAGACACTCAAATAAATTAT
GCATCATGCCGAAGTTTTATTTTGTGTGCATTTGGTAACAATAAATAATGTTAATAGAAA
TATATTAGTAGCCAATTTGGAAATAAATATCTAATTGGAAACTCTAGAATTTGAGAAAGA
GAAGCATTAGTCAGCACGAAATAAAATCTTAAAAATAAATAAACTCATCTCATACCATGT
TTAAGTGGACATTTAATTTGGAGACAAATTTGCCACATAATTCAAATTTAAATTCAAATT
GAAGCTTGAAGTTGGAAAAGAAGAGAAAATGGGGAAAATAAAAAGAAAAGAAATAGAATA
AGAGAAAACGTTGCTTGGGCATATTCCCTCATTTCAGCCCAGCCAGACTTCTCTCCCTGT
GCGGCCCAAACTCACTATACCGGCGCCGACAGGTGGGCCCATAATGTCAGCCTCTGCGCA
CTTCCGAGCACCTCCGGTCGCTGCGCGCGTGGGACATTCGGGTCAGCCGCTGTAACACCT
CTAGTGTTACTGGCACTAAAACTTGAGCATAACATCATATGCATTGACATTTCATGTTGG
TTGTTACACCTAGAATGCATTCACTAGGTAAAATTTTCAAACAAGTTGTGATGATGTGAC
TTGAAGAGTGCTTAACCTTAGGGTAGGGTACTTGACCCAGGAATTAGGGCCTATGGATGA
AAGTGAAGCCAAAATGAGTAAAAATCTCAAAAGCCATGAGAAATGTTCACAAGATATCAA
ATTTGATGAACTTTAGTGGCACAAAAACCCTAGTGTGCCCAAACCCTAAAAACAAACCCT
AGAAAACCCTAATTGGAACCCTAGGGGGTAAATGCAAAATCTATGTACTTTTGGACCAAA
GTGCAAATATCAAAGTGATAAAACACCACAAACCAAGTAACTTTCACATTGGAGAATTTT
CAAGAGGAGTGATGAAATTTGGACTTATTTGTAAAAGAGTCACATGAGCACTATGTGACT
AAGTCTGAAATTCAGTGTATTGAAGCCAACTTTGGAGCTTTGTATCTCTAAATTTATAAG
GAATCTGCCCTAAGTCAATGCATCAAACTTATAGAGCTATGTTAGGAGTATAACTTTGCT
TAAGTGATTAAGCATTGGTGCTGTACAAAAATAGGAGATAATTAGGATTGAAGTTGGGCT
ATCAGTCAGCCCATGGACTGAATTGTTATCACCACTGAAGCCAGAGAAACTTTGAGAGTG
AATTCGAGTAGGATCCAGTGATTGTTTGGGTATGGTTACTATAACAAAGTTAAATCTGGA
TTAAACGACAAGAAATTTGATACAGGAGGTGTCGGGGACCATTAATTAGGGGTACCCCCA
AGACTCCTAATCTCAGCTGGTAACCCCCATCAGCACAAAGCTGCAAAGGCCTGATGGGCG
CGATTAAGGTCAAGGCTCAGTCCACTCAAAGGACACGATCTCGCCTCGCCCGAGCCCAGC
CTCGGGCAAAGGCAGCCGACCCCGGAGGATTCACGTCTCGCCCGAGGGCCCCCTCAAGCA
ACGGACACACCTTCGGCTCGCCCGAGGCCCAGTCTTTGCAGAGAAGCAACCTTGGCCAGA
TCGCCACGCCAACCGACCGTATCATAGGAGCATTTAATGCAAGGATTGCCTGAAACCTTA
TGTAACACCCTGAATTTGGGGTATAAAATTTCTTTGCTCATATCCACAAATTCAGGTGTT
ATTCCTCTCATCCCATCTCCCCCAATCTCTGTTTTTCTCTTTTCTATAGAAGAAGAGTGG
TTATTTCTAAATGCAATTATAATCTAGTGGGTTAAAACCTTAAGGGGGCAATGGTTGTTG
CATCATGTTAGAAAGCATTTGTTTCTTTTTGCTTGATGAATGGTTTGGTTGATCTTTCAT
GTAATCATTTGTTTGTGCATAATGTCAAACTGAAAATAAATAGAAAAGAGAAAGGAAAAA
GAAAAGAAAAGGAAAAACAGAATTCAGCCCAAACTCCCTCCCTGGCCCAGCTCGGCCGGC
CCAGCCGTTCCCCCCCTTCCCCCTCTTTCCCCCCCCCGCTCGGCCCACCGCGCCAGAGTT
TCCCCGTGGGCCCGCGCGCTGCTCGGCCCAGCTCCCAGCCTCGCTCGCGCCGCGGCCCAC
CCTAGCTTTCCCCGCGCGCGCGCAGCCAGCTCCCAGCCCAGCTCCGCGGCGGCCCAGCCC
CAGCTCCCCCCGCGCGAGCAAGGCGGCCAGCCCAGCACGCAAGGGCGCGCGCCCAGCCCA
ACTCGCCCGGCGGCCGCTGCAGCCCAGCGCGAGGAGCGCCCGCCGCCGCCGCTCCAGCCG
GGCCCGCGCGTCAGGACGCCCTGTTCATCTCCTACAAACCGCCAGACGCACGACTTCTTC
GCACGCCACACGATTTCTTCGCCCGACGCGCAGTTTTCTTCGCCCGTGAGCCTGGTTTCT
CGCCCAGCACCGCTCCTCCTCGCCTCGCCCTCGCTCTCTGCGTCTCCTGCGCCGTCGGAG
TGCCGCCGTGGTCGCCGTGTGCGCGCTCGCCGCACTCGCTGCGCAGCGAGTCTCGCCGTC
GCGCCGCCGTCGAGCCCACGTCCCTGCAGCCGTCGTGCTCGCCGCCGAGGTGAGCTCACC
CTCTTCCTCTCTCTCCCCCACTCTTCTCCTCTCGATGTATTGCTAATTCGCCATGGCTAG
AGCTCGGCTGAGCCGACCCGGACGCCCCGTTCGTCTCCGTCCCGTCGTTTCGTCGGTCGA
GTGCCCCAGCCCAGTCGTCGTCTCGCCGGTTGGCCCCTGCGCAGTGCTTAGCCCGCGCGT
CTAGCAGGCCCAGCGCGCGGCTGCTTCCCTGCCGTCGCGAATCGCGCGCGCAGCAAGCCG
GTGCCCCGGCGTGCAGACCCCGCGCGCCCTCGCGCTGCTCCTTCGCGCAGCCACGTCGAC
GTAGCAGCAGCGTCCCCTCGCCGGCGAGCCTAGCCCCTGCGCGCCGTGGCCGAGTTGCTG
CGCGCAGCACGCCCAGCCGCGTTTACATTTAGCGCCGTAGCAGCCGTTCGCCGTCGAACC
TCGCCCCTGCGCGTCGCAGCTGTGTTGCTGCGTGCTCGCCGCTGCCCAGCTCGCCCCGGC
CGTTCGTCTACCGTCGTCGTGCCTCGCTACGGTCACCTAGCGCATCGCGTACTCGTCAGT
CTCGCGTGCGCAGTTTCGCACGTGATCACGGGTATCGCGCGCGCCGTCGTCGTTGTTTGT
AGTGTCCTCGCGCTGTTTCGCGCGTGTCGCGCGCGCAGTTTGCGCGCAATAATTATTTAC
TTCGTTATAATCGTCCGTACGCGTTAGTCAATTAGTTCTCGTATTAATCACCGATCAATT
GATAATTCTTTTGTTATCTAAAATATTCCACACAAGTAGTTTACGTCAACTAAATTGAAC
TTAGAATTATAACTTTCACGTTTAAACGTAATATAGGTTGTTCGTCGTCACGTCATTATT
TAGCCGCGGTTTGTTAATTATTTAATGTGTCGTGCGTCGTACAACGAGTGCGCGCGCTCG
CATTTGCTTGCGCGCAGTGCGTCGACGGGACTACGTCTACGTTCGCCTACCCTTCGTCTA
CCCCTAGACGACTCTCGTCTACCCCCGTCTACCCCCCCCCCCGTCTAACCCCGTGCGCGT
TCGTGTCGTTCGCCATCGTCCGCGCGTCGCGCAATAAATCGTCGCGTGCTGTCCGCGCGC
GTTGTGCGTGCTGTTCACACGTGTCATCGTGCGTTTTACGCACGCTAATGACTCATCTCA
CCTAGAATAGCTCACGCTAATTAAATATATATTTAAGCAACGGTTATTCGAACAACACAC
TAATCGGGACTAAGTAGTAATTTTACTCGGCATGTGATTATTGTCTGTTAATATGATTAA
GCCAAATTAAATATTATAATTCACATTCGCTTAGTATACATGTGATATCTCTCGACCGTA
GTATCAGTCGTCTCGGTTCCGTTCTCGCGTAGTCGTAGATGCGAATTCTTTGTCGCGTGC
ATATTTATTTGATCTATACTGTTGTATGGTGTACTGTTTTCTACCATTTCAAGAATGTTG
GATGTATGTTTGCACTCGCGTAGATATCAGGCCGTTCGTGGAGCCTGAGGGAATTGCAGG
AGAAGACCCTGAGCAGCAGCAGCTTGGTGAAGGCAAGTGTCCTCTGACCCATTATGTCCT
ATTTACTTTATAAACCACTATTCCGCATTACTCAATTGAAACCTAAGGATTGACTAGCTT
TGTATTTACCTTGTCCTTGATTACCTTATGGGCTGTTATGGTTAGCATTCTGCTATTGCC
TTAACTTAATCAAGGAACATGATGAGACTATTTATGATACTGTTATCCTGATTATATTGT
TGATCTTGTGATACTCTAGGGGGCTCAGGCTATTTCCTGAGTACCTCTCCGTAAGGACCT
GTTCGTTGAGAGACCACCCGGGATAACAGTGCAACCATGAGGGTGGAATGGGGTGCCCTT
AGCTAATTAATTAGAGGAACTAGAAGTGTAGTTGCTTCGCCGTCGTACCGTCAATGGGGT
CCAGGCACAGTGCTTGCTCTGCCGAGGCTGGGTGCCGAGGTTCTTTCGTTTTGCTTTTTA
GTCGCCCTCCTGCGGGGAGAGGTACTGTGTTTATCAAACTGGAGAAACCTGATGTGCACC
CGTTGGGTGATTGCCCGATCTTTCGATGAGAGGGTGTGGAATAACTCGATTGGGGGAGGA
GACGACGTTCACGGCCCGACTACAGCCTTCCAAAGACGCTGCGCCTTAGCAACCGATACA
CCACCTCCTATGGCTGTCACGATCTTGTGGAGCGTGACACCCTGGCCACTAGGGCACTCG
TTCTGCAAGCAATCGAAGAACTAGCAAGAACAAGTAGAACAAGTACTGAATTACCAGATC
TAAATGTAGGTTTAAAAATCAAACTCCAATATGGTGGGGTTCCGAAGACAAGAAGACGGG
CGGCTGAACTAGCACGCGCGCTTGCAAGCAAGTAGCGAGAGCTAAACTTGATCTAAACAA
AACCCGCTGTTCTTGGTGGCGGCTAGGGGGTTTATAAACATGGGAGGACGACCACAAGGG
TATTGGGGTCGTGCTGCAACCCTAGGATGCGTCCCTAATGGACCTAACTTGATACACGAC
CCATTGGGCCAAAATAGGGTGACGCAGCACCATGGGCAGAAAAGGCAGGAAATGTCTCGG
TAAGAAAACAATGATTACGGCGGCCTCGGAACAGATATGACTATAATTCCGGATCCATAT
GAAAGTAGACTTGATAAGCTTTCCATGTTGTGCTTGAACATTCCAATCCGAGCCCGCATC
TGACCGTGGTGACCGTCACAAGTTGGTGTTCTTCTGCAGTCCGAATCCAGCATGTTCAAA
TCCTTTTCCCTTTCGGTCTTCTCCCTGATTCCTAAGCAAAACAAGAGTGCACGGGTCTCC
ATGGTCTAAATATGATGGACATGAACTCAAGAGTGTAATCACCTGATGGTTGAGTTGACG
AGCACGAGCGCGAGTAATGGGACCAGAAATTGGTACTTGTATTGGTATAGATGCATCAGT
AGTGTGGATGTCTTCATCATTCTCCCCTTCTTGCATTTGAGTCGTCCTCGACTCAAGCTC
AACTTCCTCTCCCAAGTAGGGCTTTAAATCTGCAATGTTAAATGTGGGGCTAACCCCAAA
GTCTGCAGGCAGATCTAGCCTATATGCATTGTCGTTAATTTTCTCTAGCACTTTAAACGG
TCCATCGGCTCGAGGCAACAACTTAGATTTTCGCAATTCAGGAAACCTTTCCTTTCTCAA
ATGCAACCAAACTAAATCTCCAGGTTCAAAATTTATTTCCTTTCTACCTTTATCACTAGC
AAACTTATATCTAGCATTCATACGCTCTATGTTTTCTTTAGTAGTTTCATGCAGTTTTAA
CATCAATTCAGCACGCCTAGTAGCATCAAAATTTAGTTTTTCAGAAGATGGCAAAGGCAT
TAAATCAATAGGAGCACGAGGCAACAAACCATATACAATCTGAAATGGGCACATCTTTGT
AGTAGAATGCAATGATCGATTATAAGCAAATTCAACATGAGGCAAACAGTCCTCCCACAT
CTTAATATTCTTCTTTAGAACTGCCCTTAACATAGTAGACAAAGTTCTATTCACAACTTC
AGTTTGACCATCAGTTTGAGGATGACATGTAGTAGAAAATAAAAGCTTAGTCCCCAATTT
TGCCCACAAAGTCCTCCAAAAATGACTAAGAAATTTAGCATCACGATCAGAAACGATTGT
GTTGGGCACACCATGCAAGCGAACAATTTCACGAAAGAACAAATCAGCAATATGAGTAGC
ATCGTCAGTTTTATGACATGGTATGAAATGTGCCATCTTAGAAAATCTATCAACAACCAC
AAACACACTATCACGTCCCTTCCTAGTCCTAGGCAATCCCAGCACAAAATCCATAGAAAT
ATCTTCCCAAGGAGCACTAGGAACGGGTAGAGGCAAATACAAACCGTGTGGATTTAACCG
TGACTTCGCCTTTTGACATGTCGTGCAACGAGCAACCAATCTCACCACATCTCTTCTCAT
CTTGGGCCAAAAGAAATGACCAGCAAGTATGTCCTCCGTTTTCTTTGCTCCAAAATGTCC
CATTAAGCCACCTCCATGTGCTTCCTGTAACAACAACAAACGAACGGAGCTAGCTGGAAT
GCATAGCTTGTTAGCTCTAAACACAAACCCATCGCTAACGATATATTTGTTCCATCCTTT
CCCTTCTTTACAATGCAGCAACACATCTTTAAAATCAGCATCATGAACATATTGGTCTTT
AATCGTCTCTAATCCAAAGATTTTGTAGTCAAGTTGATTCAGCAAAGTATATCTCCTAGA
CAAAGCGTCAGCAATGATATTCTCTTTTCCTTTCTTGTGCTTAATAACATAAGGAAACGA
TTCGATAAATTCAACCCACTTAGCATGTCTGCGGTTCAGTTTTCCTTGACTACGAATATG
TTTCAAAGATTCATGATCAGAATGAATAACAAACTCTTTGGGCCACAAATAATGCTGCCA
TGTTTCTAATGTTCGCACAAGAGCATATAATTCCTTATCATAAGTAGAATAATTTAGAAC
AGACCCACTCAATTTTTCACTAAAATATGCAACAGGTTTGCCTTCTTGTAACAAAACACC
ACCCAATCCAATTCCACTAGCATCACATTCAAGCTCAAAAGTCTTATTAAAATCAGGAAG
TTGGAGGAGAGGTGCATGTGTCAACTTATCTTTCAGCACGTTGAAAGCGTGCTCTTGTAC
TTTGCCCCAACTAAAATGCACTCCCTTCTTCGTAAGCTCATTCAAAGGTGCAGCAATGGT
GCTAAAGTCCTTCACAAAACGGCGATAGAAACCAGCAAGTCCTAGGAAACTCCGCACCTG
TGTGATAGTCTTTGGCATAGGCCATCCATGTATCGCTTCTACCTTGGCTTGATCAACCTC
AATTCCCTGTGGAGTCACAACATAACCAAGAAACGAAACTCGATCGGTGCAAAATGTGCA
CTTCTCAAGGTTACCAAATAAACGTGCATCTCGTAAAGCATTAAAAACAGCACGCATGTG
ATCAACATGTTCATCCATAGATTTGCTGTAGATCAATATGTCATCAAAGTATACTACCAC
AAATTTTCCAATGAAGGCACGCAAAACCTCGTTCATTAATCTCATGAAAGTGCTAGGTGC
ATTAGTTAACCCAAAAGGCATGACTAACCACTCATACAATCCGAACTTAGTTTTGAAAGC
AGTTTTCCATTCATCTCCCAATTTCATACGAATCTGGTGGTACCCACTACGCAAATCAAC
TTTAGAAAAGACGATGGCACCACTCAATTCATCAAGCATATCATCTAAACGTGGAATAGG
GTGTCGATACCGTATCGTGATATTATTAATAGCCCTACAATCAACACACATACGCCATGT
TCCATCTTTTTTAGGCACTAAAATAACCGGAACAGCACACGGACTAAGAGACTCACGCAC
GTAACCTTTGTCGAGTAGTTCTTGCACTTGTCGCTGAATTTCTTTTGTTTCCTCTGGATT
TGTCCTATATGGCGCACGATTCGGCAAAGATGCACCAGGAATAAGATCAATTTGGTGCTC
AATCCCTCGTATAGGTGGCAGCCCCTCTGGTATCTCACTTGGAAATACATCAGAATACTC
CTGCAAAATGTTAGTAATAACAGGAGGCAAAGAATGCTGCATATCTTGAATTGAAATCAA
AGCATCCTTGCATACCAAGGCATAGGCAACAGTAGTGGAAGCAAATAATTCATTAACATC
AGATTTTGTCGCAAGCAAGCAATGTCCTTTCAATTTTACCCCATCTTTGTTATTACCAAC
AGCTTTAATATTCTTGTTGTTCTCAGTTTTAGCTTTGGTAGCTTTAGCAACATCATCACG
CACAATAGCCTCAGGGGACATGGGAAGCAAAATAATTTTCTTATCATGGTGTATGAGAGA
ATATTGATTTGATCTACCATGATGCATACAATCTGAATCAAATTGCCATGGTCTACCTAG
CAGAATATTACAAGCATCCATAGGCACAACATCACAGTCAACAACATCACGATATGAACC
AATAGCAAAATTAATTCGTACCAGCTTGGTTACCTTGACCTTACCACTATTGTTAAGCCA
TTGAATGTGATATGGATGCGGGTGCGGTTTGGTCGTAAGTGCAAGCTTCTCCACCATGTC
GCTGCTAGCCAAGTTGTTGCAGCTACCTCCATCAATGATCAAACGACATGAACGCTCCTT
AATGACACACTTTGTTTGAAACAACGTATGTCGCTGATTCTGCTCTGCCTTCTCCATTTG
TGCACTAAGCACTCGCTGTACAATGAGGCTCTCATAATGCTCTGCATCATCTGCACCAAT
CTGTTCTTCGGGTGGTTCCTTAGTGCCTGCATCATCAGCCGTAAGCAAAGCAAGTGTAGC
TTCATCCAAATCACTAGCAGAGGAATACCCACCATCGTCTTTTACCACCAAAACACGCTG
ATTAGGACAATCACGCTGCACGTGTCCATAGCCCTTGCATCGATAACACAGAACATCTCT
TGTTCTACCCGTGGAGGCTACTGAAGAGGCACTACCTGCTGGTTTCTGGGCAGATTTGGT
TGCTGAATTTGTGGAAGATGCATGTGGTTTGTCGCCGGAGGAAGGCGGGGGTGCTGGTCG
ACTTGGCGAGGGAGTTGGTGCTGGTGTACGGCCGGTCATGGACGTGGTCGTGCGCTGTTG
CCATGGTGTAGATTTTCCTGCAGAAACATTAGACCTTGCACTAGCACGTCGTCCCTGCAC
TTCCCTTTCAGCTTTGCAAGCAAGATGAAACAATCGGGTTACATTAGCATAATCTTTATA
AGCAAGGATGTCCTGAATTTCCCTATTTAACCCGCCCAAAAATCTAGCCATAGCAGATTC
CTCACCCTCCTCTATGTTACAACGCAGCATACCCATTTGTAATTCCTGATAATATTCTTC
TACACTTTTAGTACCCTGTCTCAATTGTTGCAACTTGTTTAACATATCACGTGCATAATA
AGAAGGAACAAATCTAGCCCGCATGACCCGTTTCAACGCATCCCAAGTTTGTGGCATGTT
ATTAGGATTCTTCTTACCATGTTCTATCCACCAAACAGAAGCAAAATCAATAAACTCACT
AGTAGCAGCTCTAACCCGCGCATTCTCAGGAAATTCATGGCATGCAAACTTTTGATCAAC
CGCAATCTCCCAAGTAATGTAAGCATCAGGGTCATATTTACCATCAAAAGGAGGTATTTT
AAATTTAACCTTACTAAAAGCATCATCATTACCATGTACCTCACGTCGGCGAAAACCACC
CATACCTCTACGGTTAGTACGTAGTCGCCGGCGATTAGGTGCTTCTTGGTCATCTTGTTC
AGTATCAGCAACATAGTCATCCCAGTTACCTTCGGCGCCCTCATCACGCCCACCATTGGT
ATTAGCATGCATCTCATCAAATCGCCTCAAGAGTGCGACAAGGCTCTTGTCAATATGAGC
AACTGTCATTTCCACATTTGCAAGTTTGGTGTTTGTGTCGATCTGTGTGGCCTCCAATTG
CCCCATCTTTTCATTCGTCACCTGCATGTCATTATCAAGACCTTCCGTGTGCGTTTTCAC
CAGCCTTACAAAGTGTTGTATGATACCCTTGGTGCGAGGAGAGTGTGGCATATTACGAGA
AGCATCATCAACCTCCAATCCTGCCATGGTTAGACGAACAGAGGCAACAAGAAAAAAATG
TGAAGGAATAAAAACTCTACAACTATTAGGATGTAGCTACTGCAAGGCGCTCACTCTCAA
CCTGCCACACAAGCTCTTACCAATTCTTACCTTGCACAACAGGAGGGGTCAGCAACCAAC
AAGTCTGCAACCGTGGAATAAGTGTATCGGTGCCGCAGCAACACGACCTGTCAAACTGTA
GTCGAAATATGTAGAGTTGTAGGTGGGCTGAAGCAAGGAATACACTAGTACCACGTTAGT
TACAAAAGCAAGCTGAATAATCGTTCAACGGTGGTACTGTGCTGGTCCTAGGCTAAACTA
GGCTAGAGACGTGAGCCTAGGCACAAAGGTAGTCACTGAAAAAGAACAACTAGCACAGCA
CAAAGAGAAACAACAGATTTAGAGATTCAGCCCCCTTCTTCTTCTTTTCCTTTTTTTTTT
TCTTTTCTATTCTTTTTTTTTTCTTCTTCTTCTGTTTTTTTTTTGCAGGGGCCTAAACCC
TTTTTTTTCACTATGACAACCCAAACAACAAAGATATTGCTAACAGCCCCTTTAAATCAG
ACTTAACAAATCTTGTTAATATAGAAAGTCCAGAAATCTCTACGATGATTGCGGAGCGCT
CAGAACGAATTTTGAGATAAGGTCAGATCCGTTGGAAAGAAGATAAGATAAGCTTTCCAG
ATTGTATTTAAACTTCCAAATCGGATATGATATGTATCCGTGGTGGCAAAAACGAACCAG
AGATGTTTTTGGTGATGGTGGATCTCGTGGTGACCAAAACGTGGTAGAACTCAAAACTCT
AAAGGAATAAACTAAGACCAGCAACTCGACACAACCGATGCAACCAAAAACTCAACAAGC
CCTAACTAAGTAGTACTAGTAAATGCTCAATAGTTTATAGGATTGCGGTAAAACTAATCT
ACTATTTTTTGGCTTTTTCTGGACTATAGGAGATAAGAAAACAGCAAAGAAAAGTAAATC
TCTCACCGATAAACCTTGCTCTGATACCAACTGATGTGCACCCGTTGGGTGATTGCCCGA
TCTTTCGATGAGAGGGTGTGGAATAACTCGATTGGGGGAGGAGACGACGTTCACGGCCCG
ACTACAGCCTTCCAAAGACGCTGCGCCTTAGCAACCGATACACCACCTCCTATGGCTGTC
ACGATCTTGTGGAGCGTGACACCCTGGCCACTAGGGCACTCGTTCTGCAAGCAATCGAAG
AACTAGCAAGAACAAGTAGAACAAGTACTGAATTACCAGATCTAAATGTAGGTTTAAAAA
TCAAACTCCAATATGGTGGGGTTCCGAAGACAAGAAGACGGGCGGCTGAACTAGCACGCG
CGCTTGCAAGCAAGTAGCGAGAGCTAAACTTGATCTAAACAAAACCCGCTGTTCTTGGTG
GCGGCTAGGGGGTTTATAAACATGGGAGGACGACCACAAGGGTATTGGGGTCGTGCTGCA
ACCCTAGGATGCGTCCCTAATGGACCTAACTTGATACACGACCCATTGGGCCAAAATAGG
GTGACGCAGCACCATGGGCAGAAAAGGCAGGAAATGTCTCGGTAAGAAAACAATGATTAC
GGCGGCCTCGGAACAGATATGACTATAATTCCGGATCCATATGAAAGTAGACTTGATAAG
CTTTCCATGTTGTGCTTGAACATTCCAATCCGAGCCCGCATCTGACCGTGGTGACCGTCA
CAAGTTGGTGTTCTTCTGCAGTCCGAATCCAGCATGTTCAAATCCTTTTCCCTTTCGATC
TTCTCCCTGATTCCTAAGCAAAACAAGAGTGCACGGGTCTCCATGGTCTAAATATGATGG
ACATGAACTCAAGAGTGTAATCACCTGATGGTTGAGTTGACGAGCACGAGCGCGAGTAAT
GGGACCAGAAATTGGTACTTGTATTGGTATAGATGCATCAGTAGTGTGGATGTCTTCATC
AAAACCTAACGGGCAGCTATGACCTCTAGGGAATCTTTGTAAAGGCTTCGTAGTGAATCC
CTGGCCATTCACCTTGGGAGTAAATAAGGGTCTTGCAAGCCCGGGCTAGAGAGGGAATCA
CGGCTCATGGGTAAAGTGTGCGACCTCTGCAGAGGGTAGTGAAACTGATATATCAGCCGT
GCTCACGGTTAAGAGCAGCCTTGGGATCCTCTTTGATTAGAGATACAAATGGTTCGAGAT
ACAATGGTTCCATTTATGATTTTGGTTCGATGATGATAATGATGTTCCTCGATGAGGAAA
TAGTTCATGGGTTGGTTATTGCTAAAACCTGGCTTCACTAATAATAAATACCTGACCAAC
TAAAAGCAACTGCTTGAGCCTAACCCCACATAAAGCTAGTCCACTTCAGCCAAACGGGGC
ATTTGCTGAGTACGTTGATGTGTACTCATCCTTGCTTTACCACAAAACACCAGGTTGTCC
ACATTGCAACCATTGCTCAGGAGAAGACGAAGTCGTGGAAGGAGACTTCCAGGAGTTCCA
AGACTACGACGAGTTTTAGGTGTGGGTTGGCGACAACCCCCAGTCAGCTGCCTGTGAAGG
CCTTATCTTTACTGCGTTTCGCTAGCACTTTGATTTAACTGTTAAGTTGATGACTATGTG
GATGTCTATGACTCTATGATGTAATAAGTTAATACCCTTTTATGTTATTATTCGAGCACT
GTGCGATGATGTTCATTTATGTAATCGTTGTGTACGTGAATTCTGATCCTGGCACGTACA
TGGTTCGCCTTCGGTTTGCCTTCTGAAACCGGGTGTGACATAAGTGGTATCAAAGCCGTG
CTGACTGTAGGACCGCTGACCTAGAGTAGCACTGGTCGTACTAAGGACTATTGACCTTCC
CTCTCACCTTGACCTCTGATGTTACTTCAAAAGTCGGTCACCTCGACCAACCCTATGTTT
TACTACATATATATATATATATATATATACTATATTATACCTTGTTAAAATTTTATTTTG
TTCTATCTATGGTTTACTCACTTGTCATATTAGTTCTGTTCTTACTCTTATGCTTACGGT
GTCTTTTGTAGATGGCTCGACTTAGACACACTGCTCGTAAGTCGGTGATTCCTTTCCTGC
CGTCTCGCCTTGCGGAGCGTCCCCTGCGCCGCACTGTGTCCGGTCAGTCGAGTCACCTGG
AGAGGCTGCACCACCGCCTGCGTGAGGAGCAGGAGCGCCAGCGTCAGCACAGAGAGCAGC
AGGGCTCTTCCTCCCCACCTGAGCAGGAGGTGGAGTCCGTGAGGCGCCGCTCCTCTGTTC
CCCAGCTGGAGGCGCCCCTTGCACCATCGCGGGACGCCCCGGCTGTTGGAGGAGCTACTG
GAGGAGGTCCTGGAGGAGACCCCGACGACGACGACTCAGACCACAGCACGGAGTCCTCTG
AGCCACAGGAGGCGGAAGGATGGGTCGCCCGACCCATCACCCGTGACGCCGCTCGCGGTT
GTCACTTCCACGACGCACTCGACACCTTGCTGCGCCAGGCTTTCGACCGACACACCTGGT
CGATCGAGTATCGTTGTGTAGTCTACCAGCACAGCCGCGGGAGGTACCCGGACCGCTGGG
AGGCTACCTACCTAGTTCGCCGTCCGGAGGATGACCTCCGGGGTGCAGAGGCCGTTTCGG
AGCACTACTCCATCTCCGAGAGGGACACTGCAGAGGCGGCTATGCAGGATGCAGCACGGC
GTGCACTCTCCCAGTACTGTTCCTTGTTCGGTGGGGTGGCCGACGGTCTTAACCTTAGGT
ACTACCCCCACCGTCCTACTGGCAGCACATAGAGTGTGGTTGTCTCACCTGTTGGTGAGG
ATAACCCTAGGTTGAGCAGCACAGTCAACCTAGTCGCAGTGCTTAACACTGAGCTGGATC
ACTCTCTGGACGAGCTGAGCAGGGCTCGAACGGAGATTGCTGAGTTGCGTGCTGAGCTAG
CAGAGCGCCGCCACCAGGAGGGTGGTTCTCCCGCTCCTGCTGGGACTCAGCACCCATACC
GCTCGCCGCCACGTGGTCACCACACTTATGGTTCCCCTGCCTGTAAGACCAGGATAGATC
TGGATCCTTAGATCGTTAGCGTCGGAGTTTGTAATAATTCTTAAGTCAGATGTCTCAGTC
TTAGGTAGTCAGTTTAGTTTGCTTATCAGTTGCTTACATGCTTGTTATGATGAACTTGTG
CTGGATTTGAATCTTTGTAATGACTGTTGCCAACCTGTGGGGTTCCCCTGCAGTTTGGCT
TAGCTAGTAATGTTAAAGAAGTCAGTTGTTTAGTTGGGAAACCATTTACTTCTACTTTCC
TTTTTATCTGAGAAGTTGTGTTGAATCATAATGAAGATCAGTGAAGCTCCTTGTTCACTC
AGTGTCATGAAGAATTCTGTATTTCCTCTTCTTATGCTGAAGGATTGTAAGATCAATGCT
GATGTATGAATGTCTTCCACAGATGTCTGACAACAGGCGCCGATGCAACAGGCGTGCTCA
GCAAGAGCAGCGTGCCCAGCAGGAGGAACATCAGAGGCAACCTCCCCCGCCACCCCCGAT
GACAGTGGAGCAGATGTTCTTGATGCAAACTCAGGCAGTGCAGGCTATTGGTCAGACTCT
GGCAGCCATGCAGCAGGCTCAACAGCAACCCCAACCCCAGTTGCAAGTGCAGATGCCCCA
GATGCCACGGGATAAGCGTGGCGAGTTCATGAGAGGGCACCCTCCTACCTTCGCCCATTC
TGCTGACCCCATGGATGCAGAAGACTGGTTGCGTGCAGTGGAAAGGGAACTGCGCACCGC
CCAATGTGACGACAGGGAGAAGGTCATGTATGGTCCCCGCCAGCTAAGGGGAGCAGCCCA
GTCCTGGTGGGAGTCCTACCTTGCTACCCATGCTGACCCTGAAGCTATCACTTGGGAGGA
ATTCAGCGAGAGTTTCCGTCGGTACCATGTTCCAGAGGGACTGATGATCGTGAAGAAAGA
GGAGTTCTTGGCTCTGAGGCAGGGACCCCTGTCTGTTAGTGAATACAGAGACAAGTTTCT
GCAACTATCTCGTTATGCACCTGAAGACGTCAACACTGATGCTAAAAGGCAGTACAGGTT
CATGAGGGGTTTGGTGGATCCCCTGCATTACCAGCTGATGAACTACACCTTCCCCACCTT
CCAGCACCTGATCGATAGGGCGATCATGACCGAGAGAAAGCGCAAGGATATGGAAGATCG
GAAGCGCAAGATGAACGGACCACAGTCCGGGAGCATCATCCGTCCCCGCTTCTCAGGCAG
TTCATCTCAGCAAGGCAGGCCCGGTCACCCACAGGGATATCAGAATCAGAATCAGCGTCC
GCATCAGCAGCAGTTTCAGAGGCAGTATCCACAGCAGCAGCAGTATCGTCAGAACAGCCA
GCAGGGAGGTAACCAGTATCAAAGGCAGAACAACCAGGCACCTCGCCTTCCTGCCCCAGC
AGCGAATCAAAGCAACCAAGCAGCCCCAGCACAAGGAGGAGGCAGAGGATGTTTCCACTG
TGGAGAAAAAGGCCACTGGGCGATGCATTGCCCAAAGAAGATGGCGCAGCAGCAGACCAA
CCCCAATGTTCCAACAAGGCAAGGTGTACCTCAACAGGCAGCAGGTAATCGTGGCCAAGC
GTACAACCGTGGGAAGGTGAACCACTTGGAGGCCGAAGCAATCCTGGATGCACCAGATGT
GGCAGTAGGTATGTTCTCAGTCGAATCTCATCCCACGAAAGTGCTATTTGATACTGGTGC
AACTCATTCATTTGTCACTGCAATATGGGTAGAAATGCATAACATCTCAGTAGAGGCAAT
GATGCCGCCCATGAGGATTAATTCGGTTGGTGGTAAAGTGCAAGCAGATAGAATATGCTC
AAATATAAGGGTGGAAATAAGGGGGATAGGGTTCCCCAGTGACCTAATAGTAATAGACAC
CCTTGGAGTAGATGTCATCCTAGGGATGAATTGGTTAATGAAATATGAAGCGAATGTTAG
CTGTGACAAGAGGACCGTAACATTGAAGTCCCCATCCGGAGAGGAGGTAGTGGCTGAGTT
AAGGATGCCTAAATCAGCGGAGGGAGATTGTCACCAGATTTCAGTTGATAGTAAGGAGGC
CAAACCGCTTGAGGCTATCAAGGTTGTGTCAGACTTTCCGGATGTGTTTCCCGAGGAGCT
AACGGGCATGCCACCCGAGAGAAAAGTCGAATTTGCCATAGAGCTTATCCCTGGTACCGC
CCCCATTTCCAAAAGAGCCTATCGAGTGTCTGGACCAGAATTGGTGGAACTCAAGAAGTA
GATTGACGAGCTGTTAGAAAAGGGTTACATCAGACCAAGTACCTCGCCTTGGGCCGCTCC
AGTATTGTTTGTAGAGAAGAAAGATGGTACCAAAAGGATGTGCATAGATTACAGAGCCCT
GAATGAAGTCACTATTAAGAACAAGTACCCTCTGCCAAGAATAGAAGATCTGTTTGACCA
ACTCAGAGGTGCCAGCGTATTCTCGAAGATAGATCTGAGGTCAGGCTACCATCAACTCAG
AATCCGACCCTCGGACATACCGAAGACAACATTCATCACCAAGTATGGGTTATATGAGTA
TACAGTTATGTCCTTTGGTTTGACAAATGCACCAGCCTTCTTTATGTATCTGATGAACAG
TGTGTTCATGGACTACCTAGACAAGTTTGTGGTAGTGTTCATCGACGACATTCTCATATA
TTCCAAAAGTGAGGAAGAACATGTGGAGCATTTGAAGATGGTATTGCAAAGGCTACGAGA
GCATCAGTTGTATGCCAAGCTGAGTAAATGCGAGTTCTGGATTCATGAAGTCTTGTTTCT
GGGTCACATCATAAACCAAGATGGGTTAGCTGTGGATCCAAATAAAGTAGCAGATATCCT
GAATTGGAAGGCACCGAAGGATGTTCGTGGGATCAAGAGTTTCATTGGAATGGCCGGATA
CTATAGGCGTTTCATTGAAGGCTTTTCAAAGATTGCTAGACCAATGACAGCGTTGCTAGC
GAAGAAAGTTGAGTTTAAGTGGACCCAAAAGTGTCAAGAAGCATTTGAAGAACTGAAGAA
TAGATTGACCACAGCACCGGTGTTAGTTCTGCCTGATGTTCACAAGCCATTCTCGGTGTA
CTGCGATGCTTCTTACACCGGATTGGGATGTGTGCTAATGCAAGAAGGAAGAGTTGTAGC
CTACTCATCTCGACAGCTGAAGATCCATGAGAAGAATTACCCCACACACGACATGGAGTT
GGCAGCAGTGGTTCATGCGTTAAAAACATGGAGACATTACCTGTATGGACAGAAGTGCGA
CATCTACACAGATCACAAGAGTCTGAAATACATATTCACCCAGTCAGAGTTAAACATGAG
GCATCGAAGATGGTTGGAATTGATCAAAGACTACGAGTTGGAGATACATTACCATCCAGG
CAAAGCCAATGTTGTTGCAGATGCTCTGAGCAGGAAGAGTCAAGTCAATATGATGGCTAC
GTACCCAATGCCATATGAGTTAGCCAAGGAGTTCGACAGACTAAGTCTCGGTTTCCTGAA
CAGTACACAAGGAGTAACAGTGGAATTAGAGCCCACCCTAGAGCGGGAGATCAAAGAAGG
GCAGAAGGATGATGAAAACATCAACAATATCCAGCAGCTGATCTTAGAAGGAAGAGGCAA
AGACTTTCGAGAGGATGAAGATGGAGTAATATGGTTCAAGGACCGATTGTGTGTTCCCGA
CATCAAACCTATTTGGGAGCTGATCCTAAAGGAAGCTCATGAGACAGCCTACTCCATACA
CCCTGGAAGTGAAAAGATGTATCAGGATTTAAAAAGGAGATTTTGGTGGTATGGCATGAA
AAGAGAAATCTCAGAATATGTCGCCATCTGTGATAGCTATCGAAGAACCAAAGCAGAGCA
TCAAAGGCCCGTGTAACACCCGGCTTTAAGGAACAAAGCCAGGTGCATTTCATACATGCG
CCAAGAAGACAACATATATAATAACAGAGTGTATAGAGATAAATGTCATAAAACATCAGA
GTATTTATTACATAGCGGAAGACTTATTACAAAATAAAAGTAATAAACATGAAACGAACT
AAGGATCGTTGGCGCCAATATCGACTGAGAAACGCCACCTAGATCAGATCATACTCCTCA
GTGTTAGGCGGCTCCTCCTGAACCACCTGGTCATCTCCTGTGGGGGGGGGGGGGGGTGTG
AGACAGCAAGGGTGAGCTCACACATGATCATAGCTCAACAAGTTGTGGGGAACCAGTGGA
CATAAACTCACAAAGGTGTGAGTTCATGTGATGTGTAAGGCTAATCAAAGATAGGGGTTA
AAGCTGAGCATTGCTTTTAAGTAGTTGGTCAAAATTTTATTAGCAATTACTAAGTGTAAA
TAAATACCAAACCATAAGTAAAGTAATAGAACAAAATTAATAATAAACCCATGCAATGCA
AATGACAAAATTGAATTTAAGTTCCATAATTTAAACATCAGAGAGTCCTGAGCTGCTCAT
GACCGTGAGCTCGGCTAGTATACCAGTTTTACACTCTGCAGAGGTTGTACCCTTTACCCA
CAAGTCATGTTACCCATCTGCCAAGGGGTCATGAATCCCATACACCTCTACCTAGGAAGC
GCGGCAGGGCAACACTACGAGGCCTTTACAAAGTTCCACTAGCTTCCGAAAACCCGCTAC
AGTTTATGGGAAGATCCAGTACAGGGTTCCTGGCTGACCGCCATCGCAGCAAAATCAACC
AGGGACCTCCCCGCACTGACCTCTCCCCTACTGCCCTTGCCCCTTTCGGGTAAGGTAGTC
TTCCACTAGATTTCCTAATTAGTCAGCCAAGGGCGTCCCATTAAACCCTTGTGGTGGCAC
GTGGTTCTCAAGTTAAGCTCTATGTTCCAATTAACATTAATGATCTCAACATGAACATAA
ATAGAATAACAAAAATAACTGGAACATAGAGGTAATAAATGATTATCCCAAAACCATGTA
AAGCAATAGCAAACTACCCAAGTGATTCAGGGGTGAACAAGGTAATGAGATAAACAATCT
AGGGTAACCTATTGGGTCCCATCAAAATTAACCTATGCATGGATAAGTGATATTAAAGAA
CATTATTGGGTAAAAAGTGGTCAAGGGCACAACTTGCCTTCAATGAGCTCCTGCTCAGCT
ACTTCAGCCTGCTGCTCACCAAGATCCTCGGTCACGGGCTCTTCTACTCGCCACAATACA
AACAAGCACAATATGCAGGGAAAAATTAACATCACACCAAGCATGTGAACAAAATACACA
GAAATATTCTACATATTAAAATAAAATCCTAGGAACAGAAATCATAATTTTTGGAGTTAT
AGATTTTAAGTTATGGATTTTCAAAGGTTTTATGTGTTTAAAATAGGATTAAGTGTGGGA
TTAATTTTCTTACTGTTGTCATGACAAAACAGAGACACTAAGTGTTAGAGAATAAAATTA
CTAAATTTTTGGAACTGGAATGGAGTAATTTGGAGTTAGTATGAATTTTCTATGAATTTA
TTAAGTTCTAGTAATTATTTTCATATTAAAAATCCATTTTCTATTTCATTTATTCAAGTT
AAATGGGTTCTGGACTGGGCCTCATTTTCTGCAAAGTATAGGGGTCTCGGGGTAAGAATT
CAGAGACACAGAGAACATCACAGGTGGACGGCGGGTTGAATCCCTAATTACCAGGGGGTT
CTTTAACAAAAGTGCCCGCGAAGGGGTATCCTCTAATTCCAGCCGTAGGATCCTGATCCA
GAGGCCGAGATTGGACCACGGTTACTTAAAAAGGGCGCCCCCGTCGACCAACGGATCCAT
ATCGGACGGTGTAGAGCCGTGCGCCCTATCCTGGTCACTAGTGAGTCGATCAACGGCTCG
TATGAATCTTCTCCGCCACCAGCCAAGCCTCCCGACTATGCCAGCGCCGTCCATGGCGAG
CGCCAGCCGAGGCCCTGGCGATCAAGTTCAGAAGCGACCCCTCCCGGGCCAAACCGCCAA
GTAGCACTCAACGAATCCCATCCTATGTCCAATTTCTACCACTCGGTCTCGCGCGCTGCT
GCCCACGACACCATGCGGCCGAACGGCGACGAGGCAACCACATGACAAATTCACGGTCCT
ACCGTTGCCCCCATTCGATATTACACGGTGCGGATCGATCCTAAGTATGCAGTGAATGTA
GCAGGGGGTAGCGTACCGCACAGGAGATAGCGATTTGTACCAGCGACGATGAGCGGAGAA
TTCGCTATGCTCTGGCCCAAATCGACGGCCGACTGGTGACGCTCCCGATCGCAGCACCAA
GTCAGAGTGCTACGTCCTACTTCCTTGCACCAAAGCGTCACCGCCGATGCAAGTGATGGT
GAAGTATGCCCCAAATTCTGGAATTTCCTGGCGCGGCGGCGGGCACACAGACTCGCCCCA
CGGAGCTCTCTCTCTCTCTCTCTCTCTGGTGATGGCGGCTAGGTTTTCTTGCTCTGGGTG
ATGGGGTAAGGTCAATCGCATCAAACTGGGAAAGTGGTCTTATAGTGCGGGGGCGAGGGG
AGGTCCGCAGGGCCGATTTGCCGGCGAGATCCCCGCACGCAATCACGGCGAGTTTGTTCA
GGCTGCGCGCGGAGACAGCTGACCCGGGGCCACAAACCAGTGGCGCGAGTGGGCAGGCAT
GCTGTGTGCGACTGACGGCTGGGCCCACGCGACAAGGTGCTGAGTTGAGAGGGAGCGCGA
TTGTGAGACTGTGCCGTGGGGTCAGGGTGTCGGCACCTGCCCGCTGGGCTGCGCAGGGTA
AGTCTAGGTGGGCCGAAAGGGTGAAAACCGGCCCAGGTAAGTTTCTTCTCTTTTTCTTTT
TATTTTCTGTTTCATTTCATTTTTTTAATCTCCATTTTGAATTCAAACTTGTTTGTGAGC
TTCATAACTGAGTTAAATACCTAAATTAAAATATTATTAGGAACAAAATGTATTATTTCA
TATATTTATTTCCCTCTATTTTGTATAATCTTTTCCTTCTCTCTTTTCTTAATTCTAGGA
TTATTTTAGGATTTAAATCTCCATCCGGATATTTAACATATTTCATTTTTTTACATTATT
ATAATATTGTCACAAAAATGCTCACAAAAAAAAATCCAGCATGATGCACAGGTTATTTAT
GTGTTTCTTTGTTCAAATTATCAAATTTTTAACTAGTGTTGATCACATGTGATGAATGGT
AGAGGCCTCAAGCTATTGAGATTATATCAGTCCCTTTATTTCACTTTTGAGTATTACAAA
TCCTACCCCCCTTAAAAATAATCTCGTCCTCGAGATTTAGGTAGATCTAGGGAAAAGGTG
GGGAAAATCTATGCGAAGCTCTTCTTCTCTTTCCCAAGTTGCTTCATCTTCACCGTGGTG
ACTCCATTGGACTTGCACATCTTTATCACCTTATTCCTTGTAACTCGAGTCAATGTATCC
AAAATCTTGATTTGGTACTCCGTGTAAGTCAAATCACCCTGAACACTAAGTTCTCCCATT
GGTAACTGTTCCTCAGGGACACGGAGACACTTCTTGAGCTGAGACACGTGGAACACATTA
TGCACATCTGATAGACTAGCAGGTAGTTCGAGTTGGTATGCCATCTCTCCAACTCGCCTA
AAGATAAAGAATGGTCCAATGTAGCGAGGGGACAATTTGCCCTTAACTTTGAATCTCCTC
ATTCCACGAAGTGGTGACACCTTGAGATACACATAATCTTCTTCTTCAAATTCCAGTGGT
CTCCTTCTATTATCAGCATAACTCTTTTGTCTGGTTTGAGCTACCTTCAAATTCTCTCGA
ATTATACGGACTTGTTCTTCTACTTCTTGAATCAATTCAGACCCAAAGAACTGTCTTTCT
CCAGTCTGATCCCAATATAGAGGAGTCCTGCACTTTCTCCCATATAAAGCTTCAAAAGGT
GACATCTTCAGACTGGCCTGATAGCTATTATTGTATGAGAATTCAGCATAAGGTAGACTT
TTATCCCAACTTCCTCCATGCTGAAGGGCACATGCTCTCAACATATCTTCCAATACTTGA
TTAGTCCTTTCAGTCTGAGGATGGTAAGCCGAACTAAAATTCAACTTAGTATCCATATTC
TCATGAGAACTTTTCCAAAATCTGGGGGTAAACTGTGATCCTCTATCCAAAATGATCCAC
TTAGATATACCGTGTAGAGACACAATCCGAGCCATATATACTCTACCAATTGAGAACCTT
TATAAGTAGTCTTGACCGAAATGAAATGAGCCACTTTGGTCAATCTATCCACAATCACCC
ATATAGCATCATATCCTTTCTGGGTGCGAGGCAATCCAGTAATGAAATCCATACCAATCT
CTTCCCATTTCCACTCGGGTATCTTCAGTGGATGTAGTAGTCCAGCTGGCCTCTGGTGTT
CAGCCTTAACTCTTTGACATACGTCGCACATAGCCACATGCGCAGCCACATCTCTTTTCA
ATCCATACCACCAATATGTCTGCTTCGAATCCTGATACATCTTGATACTACTAGGATGAA
TAGAATAATCCAAGTCATGGGCTTTTTTTAATGGTTTCACGAAGGCTTTTAACATCAGGA
ACACACATCCTGTCCTTGAACCATACGGTGCCCTGTTCATCTTCCGTGAATTCCGGAACT
CGACCTTCAGTAATCAGATCCTTAATCTCTTGTATCTTAGCATCACCAATTTGTCCTTTG
CGGATCTCCTGCTCCAAAGTAGGTTCCACATCAATAGTAACTCCTTCAGTATGAGTAACT
ATCCCCACGTTAAGTCTCCTGAAATCCTCAACAATCTCATCGGGTAGCTGGGCAACAATA
GCTGAATGAACATGCTCTTTGCGACTCAAGGCATCTGCAACCAAATTTGCCTTGCCCGGG
TGATAGTGAATCTCCAAATCATAATCCTTTATAAGCTCCAACCAACGACGTTGCCTAAGG
TTGAGATCCTTCTGAGTGAATATATACTTCAAACTCTTATGATCCGTATACACTTGGCAC
TTGGTCCCCATGATATAATGTCTCCAAATCTTAAGTGCATGCACAACGGCTGCCAATTCC
AAGTCATGAGTAGGGTAGTTCAATTCATGCTTGCGTAACTGACGAGAAGCATAAGCAATC
ACATGTCCTTCTTGCATGAGCACACATCCTAAGCCTTGGCCACATGCATCACAATAGATA
TCAAATCCTTTCTGTAGATCTGGCATAACCAATACTGGTGGCGACATCAACTTCTTCTTC
AATAGATCAAAGCTGTTTTGACACTTCTCGTCCCACTTAAATTCTTTTCCTTTCTCCAAA
AGCGAAGTCATAGGCTTAGCAATTTTAGAAAATCCTTCAATAAATCTCCGATAATAACCT
GCTAATCCCAAGAAACTCCGAATCTCAGTAACTGTAGTGGGTACTCTCCACTCCATTATC
TCCTTAACTTTAGCAGGATCCACTGAAATTCCTCCATTAGAAATAATATGACCAAGAAAT
GGCACCTCGCCAATCCAAAACTCGCACTTGCTGAACTTGGCATAGAGTTGATTATCTCGT
AGCTTCTGTAGCACCATCCTTAGATGTTCCTCGTGATCACTATCACTCTTAGAATAGATA
AGAATATCGTCGATGAATACCACGACGAATCTGTCCAAATACTCCATAAACACCTTATTC
ATCAAGTTCATAAAATAAGCTGGCGCATTGGTTAATCCAAATGACATAACAGTAAACTCA
TATAATCCATATCTCGTCGAGAAAGCTGTCTTAGGAATATCTGATGGTCTAATCCTCATC
TGATGGTAACCGGATCGGAGATCAATCTTCGAAAATACTCTTGCACCTCTCATTTGATCA
AATAAATCCTCAATACGGGGCAACGGATACTTGTTCTTCACTGTAACATCATTAAGAGAT
CTATAATCCACACACATCCGCTGCGATCCATCCTTCTTCTGTACAAACAGAACCGGTGCT
CCCCAAGGTGAGGAACTCGGACGAATGTACCCGGCCTCTTGTAACTCAGTTAACTGCTTC
TTAAGTTCCTTCAACTCCTCTACGGACATCCTATATGGCCGTTTAGAAATAGGGGCGGTT
CCAGGTAAGAGGTCAATAACAAACTCAACTTCTCTATCAGGTGGCATCCCTGGTAACTCC
TCTGGAAAGACATCCGGAAAATCTCTAACCACCCGGATATTGTCACCAACAAACTCCTCA
GGCATAAAGAACATTGCACGCATAGATGAGGATGTTACTGCAATATTAACTTGAAACCTT
TCTCCTTTAGTAGTAGTGAGTTCTACGGTACCTCTACCACATGCTATAACGGCCTTTGCC
TTTCTTAGCCATGACATACCAAGGATCAAATCTATACTGCTTGACTCCAATATTATAGCA
GTGGCTCCAAATTCTCTACCCATAATGGTTAATTTCAATCTACGTGTCATTTGATTCGCC
TCAACAGGCCCTTTAGGTGTAATTACTATCATGGGTTTTCTCATATTGTCCAACACATGT
GCACAAACCAAAATCTCAGCATGACGCACAATTTTATTAGCAACTCATGAGGTCAAATAG
ACCTTTTTATTCCTCCTAAAATAGTATTATACCGAATACTAACTAAAGGAACATGTAGAT
CTTACAAATAGTAGTAATTTATATATATGTTTATGTAGCTTGGTGGAGCTGGTGGTGGTG
GAGATGGTGGTTGTTGTTGTTGTCTTTCCAACCGTGATTGCCTTCTTTCTTGTTGTATCT
CCAGACGGGCCTGACGTATTTCCTCGCGTTCTTGTCTTATCTGGTTTTGCATTTCAGTCA
CCATGTCTGTCAATTGTTGTATTACCAGCCTTTGGGTTGCAATCACTTGATCGGTGTCAA
CAGGTGGAGGATTTGGAGAATTCATTTCTGTTTGCTGTTGCGTGATAATCTTTCCTTTCC
TAGTATTGACCCTCTAAGTTAGATACATATGGTAAGAGAATAGTAGACAAGGCAGGTATT
TACAAAGCAGGTTACTTTGGGGAATTTTATTAGCTAAGCAGATTGATATTTTACCTACCC
AAACTAATTCAACACCCTATGGTGGTACATACTAAGATGTCCATCTATAATATTTCAATC
AATCAAAGAAGCAAATCAGGCATTAACCACCAGAACAATCAAACAACATTTTTAAAGAAA
ATAGTTTTAAATTTTTGTCTTAGGTTCCCTATCTCTCAAAAGATCATAGTGGTAGGATTC
CAAGGTGTGAAATCCATCTTGTCTTAGAGTAGAGAAGATAAGATTAATCAGAGCAGAGTA
GCAAAAGGTGAGACAAGATCAAGATGAGATAAGTATAGAATGAGTCAGAGTAAGGTAAGT
AGGAAAGGGGGTTTGTCCATTTCTATCTAGGTTTCGTCCTACGGTCAACATTTCGTTCTG
ATACCACTTCTGTAACACCCGGCTTTAAGGAACAAAGCCAGGTGCATTTCATACATGCGC
CAAGAAGACAACATATATAATAACAGAGTGTATAGAGATAAATGTCATAAAACATCAGAG
TATTTATTACATAGCGGAAGACTTATTACAAAATAAAAGTAATAAACATGAAACGAACTA
AGGATCGTTGGCGCCAATATCGACTGAGAAACGCCACCTAGATCAGATCATACTCCTCAG
TGTTAGGCGGCTCCTCCTGAACCACCTGGTCATCTCCTGTGGGGGGGGGTGTGAGACAGC
AAGGGTGAGCTCACACATGATCATAGCTCAACAAGTTGTGGGGAACCAGTGGACATAAAC
TCACAAAGGTGTGAGTTCATGTGATGTGTAAGGCTAATCAAAGATAGGGGTTAAAGCTGA
GCATTGCTTTTAAGTAGTTGGTCAAAATTTTATTAGCAATTACTAAGTGTAAATAAATAC
CAAACCATAAGTAAAGTAATAGAACAAAATTAATAATAAACCCATGCAATGCAAATGACA
AAATTGAATTTAAGTTCCATAATTTAAACATCAGAGAGTCCTGAGCTGCTCATGACCGTG
AGCTCGGCTAGTATACCAGTTTTACACTCTGCAGAGGTTGTACCCTTTACCCACAAGTCA
TGTTACCCATCTGCCAAGGGGTCATGAATCCCATACACCTCTACCTAGGAAGCGCGGCAG
GGCAACACTACGAGGCCTTTACAAAGTTCCACTAGCTTCCGAAAACCCGCTACAGTTTAT
GGGAAGATCCAGTACAGGGTTCCTGGCTGACCGCCATCGCAGCAAAATCAACCAGGGACC
TCCCCGCACTGACCTCTCCCCTACTGCCCTTGCCCCTTTCGGGTAAGGTAGTCTTCCACT
AGATTTCCTAATTAGTCAGCCAAGGGCGTCCCATTAAACCCTTGTGGTGGCACGTGGTTC
TCAAGTTAAGCTCTATGTTCCAATTAACATTAATGATCTCAACATGAACATAAATAGAAT
AACAAAAATAACTGGAACATAGAGGTAATAAATGATTATCCCAAAACCATGTAAAGCAAT
AGCAAACTACCCAAGTGATTCAGGGGTGAACAAGGTAATGAGATAAACAATCTAGGGTAA
CCTATTGGGTCCCATCAAAATTAACCTATGCATGGATAAGTGATATTAAAGAACATTATT
GGGTAAAAAGTGGTCAAGGGCACAACTTGCCTTCAATGAGCTCCTGCTCAGCTACTTCAG
CCTGCTGCTCACCAAGATCCTCGGTCACGGGCTCTTCTACTCGCCACAATACAAACAAGC
ACAATATGCAGGGAAAAATTAACATCACACCAAGCATGTGAACAAAATACACAGAAATAT
TCTACATATTAAAATAAAATCCTAGGAACAGAAATCATAATTTTTGGAGTTATAGATTTT
AAGTTATGGATTTTCAAAGGTTTTATGTGTTTAAAATAGGATTAAGTGTGGGATTAATTT
TCTTACTGTTGTCATGACAAAACAGAGACACTAAGTGTTAGAGAATAAAATTACTAAATT
TTTGGAACTGGAATGGAGTAATTTGGAGTTAGTATGAATTTTCTATGAATTTATTAAGTT
CTAGTAATTATTTTCATATTAAAAATCCATTTTCTATTTCATTTATTCAAGTTAAATGGG
TTCTGGACTGGGCCTCATTTTCTGCAAAGTATAGGGGTCTCGGGGTAAGAATTCAGAGAC
ACAGAGAACATCACAGGTGGACGGCGGGTTGAATCCCTAATTACCAGGGGGTTCTTTAAC
AAAAGTGCCCGCGAAGGGGTATCCTCTAATTCCAGCCGTAGGATCCTGATCCAGAGGCCG
AGATTGGACCACGGTTACTTAAAAAGGGCGCCCCCGTCGACCAACGGATCCATATCGGAC
GGCGTAGAGCCCTGCGCCCTATCCTGGTCACTAGTGAGTCGATCAACGGCTCGTATGAAT
CTTCTCCGCCACCAGCCAAGCCTCCCGACTATGCCAGCGCCGTCCATGGCGAGCGCCAGC
CGAGGCCCTGGCGATCAAGTTCAGAAGCGACCCCTCCCGGGCCAAACCGCCAAGTAGCAC
TCAACGAATCCCATCCTATGTCCAATTTCTACCACTCGGTCTCGCGCGCTGCTGCCCACG
ACACCATGCGGCCGAACGGCGACGAGGCAACCACATGACAAATTCACGGTCCTACCGTTG
CCCCCATTCGATATTACACGGTGCGGATCGATCCTAAGTATGCAGTGAATGTAGCAGGGG
GTAGCGTACCGCACAGGAGATAGCGATTTGTACCAGCGACGATGAGCGGAGAATTCGCTA
TGCTCTGGCCCAAATCGACGGCCGACTGGTGACGCTCCCGATCGCAGCACCAAGTCAGAG
TGCTACGTCCTACTTCCTTGCACCAAAGCGTCACCGCCGATGCAAGTGATGGTGAAGTAT
GCCCCAAATTCTGGAATTTCCTGGCGCGGCGGCGGGCACACAGACTCGCCCCACGGAGCT
CTCTCTCTCTCTCTCTCTGGTGATGGCGGCTAGGTTTTCTTGCTCTGGGTGATGGGGTAA
GGTCAATCGCATCAAACTGGGAAAGTGGTCTTATAGTGCGGGGGCGAGGGGAGGTCCGCA
GGGCCGATTTGCCGGCGAGATCCCCGCACGCAATCACGGCGAGTTTGTTCAGGCTGCGCG
CGGAGACAGCTGACCCGGGGCCACAAACCAGTGGCGCGAGTGGGCAGGCATGCTGTGTGC
GACTGACGGCTGGGCCCACGCGACAAGGTGCTGAGTTGAGAGGGAGCGCGATTGTGAGAC
TGTGCCGTGGGGTCAGGGTGTCGGCACCTGCCCGCTGGGCTGCGCAGGGTAAGTCTAGGT
GGGCCGAAAGGGTGAAAACCGGCCCAGGTAAGTTTCTTCTCTTTTTCTTTTTATTTTCTG
TTTCATTTCATTTTTTTAATCTCCATTTTGAATTCAAACTTGTTTGTGAGCTTCATAACT
GAGTTAAATACCTAAATTAAAATATTATTAGGAACAAAATGTATTATTTCATATATTTAT
TTCCCTCTATTTTGTATAATCTTTTCCTTCTCTCTTTTCTTAATTCTAGGATTATTTTAG
GATTTAAATCTCCATCCGGATATTTAACATATTTCATTTTTTTACATTATTATAATATTG
TCACAAAAATGCTCACAAAAAAAAATCCAGCATGATGCACAGGTTATTTATGTGTTTCTT
TGTTCAAATTATCAAATTTTTAACTAGTGTTGATCACATGTGATGAATGGTAGAGGCCTC
AAGCTATTGAGATTATATCAGTCCCTTTATTTCACTTTTGAGTATTACAGCCCGCCGGAC
TGTTGCAGCCATTGCAGATCCCTCAGTGGAAGTGGGATGAGATTGGGATGGATTTCATAG
TTGGCCTACCTCGTACCCGGGCCGGCTATGATTCCATCTGGGTGGTTGTGGACCGCTTAA
CAAAGGTAGCCCATTTTATACCTGTGAAGACAACGTACACCGGAGCAGTGTTAGCTGAGT
TATACATGTCTCGAATAGTCTGCCTTCATGGTGTGCCAAAGAAGATAGTGTCAGATCGAG
GAACACAATTTACCTCTCATTTCTGGCAGCAGCTACAAGAAGCTTTGGGCACGCATTTGA
ACTTCAGCTCGGCTTATCACCCGAAGACAGACGGTCAGACTGAAAGAACTAATCAGATCC
TAGAAGATATGTTGAGAGCCTGTGCGTTGCAAGACAAGTCAGGATGGGACAAAAGGTTAC
CTTATGCAGAATTCTCCTACAACAATAGTTACCAGGCCAGCTTGAAGATGTCACCGTTTC
AGGCGCTCTATGGACGGAGTTGTAGGACTCCGCTGCATTGGGACCAGCCTGGAGAGAGAC
AGGTGTTTGGCCCCGACATTTTGCTTGAAGCCGAAGAGAATATCAAAATGGTTCGGGAGA
ATCTGAAGATAGCACAATCAAGGCAGCGAAGCTATGCGGACAGAAGGAGAAGAGAACTGA
GTTTTGAAGTGGGAGACTACGTCTATCTGAAGGTGTCACCTATCAGAGGAGTCAGAAGGT
TCGGAGTCAAAGGCAAGCTAGCACCCCGGTACGTTGGACCATATCAGATTCAAGCAAAGC
GTGGAGAAGTGGCCTACCAGCTCAACCTACCAGAAAGTTTGTCGGCAGTGCACAATGTGT
TCCACGTGTCGCAATTGAAGAAGTGTCTGCGAGTACCAGAAGAACAGTTGCCAGTGGAAG
ACTTGGAAGTCCAAGAGGATTTGACCTACATAGAGAAGCCAACGCAGATTCTGGAGTTTG
CAGACAGAGTCACCCGGAGGAACACCATCAGAATGTGCAAAGTCAGATGGGGCCACCACT
CTGAGGAAGAAGCAACCTGGGAACGAGAAGATGATCTGAAAGCCAAATACCCCGAACTCT
TTGCTGACCAACCTTGAATCTCGGGGCGAGATTCTTTTAAGGGGGATAGGTTTGTAACAC
CCTGAATTTGGGGTATAAAATTTCTTTGCTCATATCCACAAATTCAGGTGTTATTCCTCT
CATCCCATCTCCCCCAATCTCTGTTTTTCTCTTTTCTATAGAAGAAGAGTGGTTATTTCT
AAATGCAATTATAATCTAGTGGGTTAAAACCTTAAGGGGGCAATGGTTGTTGCATCATGT
TAGAAAGCATTTGTTTCTTTTTGCTTGATGAATGGTTTGGTTGATCTTTCATTTAATCAT
TTGTTTGTGCATAATGTCAAACTGAAAATAAATAGAAAAGAGAAAGGAAAAAGAAAAGAA
AAGGAAAAACAGAATTCAGCCCAAACTCCCTCCCTGGCCCAGCTCGGCCGGCCCAGCCGT
CCCCCCCTTCCCCCTCTTCCCCCCCCCGCTCGGCCCACCGCGCCAGAGTTTCCCCGTGGG
CCCGCGCGCTGCTCGGCCCAGCTCCCAGCCTCGCTCGCGCCGCGGCCCACCCCAGCTTTC
CCCGCGCGCGCGCAGCCAGCTCCCAGCCCAGCTCCGCGGCGGCCCAGCCCCAGCTCCCCC
CGCGCGCGCGCAAGGCGGCCAGCCCAGCACGCAAGGGCGCGCGCCCAGCCCAACTCGCCC
GGCGGCCGCTGCAGCCCAGCGCGGCCAGCGCGCTCTGCGCGCACGCGCCCAGCGCGAGGA
GCGCCCGCCGCCGGCGCTCCAGCCGGGCCCGCGCGTCAGGACGCCCTGTTCATCTCCTAG
AAACCGCTAGACGCACGACTTCTTCGCACGCCGCACGATTTCTTCGCCCGACGCGCAGTT
TTCTTCGCCCATGAGCCTGGTTTCTCGCCCAGCACCGCTCCTCCTCGCCTCGCCCTCGCT
CTCTGCGTCTCCTGCGCCGTCGGAGTGTCGCCGTGGTCGCCGTGTGCGCGCTCACCGCAC
TCGCTGCGCAGCGAGTCTCGCCGTCGCGCCGCCGTCGAGCCCACGTCCCTGCAGCCATCG
TGCTCGCCGCCGAGGTGAGCTCACCCTCTTCCTCTCTCTCCCCCACTCTTCTCCTCTCGA
TGTATTGCTAATTCGCCATGGCTAGAGCTCGGCTGAGCCGACCCGGACGCCCCGTTCGTC
TCTGTCCCGTCGTTTCGTCGGTCGAGTGCCCCAGCCCAGTCGTCGTCTCGCCGGTTGGCC
CCTGCGCAGTGCTTAGCCCGCGCGTCTAGCAGGCCCAGCGCGCGGCTGCTTCCCTGCCGT
CGCGAATCGCGCGCGCAGCAAGCCGGTGCCCCGGCGTGCAGACCCCGCGCGCCCTCGCCC
TGCTCCTTCGCGCAGCCACGTCGACGTAGCAGCAGCGTCCCCTCGCCGGCGAGCCTAGCC
CCTGCGCGCCGTGGCCGAGTTGCTGCGTGCAGCACGCCCAGCCGCGTTTACATTTAGCGA
CGTAGCAGCCGTTCGCCGTCGAACCTCACCCCTGCGCATCGCAGCTGTGTTGCTGCGTGC
TCGCCGCTGCCCAGCTCGCCCCGGCCGTTCGTCTACCGTCGCCGTGCCTCGCTACGGTCA
CCTAGCGCATCGCGTACTCGTCAGTCTCGCGTGCGCAGTTTCGCACGTGATCACGGGTAT
CGCGCGCGCCGTCGTCGTTGTTTGTAGTGTCCTCGCGCTGTTTCGCGCGTGTCGCGCGCG
CAGTTTGCGCGCAATAATTATTTACTTCGTTATAATCGTCCTTACGCGTTAGTCAATTAG
TTCTCGTATTAATCACCGATTAATTGATAATTCTTTTGTTATCTAAAATATTCCACACAA
GTAGTTTACGTCAACTAAATTGAACTTACAAATATAACTTTCACGTTTAAACGTAATATA
GGTTGTTCGTCGTCACGTCATTATTTAGCCGCGGTTTGTTAATTATTTAATGTGTCGTGC
GTCGCACAACGAGTGCGCGCGCTTGCATTTGCTTGCGCGCAGTGTGTCGACGGGACTCCG
TCTACGTTCGCCTACCCTTCGTCTACCCCTAGACGACTCTCGTCTACCCCCGTCTACCCC
CCCCCCCCTCCGTCTAACCCCGTGCGCGTTCGTGTCGTTCGCCATCGCCCGCGCGTCGCT
CAATAAATCGTCGTGTGCTGTCCGCGCGCGTTGCGCGTGCTGTTCACACGTGTCGTCGTG
CGTTTTACGCACGCTAATGACTCATCTCACCTAGAATAGCTCACGCTAATTAAATATATA
TTTAAGCAACGGTTATTCGAACAACACACTAATCGGGACTAAGTAGTAATTTTACTCGGC
ATGTGATTATTGTCTGTTAATATGATTAAGCCAAATTAAATATTATAATTCACATTCGCT
TAGTATACATGTGATATCTCTCGACCGTAGTATCAGTCGTCTCGGTTCCGTTCTCGCGTA
GTCGTAGATGCGAATTCTTTGTCGCGTGCATATTTATTTGATCTATACTGTTGTATGGTG
TACTGTTTTCTACCATTTCAAGAATGTTGGATGTATGTTTGCACTCGCGTAGATATCGGG
CCGTTCGTGCAGCCTGAGGGAATTGCAGGAGAAGACCCTGAGCAGCAGCAGCTTGGTGAA
GGCAAGTGTCCTCTGACCCATTATGTCCTATTTACTTTATAAACCACTATTCCGCATTAC
TCAATTGAAACCTAAGGATTGACTAGCTTTGTATTTACCTTGTCCTTGATTACCTTATGG
GCTGTTATGGTTAGCATTCTGCTATTGCCTTAACTTAATCAAGGAACATGATGAGACTAT
TTATGATACTGTTATCCTGATTATATTGTTGATCTTGTGATAGTCTAGGGGGCTCAGGCT
ATTTCCTGAGTACCTCTCCGTAAGGACCTGTTCGTTGAGAGACCACCCGGGATAACAGTG
CAACCATGAGGGTGGAATGGGGTGCCCTTAGCTAATTAATTAGAGGAACTAGAAGTGTAG
TTGCTTCGCCGTCGTGCCGTCAATGGGGTCCAGGCACAGTGCTTGCTCTGCCGAGGCTGG
GTACCGAGGTTCTTTCGTTTTGCTTTTTAGTCGCCCTCCTGCGGGGAGAGGTACTGTGTT
TATCAAACTGGAGAAACCTAACGGGCAGCTATGACCTCTAGGGAATCTTTGTAAAGGCTT
CGTAGTGAATCCCTGGCCATTCACCTTGGGAGTGAATAAGGGTCTTGCAAGCCCGGGCTA
GAGAGGGAATCACGGCTCATGGGTAAAGTGTGCGACCTCTGCAGAGGGTAGTGAAACTGA
TATATCAGCCGTGCTCACGGTTAAGAGCAGCCTTGGGATCCTCTTTGATTAGAGATACAA
ATGGTTCGAGATACAATGGTTCCATTTATGATTTTGGTTCGATGATGATAATGATGTTCC
TCGATGAGGAAATAGTTCATGGGTTGGTTATTGCTAAAACCTGGCTTCACTAATAATAAA
TACCTGACCAACTAAAAGCAACTGCTTGAGCCTAACCCCACATAAAGCTAGTCCACTTCA
GCCAAACGGGGCATTTGCTGAGTACGTTGATGTGTACTCATCCTTGCTTTACCACAAAAC
ACCAGGTTGTCCACATTGCAACCATTGCTCAGGAGAACACGAAGTCGTGGAAGGAGACTT
CCAGGAGTTCCAAGACTACGACGAGTTTTAGGTGTGGGTTGGCGGCAACCCCCAGTTAGC
TGCCTGTGAAGGCCTTATCTTTACTGCGTTTCGCTAGCACTTTGATTTAACTGTTAAGTT
GATGACTATGTGGATGTCTATGACTCTGTGATGTAATAAGTTAATACCCTTTTATGTTAT
TATTCGAGCACTGTGCGATGATGTTCATTTATGTAATCGCTGTGTACGTGAATTCTGATC
CTGGCACGTACATGGTTCGCATTCGGTTTGCCTTCTGAAACCGGGTGTGACACCTTATCC
TGACGCGCGCTCTTCAGTCGACAGAGCCAAAGTGACCGCAGTCACTTCGCCGCTCCACTG
ACCGACCTGACAAGAAAACAGCGCCACCTGCGTCGCTCCGACTGCTGTGCCACTTGACAG
AGTGAGGCTGACAGCAGCTAAGTCCAGCCTCGGGCGCCATAGGAAGCTCCGCCTCGCCCG
ACCCCAGGGCTTGGGCTCAACCTCGACGCTGGACGACGGACTCCGCCTCTCCTGACCCCA
GGGCTTGGACACAGCCTCGGCCTCGGAAGACGGTCTTCGCCTCGCCCGACCCCAGGGCTC
GGGCTCAACCTCGACGCTGGACGACGGGCTCCACCCCGCCCGACCCCAGGGCTCGGACAC
AGCCTCGGCCTCGGAAGACGGTCTCCGCCTCGCCCGACCCAGGACTCGGACTCAACCTCG
ACCTCGGAGGAGCCTCCGCCTCGCCCGACCTAGGGCTCGGACCGACCACGTTGATGAAGA
CATCCACACTACTGATGCATCTATACCAATACAAGTACCAATTTCTGGTCCCATTACTCG
CGCTCGTGCTCGTCAACTCAACCATCAGGTGATTACACTCTTGAGTTCATGTCCATCATA
TTTAGACCATGGAGACCCGTGCACTCTTGTTTTGCTTAGGAATCAGGGAGAAGACCGAAA
GGGAAAAGGATTTGAACATGCTGGATTCGGACTGCAGAAGAACACCAACTTGTGACGGTC
ACCACGGTCAGATGCGGGCTCGGATTGGAATGTTCAAGCACAACATGGAAAGCTTATCAA
GTCTACTTTCATATGGATCCGGAATTATAGTCATATCTGTTCTGAGGCCGCCGTAATCAT
TGTTTTCTTACCGAGACATTTCCTGCCTTTTCTGCCCATGGTGCTGCGTCACCCTATTTT
GGCCCAATGGGTCGTGTATCAAGTTAGGTCCATTAGGGACGCATCCTAGGGTTGCAGCAC
GACCCCAATACCCTTGTGGTCGTCCTCCCATGTTTATAAACCCCCTAGCCGCCACCAAGA
ACAGCGGGTTTTGTTTAGATCAAGTTTAGCTCTCGCTACTTGCTTGCAAGCGCGCGTGCT
AGTTCAGCCGCCCGTCTTCTTGTCTTCGGAACCCCACCATATTGTAGTTTGATCTTTAAA
CCTACATTTAGATCTGGTAATTCAGTACTTGTTCTACTTGTTCTTGCTAGTTCTTCGATT
GCTTGCAGGACGAGTGCCCTAGTGGCCAGGGTGTCACGCTCCACAAGATCGTGACAGCCA
TAGGAGGTGGTGTATCGGTTGCTAAGGCGCAGCGTCTTTGGAAGGCTGTAGTCGGGCCGT
GAACGTCGTCTCCTCCCCCAATCGAGTTATTCCACACCCTCTCATCGAAAGATCGGGCAA
TCACCCAACGGGTGCACATCAGTTGGTAATCAGAGCAAGGTTTATCGGTGAGAGATTTAC
TTTTCTTCGCTGTTTTCTTATCTCCTATAGTCCAGAAAAAGCCAAAAAATAGTAGATTAG
TTTTACCGCAATCCTATAAACCATTGAGCATTTACTAGTACTACTTAGTTAGGGCTTGTT
GAGTTTTTGGTTGCATCGGTTGTGTCGAGTTGCTGGTCTTAGTTTATTCCTTTAGAGTTT
TGAGTTCTACCACGTTTTGGTCACCACGAAATCCACCATCACCAAAAACATCTCTGGTTC
GTTTTTGCCACCACGGATACATATCATATCCGATTTGGAAGTTTAAATACAATCTGGAAA
GCTTATCTTATCTTCTTTCCAACGGATCTGACCTTATCTCAAAATTCGTTCTGAGCGCTC
CGCAATCATCGTAGAGATTTCTGGACTTCCTATATTAACAAGATTTGTTAAATCTGATTT
AAAGGGGTTGTTAGCAATATCTTTATTGTTTGGGTTGTCATAGTGAAAAAAAAGGGTTTA
GGCCCCTGCAAAAAAAACAGAAGAAGAAGAAAAAAAAAAGAATAGAAAAGAAAAAAAAGG
AAAAGAAGAAGAAGGGGGCTGAATCTCTAAATCTGTTGTTTCTCTTTGTGCTGTGCTAGT
TGTTCTTTTTCAGTGACTACCTTTGTGCCTAGGCTCACGTCTCTAGCCTGGTTTAGCCTA
GGACCAGCACAGTACCACCGTTGAACGATTATTCAGCTTGCTTTTGTAACTAACGTGGTA
CTAGTGTATTCCTTGCTTCAGCCCACCTACAACTCTACATATTTCGACTACAGTTTGACA
GGTCGTGTTGCTGCGGCACCGATACACTTATTCCACGGTTGCAGACTTGTTGGTTGCTGA
CCCCTCCTGTTGTGCAAGGTAAGAATTGGTAAGAGCTTGTGTGGCAGGTTGAGAGTGAGC
GCCTTGCAGTAGCTACATCCTAATAGTTGTAGAGTTTTTATTCCTTCACGTTTTTTTTTT
CTTGTTGCCTCTGTTCGTCTAACCATGGCAGGATTGGAGGTTGATGATGCTTCTCGTAAT
ATGCCACACTCTCCTCGCACCAAGGGTATCATACAACACTTTGTAAGGCTAGTGAAGACG
CACACGGAAGGTCTTGATAATGACATGCAGGTGACGAATGAAAAGATGGGGCAATTGGAG
GCCACACAGATCGACACGAACACCAAACTTGCAAATGTGGAAATGACAGTTGCTCATATT
GACAAGAGCCTTGTCGCACTCTTGAGGCGGTTTGATGAGATGCATGCTAATATCAATGGT
GGGCGTGATGAGGGCGCCGAAGGTAACTGGGATGACTATGTTGCTGATACTGAACAAGAT
GACCAAGAAGCACCTAATCGCCGGCGACTACGTACTAACCGTAGAGGTATGGGTGGTTTT
CGCCGACGTGAGGTACATGGTAATGATGATGCTTTTAGTAAGGTTAAATTTAAAATACCT
CCTTTTGATGGTAAATATGACCCTGATGCTTACATTACTTGGGAGATTGCGGTTGATCAA
AAGTTTGCATGCCATGAATTTCCTGAGAATGCGCGGGTTAGAGCTACTACTAGTGAGTTT
ACTGAATTTGCTTCTGTTTGGTGGATAGAACATGGTAAGAAGAATCCTAATAACATGCCA
CAAACTTGGGATGCGTTGAAACGGGTCATGCGGGCTAGATTTGTTCCTTCTTATTATGCA
CGTGATATGTTAAACAAGTTGCAACAATTGAGACAGGGTACTAAAAGTGTAGAAGAATAT
TATCAGGAATTACAAATGGGTATGCTGCGTTGTAACATAGAGGAGGGTGAGGAATCTGCT
ATGGCTAGATTTTTGGGCGGGTTAAATAGGGAAATTCAGGACATCCTTGCTTATAAAGAT
TATGCTAATGTAACCCGATTGTTTCATCTTGCTTGCAAAGCTGAAAGGGAAATGCAGGGA
CGACGTGCTAGTGCAAGGTCTAATGTTTCTGCAGGAAAATCTACACCATGGCAACAGCGC
ACGACTACATCCATGACCGGCCGTACACTAGCACCAACTCCCTCGCCAAGTCGACCAGCA
CCCCCGCCTTCCTCCAGCGACAAACCACGTGCATCTTCCACAAATTCAGCAACCAAATCT
GCCCAGAAACCCGCAGGTAGTGCCTCTTCAGTAGCTTCCACAGGTAGAACAAGAGATGTT
CTGTGTTATCGATGCAAGGGCTATGGACACGTGCAGCGTTATTGTCCTAATCAGCGTGTT
TTGGTGGTAAAAGACGATGGTGGGTATTCCTCTGCTAGTGATTTGGATGAAGCTACACTT
GCTTTGCTTGCGGCAGATGATGTAGGCACTAAGGAACCACCCGAAGAACAGATTGGTGCA
GATGATGCAGAGCATTATGAGAGCCTCATTGTACAGCGTGTGCTTAGTGCACAAATGGAG
AAGGCAGAGCAGAATCAGCGACATACGTTGTTTCAAACAAAGTGTGTCATTAAGGAGCGT
TCATGTCGTTTGATCATTGATGGAGGTAGCTGCAACAACTTGGCTAGCAGCGACATGGTG
GAGAAGCTTGCACTTACGACCAAACCGCACCCGCATCCATATCACATTCAATGGCTCAAC
AATAGTGGTAAGGTCAAGGTAACCAAGCTGGTACGAATTAATTTTGCTATTGGTTCATAT
CGTGATGTTGTTGACTGTGATGTTGTGCCTATGGATGCTTGTAATATTCTGCTAGGTAGA
CCATGGCAATTTGATTCAGATTGTATGCATCATGGTAGATCAAATCAATATTCTCTCATA
TACCATGATAAGAAAATTATTTTGCTTCCCATGTCCCCTGAGGCTATTGTGCGTGATGAT
GTTGCTAAAGCTACCAAAGCTAAAACTGAGAACAACAAGAATATTAAAGTTGTTGGTAAT
AACAAAGATGGGATAAAATTGAAAGGACATTGCTTGCTTGCAACAAAAACTGATGTTAAT
GAATTATTTGCTTCCACTACTGTTGCCTACGCCTTGGTATGCAAGGATGCTTTGATTTCA
ATTCAAGATATGCAGCATTCTTTGCCTCCTGTTATTACTAACATTTTGCAGGAGTATTCT
GATGTATTTCCAAGTGAGATACCAGAGGGGCTGCCACCTATACGAGGGATTGAGCACCAA
ATTGATCTTATTCCTGGTGCATCTTTGCCGAATCGTGCGCCATATAGGACAAATCCAGAG
GAAACAAAAGAAATTCAGCGACAAGTGCAAGAACTACTCGACAAAGGTTACGTGCGTGAG
TCTCTTAGTCCGTGTGCTGTTCCGGTTATTTTAGTGCCTAAAAAAGATGGAACATGGCGT
ATGTGTGTTGATTGTAGGGCTATTAATAATATCACGATACGTTATCGACACCCTATTCCA
CGTTTAGATGATATGCTTGATGAATTGAGTGGTGCCATTGTCTTTTCTAAAGTTGATTTG
CGTAGTGGGTACCACCAGATTCGTATGAAATTGGGAGATGAATGGAAAACTGCTTTCAAA
ACTAAGTTCGGATTGTATGAGTGGTTAGTCATGCCTTTTGGGTTAACTAATGCACCTAGC
ACTTTCATGAGATTAATGAACGAGGTTTTGCGTGCCTTCATTGGAAAATTTGTGGTAGTA
TACTTTGATGACATATTAATCTACAGCAAATCTATGGATGAACATGTTGATCACATGCGT
GCTGTTTTTAATGCTTTACGAGATGCACGTTTATTTGGTAACCTTGAGAAGTGCACATTT
TGCACCGATCGAGTTTCGTTTCTTGGTTATGTTGTGACTCCACAGGGAATTGAGGTTGAT
CAAGCCAAGGTAGAAGCGATACATGGATGGCCTATGCCAAAGACTATCACACAGGTGCGG
AGTTTCCTAGGACTTGCTGGCTTCTATCGCCGTTTTGTGAAGGACTTTAGCACCATTGCT
GCACCTTTGAATGAGCTTACGAAGAAGGGAGTGCATTTTAGTTGGGGCAAAGTACAAGAG
CACGCTTTCAACGTGCTGAAAGATAAGTTGACACATGCACCTCTCCTCCAACTTCCTGAT
TTTAATAAGACTTTTGAGCTTGAATGTGATGCTAGTGGAATTGGATTGGGTGGTGTTTTG
TTACAAGAAGGCAAACCTGTTGCATATTTTAGTGAAAAATTGAGTGGGTCTGTTCTAAAT
TATTCTACTTATGATAAGGAATTATATGCTCTTGTGCGAACATTAGAAACATGGCAGCAT
TATTTGTGGCCCAAAGAGTTTGTTATTCATTCTGATCATGAATCTTTGAAACATATTCGT
AGTCAAGGAAAACTGAACCGTAGACATGCTAAGTGGGTTGAATTTATCGAATCGTTTCCT
TATGTTATTAAGCACAAGAAAGGAAAAGAGAATATCATTGCTGACGCTTTGTCTAGGAGA
TATACTTTGCTGAATCAACTTGACTACAAAATCTTTGGATTAGAGACGATTAAAGACCAA
TATGTTCATGATGCTGATTTTAAAGATGTGTTGCTGCATTGTAAAGATGGGAAAGGATGG
AACAAATATATCGTTAGTGATGGGTTTGTGTTTAGAGCTAACAAGCTATGCATTCCAGCT
AGCTCCGTTCGTTTGTTGTTGTTACAGGAAGCACATGGAGGTGGCTTAATGGGACATTTT
GGAGCAAAGAAAACGGAGGACATACTTGCTGGTCATTTCTTTTGGCCCAAGATGAGAAGA
GATGTGGTGAGATTGGTTGCTCGTTGCACGACATGCCAAAAGGCGAAGTCACGGTTAAAT
CCACACGGTTTGTATTTGCCTCTACCCGTTCCTAGTGCTCCTTGGGAAGATATTTCTATG
GATTTTGTGCTGGGATTGCCTAGGACTAGGAAGGGACGTGATAGTGTGTTTGTGGTTGTT
GATAGATTTTCTAAGATGGCACATTTCATACCATGTCATAAAACTGACGATGCTACTCAT
ATTGCTGATTTGTTCTTTCGTGAAATTGTTCGCTTGCATGGTGTGCCCAACACAATCGTT
TCTGATCGTGATGCTAAATTTCTTAGTCATTTTTGGAGGACTTTGTGGGCAAAATTGGGG
ACTAAGCTTTTATTTTCTACTACATGTCATCCTCAAACTGATGGTCAAACTGAAGTTGTG
AATAGAACTTTGTCTACTATGTTAAGGGCAGTTCTAAAGAAGAATATTAAGATGTGGGAG
GACTGTTTGCCTCATATTGAATTTGCTTATAATCGATCATTGCATTCTACTACAAAGATG
TGCCCATTTCAGATTGTATATGGTTTGTTACCTCGTGCTCCTATTGATTTAATGCCTTTG
CCATCTTCTGAAAAACTAAATTTTGATGCTACTAGGCGTGCTGAATTGATGTTAAAACTG
CACGAAACTACTAAAGAAAACATAGAGCGTATGAATGCTAGATATAAGTTTGCTAGTGAT
AAAGGTAGAAAGGAAATAAATTTTGAACCTGGAGATTTAGTTTGGTTGCATTTGAGAAAG
GAAAGGTTTCCTGAATTACGAAAATCTAAATTGTTGCCTCGAGCCGATGGACCGTTTAAA
GTGCTAGAGAAAATTAACGACAATGCATATAGGCTAGATCTGCCTGCAGACTTTGGGGTT
AGCCCCACATTTAACATTGCAGATTTAAAGCCCTACTTGGGAGAGGAAGTTGAGCTTGAG
TCGAGGACGACTCAAATGCAAGAAGGGGAGAATGATGAAGACATCCACACTACTGATGCA
TCTATACCAATACAAGTACCAATTTCTGGTCCCATTACTCGCGCTCGTGCTCGTCAACTC
AACCATCAGGTGATTACACTCTTGAGTTCATGTCCATCATATTTAGACCATGGAGACCCG
TGCACTCTTGTTTTGCTTAGGAATCAGGGAGAAGACCGAAAGGGAAAAGGATTTGAACAT
GCTGGATTCGGACTGCAGAAGAACACCAACTTGTGACGGTCACCACGGTCAGATGCGGGC
TCGGATTGGAATGTTCAAGCACAACATGGAAAGCTTATCAAGTCTACTTTCATATGGATC
CGGAATTATAGTCATATCTGTTCTGAGGCCGCCGTAATCATTGTTTTCTTACCGAGACAT
TTCCTGCCTTTTCTGCCCATGGTGCTGCGTCACCCTATTTTGGCCCAATGGGTCGTGTAT
CAAGTTAGGTCCATTAGGGACGCATCCTAGGGTTGCAGCACGACCCCAATACCCTTGTGG
TCGTCCTCCCATGTTTATAAACCCCCTAGCCGCCACCAAGAACAGCGGGTTTTGTTTAGA
TCAAGTTTAGCTCTCGCTACTTGCTTGCAAGCGCGCGTGCTAGTTCAGCCGCCCGTCTTC
TTGTCTTCGGAACCCCACCATATTGTAGTTTGATCTTTAAACCTACATTTAGATCTGGTA
ATTCAGTACTTGTTCTACTTGTTCTTGCTAGTTCTTCGATTGCTTGCAGGACGAGTGCCC
TAGTGGCCAGGGTGTCACGCTCCACAAGATCGTGACAGCCATAGGAGGTGGTGTATCGGT
TGCTAAGGCGCAGCGTCTTTGGAAGGCTGTAGTCGGGCCGTGAACGTCGTCTCCTCCCCC
AATCGAGTTATTCCACACCCTCTCATCGAAAGATCGGGCAATCACCCAACGGGTGCACAT
CACACGTCACAGGGGGGCCATCATTACCCTAGCCCTAGCTAGCTCAGGCTACGGGGAACA
AGACCGGCGTCCCATCTGGCTCGCCCCGGTAAACAAATAATGATGGCGCCCCGCGTGCTC
CATGACGACGGTGGCTCTCAGCCCCTTATGGAAGCAAGGAGACGTCAGCAAGGATTCGAC
AGCCCCGACAGCTGTCCTTCCACAGGGCCCAAGCGCTCCTCCGACGGCCACAATATCACA
TGAACAGGGTGCCAAAACCTCTCTGACTGCCACGACGACATGTACTTAGGGCTCTAGCTC
CTCTCTGCTAGACACGTTAGCACACTGCTACTCCCCCATTGTACACCTGGACCCTCTCCT
TACGCCTATAAAAGGAAGGTCCAGGGCTCTCGTACGAGAAGGTTGGCCGCGCGGGAGAAC
GGGCCGACGCATAAGGCTCTCGCTCTCTCCCACGCGAACGCTTGTAACCCCCTACTGCAA
GCGCATCCATTCGCCCTAGGCGCAGGACAACACGAAGGCCGCAGTTTCCCCTTTACTGTT
CTCCCCCCTTTGTGTCCCATCTCGCGCCGACCCATCTGGGCTGCGACACGCAGCGACAAT
TTACTCGTCGGTCCAGGGACCCCCCGGGGTCGAAACACTGACAGTTGGCGCGCCAGGTAG
GGGCCTGCTGCGTGTTGACGAATAGCTTCCCGTCAAGCTCCAGATGGGTAGTCTCCAGCA
ACCTTTCCAACCCAGGACGATGCTCCGTTTCGGGAGTCTTGAGTTCATGTCCCTCGACGG
CAGCTACGACATGATACTCCTTCCTCCGCCGCGCGACAGCGACAATGGTGGCCGTCAGCC
CGCCCGCTGGCGGCGGAATCAACGACGTCTTCCCCACATGGCGGAAGAACAACATCCGGG
TTTGTCCCGTCACCTCCCCCACCGACGGAGGAGGAGGCGGGGCAACCATGGCCAAGCAGG
AGGCAGCACCTCGTCTGCTGTCGAGCAAGTCGACGACGCCGGCGCCCCAGCGGGGGACAC
GTCGGGCTTCGACCTTTCGTCTGAGACAAAGACGAGTGTCGTTTCCCCGCACCACGCCAA
CCCCAAGCAGACGAACGATGCCAGCACGCTCGCGAAGGACTTGCTGGACGTCGCCCTCGT
ACCTGAGACAACGGTGCAGTCCGCCCCTGACGCGACTTCGTCACCGCCCGTCGACCAAGA
GGTACCGACCGATTCCCATCTCGTGCCTTTTGGATTCAGCTTCGACCCACCAAGCGACCT
CGCTTCGGTGGAAGCCTTCATAGAGGCATGTACCAACCCTCCGGGGTACCATATGCGGTC
GCCCTGGGACAGACTGACGACCGTCTCGACCTACGGACCCTCGGGTTCCGAGGAAGATGA
CGAGCCCGACTTTTGTTAGGATTTCTCCGGGCTTGGTAACCCCAGTGCCATGCGGGACTT
CATGACCGCATGCGACTACTGTCTCTCCGATTGTTTCGATGGTAGCCGCAGCTTCGGCGA
CGAGGACTGCGGCCCAAGTCGTGAATGTTTCCACGTCGATCTAGGGGGTCCCAGCGAAGG
CAACCATCTTGGTATGCAGGAAAACGGCGATCCCCCTAGGCCTGCGCCTCGCGTTGACAT
CCTTCGGGAGCTAGCTGGGGTCCCAGTCCCTGCGAGATGCAGGCCAGGCTCGACGAGGGA
GCAGGAACACTTGAGCAGTTCCGGCGGAACATCGGGCAGGAATGGGCAGACCAAGCTCCG
GCCGGAGAAGCGCGTCATCTACCCCAGGGCATCCAGCACCGCATTGCCGACGACGTCAGG
GCAAGGCCGCCACCGGCTTCCAGTGGGGTCGGCCAGAACCTGGCTGCAGCAGCAATACTA
CTCCACGCGATGCCGGAACCATCGACCACCGAAGGGCGGCGTATCTAGGGAGAGCTCAAG
AATCTCCTGGAGGATGCCGCGGTCCGACGGGCCGAAAGCTCTGCCCCCCGAAGGCAGGGG
TACCCCTCGGAGCATCGCGCCGCGACTTCCCGATTTATGCGGGAAGCCTTGGTCCACACC
GGGCACGCGCGGAACACCGCGCCTGCAGCCCCGGGTCGCCTCGACAACGAGCACCACCGC
CGCAACCGTCGAGCCCACCTCGACGAGAGGGTGCGCCGAGGCTACCACACCAAGCGTGGG
GGACGCTACGACAGCGGGGAGGATCGGAGCCCCTCGCCCGAACCACCCGGTCTGTAGGCT
TTCAGCCGGGCCATACGACGGGCGCCGTTCCCGACCCGGTTCTGAAACCCGACTACCATC
ACAAAGTACTCGGGGGAGACGAGGCCGGAACTGTGGCTCGCGGACTACCGACTGGCCTGC
TAGCTGGGTGGAACGGACAATGACAACCTCATCATCCGCAACCTCCCCCTGTTCCTCTCC
GACACCGCTCGAGCCTGGCTGGAGCATCTGCCTCCGGGGCAGATCTCCAACTGGGATGAC
CTGGTCCAAGCCTTCGCCGACAACTTCCAGGGCACGTACGTGCGCCTTGGGAACTCCTGG
GATCTCCGAAGTTGCCGCCAGCAGCTGGGAGACTCTCTCTGGGACTACATCCGACGATTC
TCAAAGCAGCGCACCGAGCTGCCCAACGTCACCGACTCGGACGTCATCAGCGCGTTCCTC
GCCGGCACCACCTGCCGCGACCTGGTGAGCAAGATGGGTCGCAAGACACCCACCAGGGCG
AGCGAGCTGATGGACATCGCCACCAAGTTCGCCTCTGGCCAGGAGGCGGTTGAGGCCATC
TTCCGAAAGGACAAGCAGCCCTAGGGCCACCAGCCGGAAGATGTCCCCGAGGCGTCTGCT
CAGCGCGGCGCGAGGAAGAAGGGCAAGAAGAAGTCGCAAGCGAAACGTGATGCCGCCGAC
GCGGACCTTGTCGCCGTCGCTGTGTACAAGAACCCTCGGAAACCTCCTGGAGGTGCCTAC
CTGTTCGACAAGATGCTCAAGGAACCGTGCCCCTATCATCAGGGACCCGTCAAGCACACC
CTTGAGGAGTGCGTCATGCTTCGGCGCCACTTTCACAAGGCCGGGCCACCGGCGGAAGGT
GGCAGGGCCCACAACAACGACAAGAAGGAGGATCACAAGGCAGAGGAGTTCCCCGAGGTC
CACGACTGCTTCATGATCTACGGTGGGCCAGTGGCGAACGCCTCGGCTCGGCACCGCAAG
CAAGAGCGTCGGGAGGTCTGCTCAGTAAAGGTGGCGGCGCCAGTCTACCTAGACTTGTCC
GACAAGCCCATCACCTTCGACCAGGGCGACCACCCCGACCGCGTGCCGAGCCCGGGGAAA
TATCCGCTCGTTGTCGACCCCATCATCGGCAACGTCAGGCTCACCAAGGTCCTCATGGAC
GGAGGCAGCAGCCTCAACATCATCTACGCCGAGACCCTCGGGCTCCTGCAGATCGATCTG
TCCTCGATCTGGACAGGCGCGACACCTTTTCACGGGATCATCCCCGGGAAACGCATCCAA
CCCCTAGGACAACTCGATCTGCCCGTCTGCTTCGGGACTCCCTCCAACTTCCGAAGGGAA
ACCCTCACGTTCGAGGTGGTCGGGTTCCGAGGAACCTACCACGCAATACTAGAGAGGCCA
TGCTACGCCAAGTTCATGGCCGTCCCCAACTACACCTACCTCAAGCTCAAAATGCCGGGC
CCCAACGGGGTAATCACCGTCGGCCCCACGTACCGACATGCGTACGAATGCGACGTGGAG
TGCGTGGAGTACGCCGAGGCCCTCGCCGAATCCGAGGCCCTCATCGCCGACCTGGAGAGC
CTCTCCAAGGAGGCGCCAGATGCGAAGCGCCACGCCAGCAACTTCGAGCCAGTAGAGATG
GTTAAGTCCGTCCCTCTCGACCCCAGCAACGACGCCTCCAAGCAGATCCGGATCGGCTCC
GAGCTCGACCCCAAATAGGAAGCAGTGCTCGTCGACTTTCTCCGCGTGAACGCCGAAGTC
TTTGCGTGGAGTCCCTCGGACATGCCTGGCATACCGAGGGATGTCGCCGAGCACTCGCTG
GATATTCGAGCTGGAGTCCGACCCGTGAAGCAGCCTCTGCGCCGATTCGACGAAGAAAAG
CGCAGAGCCATAGGCGAGGAGATCCACAAGCTGATGGCCGCAGCGTTCATCAAAGAGGTA
TTCCATCCTGAATGGCTTGCCAACCCTGTGCTTGTGAGAAAGAAAGGAGGGAAATGGCGG
ATGTGTGTAGACTACACTGGTCTAAACAAAGCATGTCCGAAGGTTCCCTACCCTCTGCCT
CGCATCGATCAAATCATGGATTCCACTGCTGGGTGTGAAACCCTGTCTTTCCTCGATGCC
TACTCTGGGTATCACCAAATCAGGATGAAAGAGTCCGGCCAACTCGCGACTTCTTTCATC
ACACCTTTTGGCATGTACTGCTACGTTACTATGCCATTTGGTTTGAGGAATGCGGGTGCG
ACGTACCAAAGGTGCATGAACCACGTGTTCCGAGAGCACATTGGTCGAACGGTCGAGGCT
TACGTCGATGACATCGTAGTCAAAACGAGGAAAGCCTCCGACCACCTCTCCGACCTTGAA
ACGACATTCCGGTGTCTCAAGGCAAAAGGTGTAAAACTCAATCCCGAGAAGTGCGTCTTC
GGAGTCCCCCGAGGCATGCTCTTGGGGTTCATCGTCTCTGAGCGGGGCATCGAGGCCAAC
CCAGAGAAAATCACGGCCATAACCATCATGGGCCCCATCAAGGACTTGAAAGGAGTACAA
AGGGTTATGGGATGTCTTGTGGCTCTGAGCCGTTTCATCTCGCGCCTCGGCGAAAGAGGC
CTACCTCTGTACCGCCTCTTGAGGAAGACCGAGCGCTTCACTTGGACCCCCGAGGCCGAG
AAAGCCCTCGGGAACCTAAAAGCGCTCCTTACCAGCGCGCCCGTCTTGGTGCCCCCCGCT
GCCGGAGAAGCCCTCTTGATCTACGTCGCCGCTACCACTCAGGTGGTCAGCGCCGCGATC
GTGGTTGAGAGACGAGAAGAAGGGCATGCATTGCCCGTCCAGAGGCCGGTCTACTTCATC
AGTGAGGTACTGTTCGAGACCAAGATCCGCTACCCACAAATTCAGAAGCTGTTGTACGCG
GTGATTCTGACGCGGCGGAAGTTGCGACACTACTTCGAGTCTCATTCGGTGGCTGTGGTG
TCATCCTTCCCCCTGGGGGAGATCATCCAGTGCCGAGAGGCCTCAGGTAGGATTGCAAAG
TGGGCGGTGGAAATCATGGGCGAGTCAATCTCGTTCGCCCCTCGGAAGGCCATCAAGTCC
CAAGTCTTGGCGGACTTTGTGGCTGAATGGGTCGACGCCCAGCTCCCGGCAGCTTCGATC
CAACCGGAACTCTGGATCATGTTTTTCGACGGGTCGCTGATGAAAACAGGGGCAGGCGCG
GGCCTGCTCTTCATCTCGCCCCTCAGGAAGCACCTCCACTACGTGTTGCGCCTCCATTTC
CCGGCGTCCAACAACGTGGCTGAGTACGAGGCCCTGGTCAACGGGTTGCGCATCGCCATC
GAGCTAGGGGTCCGATGCCTCGACGCTCATGGTGACTCGCAGCTTGTCATCGACCAAGTC
ATGAAGAACTCCCACTGCCGTGACCCGAAGATGGAAGCCTACTGCGACGAGGTTCGGCGC
CTGGAAGACAAGTTCTACGGGCCCGAGGTCAACCATGTCGCCCGGAGGTACAACAAGACT
GCGGACGAGCTAGCGAAGATAGCTTCGGCGCGAACAACGGTTCCCCCGAATGTCTTCTCC
CGGGACCTACATCAACCCTCAGTCAAGACAAACGACACGCCCGAGCCCGAGAAGGTCTCG
GCCCTGCCCGAGGCACCCTCGGCTCAGCCCGAGGCACCCTCGGCTCAGCCCGAGGCACCC
TCGGCTCCCGAGGGTGAGGCACTGCGCATCGAGGAAGAGCGGAATGGGGTCACACCTAAT
CGAAACTGGCAGACCCCGTACATGCAATATCTCCACCGAGGAGAGCTGCCCCTCGACCGA
GCCGAAGCTCGGCGACTGGCGCGGCGTGCCAAGTCGTTCGTCTTGCTGGGGGACGGGAAG
GAGCTCTACCACCGCAGCCCCTCCGGCATCCTCCAGCGATGCATATCCATCACCGAAGGC
CAGGAGCTCTTACAAGAAATACACTCGGGGGCTTGCGGTCATCACGCAGCGCCTCGAGCC
CTTGATGGAAACGCTTTCTGACAAGGTTTCTACTGGCCGACCGCGATGGCCGACGCCACT
AGAATTGTCCGCACCTGCCAAGGGTGTCAATTCTACGCAAGGCAGACGCACCTACCCGCT
CAGGCTCTGCAAATAATACCCATCACCTGGCCGTTTGCTGTGTGGGGTCTGGACCTCGTC
GGTCCCTTGCAGAAGGCACCCGGGGGCTACACGCACCTACTGGTCGCCATCAACAAATTC
TCCAAGTGGATCGAGGTCCGACCCCTAAATAGCATCAAGTCCGAACAGGCGGTGGCGTTC
TTCATCAACATCATCCATCGCTTTGGGGTCCCGAACTCCATAATCACCGACAATGGCACC
CAGTTCACCGGCAGAAAGTTCCTGGACTTCTGCGAGGATCACCACATCCGGGTGGACTGG
GCCGCCGTGGCTCACCCCATGACGAATGGGCAAGTAGAGCGTGCCAACGGCATGATTCTG
CAAGGACTCAATCCGAGGATCTACAACGACCTCCACAAGTTCGGCAGGCGATGGATGAAG
GAACTCCCCTCGGTGGTCTGGAGTTTGAGGACAACGCCGAGCCGAGCCACGGGCTTCACA
CCGTTCTTTCTAGTCTATGGGGCCGAGGCCATCTTGCCCACAGACTTAGAATACGGTTCC
CCGAGGACGAGGGCGTACGACGACCAAAGCAATCGAACCAACCGAGAAGACTCACTGGAC
CAGCTGGAAGAGGCTCGGGACATGGCCTTACTACACTTGGCGCGGTATCAGCAGTCCCTA
CGACGCTACCACGCCCGAGGGGTTCGGTCCCGAGACCTCTAGGTAGGCGACTTGGTGCTT
CGACTACGACAAGATGCCCGAGGGCGGCACAAGCTCACGCCTCCCTGGGAAGGGCCGTTT
GTCATCGCCAAGGTTCTGAAGCCCGGGACATACAAGCTGGCCAACAGTCAAGGCGAGGTC
TACAACAACGCTTGGAACATCCGACAGCTACGTCGCTTCTACCCTTAAGATGTTTTCAAG
CCGTTCATATACCTCGTTTACATATAAAGTCTAACCATCAAGGAAGGGTCAGCCTTGCCT
CGGCAAAGCCCTACCCTCCCTCGGGGGCTAGAAGGGGGGAACCCCCTCCGCGTCAAAATT
TTCCTCGGAAAAAGTCTTTCTGCCAGAATATCTTTTGTGCTTTTCGACTACTTCGGTAGT
GGGATCATGAAAACGACGGAGTACACGTAAGCAGGCAAGGCCGACCGAGCCGAGGGACTC
CTACTCCTCTGGGATACGGATACCTCACTCATCGCCTTCTGCAAGAAGTAACTCGCGTTC
GGATGAGCGATCCTGCTGACCGAACAAGCCTTAACGCTCAAAAGACTTTCTGCTGAAATG
GTTTTTCGGGTTTTCTCGGCTACGTCGATAATAGAATCCTGCGGACGAGTAAGAGTACAC
GTAAGCGGCAAGGCCGACCGAGCCGAGGGATTCCTACGCCTCCGGGATACGGATACCTCA
CTCATCACCTTCCGTGAGAAGTAACTCTGGCTTGGATAAATGATTCTGCTACCGACGAGC
AGGCCCTGATACTCGAAACAAGAGGAAAAGAAATGCAGCTTTACAACACGATGACAGTAT
ATTTGGGCCTCGGTAGCCGCAAAAAACATATGCATACTACAGGCGAACCGATCCTGCAGG
ATCAGACGTCGATGGAGGGGGAGCAGCAGCACCCTCGACGTCAACTCCACCTTCGGCGAA
GTCCGACCGAGCCTCGGACGGCAACACGGGCGAAGGATCTCCGCTCCGAAGGACGACGTC
AGCACCACGCCCGGCCCATCGCCACCAGGGTCTCCTCCAGGATCCCGGCCCGAGCAGACG
GCTCGGCCGGCCGCCCCGAAGCCTCAGCCAGCTGTCCCCCAAGGACACCAGCCCAGCTCA
TGGCCTCGGCAACCCGACTCCGGCGCTGGTCCCGCCAGTGGACGGCCCGGCCAGGCTCCG
GCCGACGAAGCTTCCTTTTTCGAGCCAACTCCGCCTCTGTCCGCGCTGACACCCCTGCCC
TCAGCCCTGGCTCACCGTAGAGCGGCCGAGGGTTCCTTTAACTAAGCAAGAGAAGCCTCG
GGCGGCAAGGCCGACCGAGCTGAGGGACTCCTACGCCTCCGGGATACGGATACCTCACTC
GTCACCTTCGCACGAGGCAACTCACACTTGGTTAAGCGGTTCAGTTAGCCGACGGGCGAG
TCCTAGTGCTCGAAATGAGGAAAAAGCACGACTTCGTGCCAAAAATACATACATGTTCAG
GCCCCGACAGCCACAATGAACAGACACCGACACTCAAGGTGCCATTACAAGCGGAACTCC
GGTTCCACCCCCACAGGTACGAACAACCCCCCACATTGGAGGGCCTGCGGGGCGACGAAA
CCCCAGGTGGCTCACCGCCGCCCGCTCCGGCAACAGCGACAACGACCTCCGCTCCGGGTG
GCCGAACAGCAGCAGCAATGACCTCAGGGCAGACGCTGCTGCGACAAGGCCCTCGCTCGC
GTCCCCACCCGAGGGGCGAGGACAAGCAGAAGGCCGTAGAGTTGGAGGTCAGTCCGCGGT
CGGCTCCGACTATCTCGTCGGCGGAGAAACCTCTTCCGGCTGCCTCGGTGGGAGGTGGCA
CCGGAAACAGCGCCGAAGCCGCTCAGGCCAGAGAGCCAGACACGCGGCAGCTGCCAGCGC
CACGGACGGCGAACGCCCTTCCCCCCGATCACTGAGGGAAGGAGCGGGCCGCTGCCCGCG
CGGAGATGGGCCCCAACTCGGCGCACTCCCCTCCCCAGCACTGATGATGAACATCCTTGA
AGTTGAGGGAGGGGCAGAGGCCGCAGCCCGGCTCGCTTCTCCCCACCATCGAGCTGGTGG
TCACCGTCTTGGGTGACCACCGGCGAGGGGATGCAGCCGGGCTGCCTGATGAAAATCCTT
GAAGCCGAGCGATGGCTGAAAGGTACCAACTTTCGTGAAGTTGCGTTCCTCCAACGATGA
CAAGACGAAAGCAACGCGAGCGCTCCCCATCCGGGGGCTCGGAAGGTGGAAGGGCGTGAT
GCATGAGAAGAGTGCGAAGACATGGTTGCCATCCAAGGGGGTCACCCTCCTTTTAAAGGC
GACTCTCCCCACTTGCGTCCTCAGCCGTCGCGGACTGAGTCTTCTCCAACACGCTCCAAG
GTCCTCCCCCTACGACACGGGGGCTGGGTCCCACGCGTCATGCAAGCTGGCCCAGGACAG
AAGAAGCCAAACCGCCGCGCGCGGAGCGCACAACAGCCCAGCGGTTACAAGCATTCCTCC
ACTATCGCCCGGACCAGCGGGTGAAAGGGCGGACCGCCATGCAGGCGGCATGCAACCGCA
CCAAGGGGGCGCACCCTTTCGACTTCGACGCGTCCAGCATGGAGGCCCAGGCCCACACGT
CATGTAACCGGCGCGCCGGTTACTACGTGCAAGAAACTGCACCGCCACTCGCGCAAGTAC
CGCGCCTTCTCGACTGCGGAACCGGTGCCGTGACTCGAGGCGACCCTGCGCATGACCCGA
CAGTGCCAACCGAGCACATCGGTCACGGGTCAGTCAGCCGCGGGAGAAGGCGCGACGGTC
GATACGGCCAGAAATGGGCCGGCAGTAATGGCGGTGGCAGGCGGGCGGAAGCAGCAGTCA
AGTCGCCTGCAAACTCACGCCCCCTCTGGGGACAGCAGGAGAACCCTCTCCCACGGCGTG
AAGACGACGCGCTCGTGTTCCGTTCCTCGAACGGCTCGCGCACGCACAACGGCTGCCCCG
CGAACCACTCGTCCCATCGCGTTAACTCTGTGGTGGGACAGGCGGCACCTTTGACAGGCA
AAGCAGGCGACGCTTCACCTCCGCCATAATGACCGCGTCAATAAAGGTGCGCCACGTCAT
TCGATTTCGTATCCTTTTCCACTTACTCTTTCTCTCTCTTGCCACAGGGACCGGGAAAGG
GGATACTCCGAAAGGGATCCTTCTCCGCGAAGGAAGCGGGCCCCGAGCCCCCCTACTGAT
GAGAGGTTCGAAGGCTGGCCCCTCGGAAGGGTTCAACAGCCGCCTCAGAGCACTCGGGCT
CCACGCCCACTAATGGTCAGAGGTTCGAAGGCTGGCCCCTCGGAAGGGTTCAACGGCCGC
CTCAGGCCACTCGGGCTCCGCGCCCACTACTGATCAGGGGTTCGTAGGCTGGCCCCCGAA
GGGTTCGACAGCCGCCTCAGAGCACGCAGAGCGAGGGATGACCCTGGGTACGTTCGATAC
ATAACCAAGGCTCGGGCTACGCTCCCGAGGTACCCTAGGACATTTCTGAGACTGACGGGA
ACGACTTTGTAACGGAATCCCACCAGAGGGAGGCATCGAGCCCTCGGACCCCGTCAAAAG
GGGACCGGGTCCGGCGAATCACCTGCAGGTACTTTTGGAGCGCGCCTCCGGGCCACTAGC
CGACCCCTAACGAATGGGGCACGGGCGTCGACTCGGATTACCCATTAGCAACTCACTGGA
GACACCATGTTCGGCGCCCTCCGAGGGCAACATGGCGCTTCCCCCCCTCCTCCTTGCGGA
AAGGCGACGCAGGGGCGTATGAAAAAAGTCGAGTCTGTCCTTGACTGTCCTCTCGCTCTG
TGCGGAGGCTCAGGGGCTGCTCTCGGAAACCCGGCTCCGGCCAATTCGTTGACTTCGTCA
ACATATCAGCCCGAGAACTTGGGACTCGACTATGCACCCGAGCTACGGCCAATTCGCATG
AGGGAACAACCAGACCGGCCGAAGCATCACGAAACGCGCTAAGACCTCGAAGGAGTCAAA
CCACTCCTCCGAGGCCTCGGGGGCTACACCCGGCGGGTGCGCTCGCACGCACCCACCGGA
ACGAAACGCAACCGAGAAAGGCCGGTCCCCTTGCAAAAAAAGTGCGACAAAAGCCTCCAA
GCGAGTATCAACACTCCCTTCGAGGCTCGGGGGCTACTGCCGGGGACCATAATTAGGGGT
ACCCCCAAGACTCCTAATCTCAGCTGGTAACCCCCATCAGCACAAAGCTGCAAAGGCCTG
ATGGGCGCGATTAAGGTCAAGGCTCAGTCCACTCAAAGGACACGATCTCGCCTCGCCCGA
GCCCAGCCTCGAGCAAAGGCAGCCGACCCCGGAGGATTCACGTCTCGCCCGAGGGCCCCC
TCAAGCAACGGACACACCTTCGGCTCGCCCGAGGCCCAATCTTCGCAGAGAAGCAACCTT
GGCCAGATCGCCACGCCAACCGACCGTATCGCAGGAGCATTTAATGCAAGGATCGCCTGA
CACCTTATCCTGACGCGCGCTCTTCAGTCGATAGAGCCGAAGTGACCACAGTCACTTCGC
TGCTCCACTGACCGACCTGACAAGAAAACAGCGCCGCCTGCGTCGCTCCGACTGCTGTGC
CACTCGACAGAGTGAGGCTGACAGCGGCTAAGTTCAGCCTCGGGCGCCATAGGAAGCTCC
GCCTCGCCCGACCCCAGGGCTCAGGCTCAACCTCGACGCTGGACGACGGACTCCACCTCG
CCCGACCCCAGGGCTTAGACACAGCCTCGGCCTCGAAAGACGGTCTCCGCCTCGCCCGAC
CCCAGGGCTCGGGCTCAACCTCGACGCTGGACGACGGGCTCCGCCTCGCCCGACCCCAGG
GCTCGGACACAGCCTCGGCCTCGGAAGACGGTCTCCGCCTCGCCCGACCCAGGACTCGGA
CTCGACCTCGACTTCGGAGGAGCCTCCGCCTCACCCGACCTAGGGCTCGGACCGACCACA
TCACAGGGGGATGGGCATCATTACCCTACCCCTAGCTAGCTCAGGCTACGGGGAACAAGA
CCGGCGTCCCATCTGGCTCGCCCCGGTAAACAAATAATGATGGCGCCCTGCGTGCTCCAT
GACGACGGCGGCTCTCAGCCCCTTACGGAAGCAAGGAGACGTCAGCAAGGATTCGACAGC
CCCGACAGCTGTCCTTCCACAGGGCCCAAGCGCTCCTCCGACGGCCATGACATCACATGA
ACAGGGTGCCAAAACCTCTCCGACTGCCACGACGGCATGTACTTAGGGATCTAGCTCCTC
TCTGCTAGACACGTTAGCACACTCCTACTCCCCCCATTGTACACCTGGACCCTCTCCTTG
CGCCTATAAAAGGAAGGTCTAGGGCTCTCGTACGAGAAGGTTGGCCGCGCGGGAGAACGG
GCCGATGCATAAGACTCTCGCTCTCTCCCACGCGAACGTTTGTAACCCCCTACTGCGGTT
TCCCCTTTACTGTTCTCCCCCCTTTGTGTCCCGTCTCGCGCCGACCCATCTGGGCTGGGA
CACACAACGACAATTTACTCGTCGGTCTAGGGACCCCCCGGGGTCGAAACGCCGACAGGA
GGATTAGTGGGGTATCACATAAAAATTGGAGAAAATTGTTCCTCAAATCGTGCTGTCAGA
ACGACTGAAGGAGATGGCCATGGTACAGTGCACAAAAAGATCTTCAGATTCATCCCACCT
CGCCGCTGGTGACCCGCGCGCCGTGATCCACGCTGATGCTATGATTTGTGCTCTCTGGTG
AGGGGATAGTCGCGGAGGGGTAAAAGATCCGAAAGGGGGATGGATCAAGTCGCCCAGTCG
CCATACCCACTTGGTCTGCGGCCGACCGAGATGATCCTCGCCGGCGTTGGTCGCTTACCG
TCCATGCGCCATGTTCCTAGTAGCTTTAACACGTCGTAGTGAACCATAGCAGTAAGTCCG
TCCATCGCTGGAGGCTTTGCCAGGGTGAAAGCCACGATAACCTGCGCCGGTGACTCACCC
CCTCTCTTCGGCCGCCAGCCTTCCCTTTCAAAATTCGGAGCCACCGCTCTTGGACACTAT
AAATTGAGTGTGCCATTAGCTCCGTTAGGTTGTCATGAAGCCAGAGCACCCGCCCTCGCC
TCCGATCGTCCACCATAGCGCTTTAATTCAGGTTTTCCCCCAAATCGGTTCTTCGCGCCG
CCGTGGATAGCTCTTCCATGGCCAGCGTCGCCTGAGGTAGTTCCAGCCCAATTACCATTT
GTTCTAGCTTCCTTAGGGTGTAGTGATGCTCCCCATACTTAGAAATTGAACGCTATCGTA
CCTAGTCGCCGGGAACAGCTGGATCTTCCCTTGGTTCTTGCCGTCATCGTGAGCAGAGGG
GATTCTGGGTCGGACTAGCTCAATTAGGGGATGAACTAGGTTCGCTTGGGATGAGGGATG
CTAGTGCAACTCTTGATTTAGTCAGTCATCGCTGTTTGGGACGAGTTCTCGCGAAGAGAT
GGCCGACGGCAAGCACGCCGTTGCCAGGGTTCGGTTTGGAGAAGAAATAGAAGTGCGAGG
GGTGTTGTGTAAATGTCAGAGAGACAGTGAAATAGTGCTAAGGGTTCTTTACCGGTTATT
CAAATCCCCGAGGGTCTCTATGCAAATTGTCCAACGCAGGCGCGCGCACGAGCGTGTTTC
CCTGTTCATGGGCCGGCTCGGGCTGGTTTGAGCCCGTTACTATTCATTCTTTTTCTTTTT
CTTTTTCTGCCAGGCTTAGGTAATTTTTAGAGAATTCTAGAAAAATGCTAAAAATATGAG
ACCAATTTTACTAGACTCCTAAATTCCTCTAGTATTTAATAAAAATAGTTCCAAGATTTT
TAGTCCCAACCAGGAATTATTCAACATTTAAGAAGGCCTAAACCTAGACTTTTGGAATTT
TAAAAATTACTTGATTGCTCCAAAAATCATAAAACTTTTTGGGTTAACTTAATATGATAA
TTAGAGTCCTTGGATGAAGTTTCACATGTTTGAGACATTGTTGATCCCAAAACCCCAAAA
CCCTAGTTTCCTAGAATAAAACTGCCTAACCCTACTAGGGTGTTAACCTAGAAGACCCTA
GTAACTTAGGTGTTCCGTGAAGGAAAGTTGTATTCAAGATACAACTTAATGTATCACTAA
TATAAATGCATATTCATAGCATCACATGAGCATTCATGTTTATATATGGTTATGTATAGA
AAACGAAGGAGAAGTAAGTGTTGAAGAAGGAGAGACTGCACCACCAACGGAGACTCCACC
TGTCGGGAATTGTTTTTATTTTGATATCTATGGAACAAATCTCGAATCCCCTACGACACA
AGGCAAGCTCTGGTGCATTTACCTTTTCCTTGTGATTTTAAACTTTTTATCACTTGAATG
ATGCATTAGGTGATAGGAGTTGGGTGTTAAACCAATTGCTGCATTTCCTTCATTGGAACT
GTTTACCCTTCCTTGATTGACTGTTTTGTTAAAAAGTTTTCTGATGCTTAGTCTTGCTTT
AGAAAACAAAAATGTTTTGGTTTTACCAAAAGATGATGCTTTAGATGGAATGGGATGTTT
TCAAAAATAAAACTTGATGGTGGATCCATCATGGCCGTGATGGGTTCAACATCGGAAAAG
ATGTACCTCTGCCAGGTACCAAATTTTGGGATTGAAAATGATAAAGACGAGACCGGGTGG
GTGACTTGCATGAGAAGGAAGTCTCGGTGTAGTGTCTCCATCTGAGTCAATTAAGGACCG
TACCGATGTAAGCTTGATGATCGAGGACCTTTTAACTGGCCACATGCCTCGTCATGGGTA
AGCTTTGCCTCGGGCAGACCAATACCAGAAAGGCCAACACGCAATGGGAGTGGAGAGATA
GCGAGAGTAGCATGTACCCTCCATGGCAAGGGGCTGGACGGTGGTGTATCTGTGCTCTCG
GTTGGCGTGAACCTGGTCTGGTCTTGAGAACCCCGGTGGCGAGTTGACATATGCAAGGGT
TAAGTGCTACATATGTCGTGTGGTTGGAGATCTGTAACACCCTGAATTTGGCGGTATAAA
TTTTTTCTCTAATATCCATAAAATTCAAGTGTTACTTTCTTGTTCCTATTTCTTTTCGCT
CCTTTATTCATTTCTTTCCAAGTAATAGAAAATTTTACCCCAGTTATAGATGTTAATAAA
ACCCTAAGGGAATAATGATTGATGCATCATGCTGAAATATATTTGTTTTTGTCTGATGAT
TTTCTTTGGTGTGTATCATTTAATATGTGACTCAATATTGTAAATAAATTTGATAGCAGA
AAATAAAATAAAAGGAAAAGACACAGCTCCTCTTCTCCTCAGCCTAGCTCAGCCTCATGG
CCCACTCCCGCGCTTTCTCCTCGCTGTACCCTGCACCACCGCCCCGTGCGCGGCCCGCTT
GGCAGCACCGCGCTGCAGCCCAGCACGCGCACCCAGCCCCCTTCAGCCCCCTTCACGTGC
GCGCTGTAGCCCAGCCGCTCACATACTCGCCCAGCCCTAGCAGCCGTCGCCAAGCATACG
TTCAGCACCCTCCCTCTTCTTAACCTCTTCACCACGACGACTGCTACAAACTCAAAAAAA
CGCCCTCCTTGTTTTCATCGCTGCGTAGTCTCTCTCCTTCTCCTCGCGGCCATACTGCTT
GGCAGACGACCACCAGGCGCGGCTCTTACCGGCGAGGTCGGCCGCCGACGAGATTGCTCT
CGGCCACACGGCCCACGCTCGTTTCCCCTGCACGCAGACCGCCATCGCTGCGCCCCTCCG
GCGATCGTCCCAAAGCTGACCCGACGGTGCCGGCTGCGTCGCTGAAGCCCCCTCGCGCGA
TCGCTCAGCATCCGAAGGACCCGGCGTCAAGACCTCCGCCCGCATGCAAGGTACGAAACC
CCTCCCCTGGATGCCCCCGCCGCGCGCTTTATCCATAGCCATGACCCTGCGCACGTCGTC
AGGTTCCTACCATTGCAGTCCGCACTGTCGCACACCACCACACGCACTGCCAGTCTCGAG
CATCGGCGAGCGCGGCCCTCTGCTACTAATCGGGCGCGGCCCTCCCTTCGTGCGCAGCGC
CGGACGGGTCCTCTGGTCGAGCGCCGCCCCAACCCCTATCCCGATGGCCGGCTTGTGCGC
ACGTACAGGCTAGGCGCCGTGGCCAGCTCCTCCCTGCGTGCAGCATGCACGGCAGCCTCC
CCACTCCTGCATGTAGTGCAGCACCCCACGCGCGATCCAATTTTCCTGTCGCCATGCAAG
TAGTAGGCAACAAAGAATACAAATCGTGTATGGGTCCCACACCATCTCCTCACCGCACGT
CATGCATGAGAAGGAGAACTGCCCTGCGTCGGATCTGGTGCGCCCACGACTTTGTGGGCC
TCCATGTGGTTTAGCCCTGACCAATCACCTTGAGCCACATCATCCTGATCTTACGTAGGC
TCTATCTTTTACATAAAAAATTCCATTTCGATCCGTCCCAATTGCATTAGTTTCGTAATA
ATATGGTCTACGTGTTAATAATACTGGTTCACCATATCATATGTTTTAGTTAATTAATTA
ATTATTTGTTTGCCCGATGGTTATTAAAATATCAGTTTAATTAAAATTAATGTATAGTTT
TTAAATTACGATTTTATAGACACAAGTTAATGTGGTCAGTACCAACTCAGATGTTTTCAT
CTAATATTTTTTTAATATAAATGCGACGTCTAGTTAGCGATTCTCGCGTATCATCGCGTC
GTACGCTCGTCGTTCGCGCGTTCGTACGTGCTGTTTCGCGTGTCCGCGCGTCGTTCGCAT
GTTGTCGTACTGTTTCTCGCGTGTTCTATCCGCACGACGTTCGTACGCGCTGTTCGTGTG
TCGTCGTTCGCGCGAGTCGCGATTCGCGCACTTTAATAAAATTATTTATCAGCCACGAAT
TGTTAGCTATTCTATATATAACGTGCCGTACACCCGTTTCTATTCGTTTCAGTCGCTTTA
ACTCGGTAGCAACGCTGATTTCATATTAGTAACGTATTTTATCATGTCGCAAGTTCTAAT
TGTTTAATTAGTTATTCATTCGACACTTATTTAAATAAAATTACCTTCTAATTAAAACTA
GTTTATAGTTTTTAAGTCGCACTTTTATAAATAAATATTAACTCGATGAACACCAACTTA
AACGCTTTTCAGTCAATACTTGTTTAGTATAATCACCTTATCTGTTAGCGATTATCACGA
CCCGGATTTAAGGGATAAAGTCGGGTGCATCTCATATGTGCGCCAAGGAAGAACAACAAA
TATAATTACAGAGTGCATAGAGATAAACGTCATAAATATCACAAATATACTTATTACATA
GCGGAAGTCTTACAAAATAAATGATAAATATAAAATAAACTAAATCTTATTTCCCTGGTG
TCACAAAGCTGACTGGGAGACGCCAACTAGATTAAGTCGAACTCCTAGTTGGGCGGCTCC
TCTTGAACCACCTGTTCTTCTCCTGTGGGGGTTGTGAGACAGCAAGGGTGAGCTCACATA
CGTTCATAGCTCAACAAGTTGTGGGGAATAACGTGCATGAACTCACCAAAGGTGGGAGTT
CATGTGAAGTGTAAGGCTGATCAACAAAATTAAGGTTGAAGCTGAGCATTGCTTTTATAA
GTTGGTCAAAATTTTATTAGCAGTTACTAAGTGTAAGTAAATACCAAACGATAGTAATAA
TAAATAAAAGTATTAATAACATAATCCCAAATGCGATGCAAATGACAAATTGAATTTTAA
TTCCATAAATTAATCATGTGAGGGTCCGAGCTGCTCATGACCGTGAGCACGGCTGATATA
CCAGTTTTACAATCTGCCGAGGTTGCGCATTTTTACCCACAAGTCATGTTACCCATCTGC
CAAGAGACGGCAAATCCCATACACCTCTACCGAGGAGGAAAGACAAGGTAACACTACGAG
GCCATTACAAAGTTCCACTAGCTTCAGAAAACCCGCTACAGTTTATAGGAAGCTCCAACG
CAGGGATCCCTAGCCTGACCGCCATTGCAGCAAAATCAACCCAAGGACCTCTCTACACTG
ACCACTCCTCTATTGTCCTTGCCCCCTTCGGGTAAGGTAGTCATCCACTAGCTTTCCTAA
TTAATCAACCAAGGGTGTCCCATTGTTGGAACTTGCTCTCAATCGCAAGGAGGCCAACAA
GGGTGAACAGTGGTGACAACAGGGTTACGTGCTAGGAGGCAATAGTTCTGTTAATCTGGC
CTCCCACGTGCACTGTGCAGGGGTATTTATAGGTACCTGAGCGCCCAGCGCCTTGTGCTA
AGGACGCATGTGCCCTCAGCTACCTAGGTTATCCCTAGAATATTCCCATAAAGCGGGGTT
ACAGACTGTAATTACAGGGATGCCTTTACAAGTTAGGCCCGTAACCGGCGGCGGCCACAC
AGGGCCCGTTACAATGGGCCGGAACGCACGTGGGCCTCTGAGCTGGACGAGGCCGCACTG
TGGGATGACTTCGTCGCCGGTCTTCGTCTGGTGCCGATCAAGCGAAGGCTGTCCCTGCCT
GTTCTGTCTCTGTCTGACCAGCGGTTATCAGCGAAGACTTCGAGCGAGGGGTGGCGCCTT
TGCCTTCGCCCCAACATTTGCCCTCCGAGGGACCAGTTCGACAAAGTCACCTGGTGCCGA
AGACGTCGCTAGATAGCGGAGACGCTACCCTCGCTCGAAGTGGTTCCGCGGGGGTTTTTG
ATGTGACCGTTGATGGACGGCGTACTGTTGGATTGCGGGTTTCCCGAAGCGCCGCGCCCT
GTCGGATTGCGGGTTTCCCGAAGAGCCGCGCCCTGCCTATAAAAGGGGGTGGGGGTCGGC
GCTTTTTGAACTTCGCCTTCCGCGCTCCATGAAAACCCTAGCCGCCCGCCGTCTTGCTGC
TCGTCTGCCCGCCGTGCTCTTGTTCGCCGGAGATCTGGCTCGAGTGAAGCAGACCGCCCG
CCGCCGCCGACGGTACGTAGCGATGCCGTCCTCTTCTTCTTCCGCTACCGCTACGCCGGC
GGCCGATTCCTCGCCGCCGGCCGCCGCCTCGCCTGAGGAGACGCTGAGTAGTTTGATGGC
GGAGGAGTTGCGCGCCGGCGATTCTGTTGATTTTGGCGTGTCGCGGATGACGTCAGCCCG
CGTTCAAGATATGCAGCGGATGGGTTACTTTGGCGGCGGAGTTGCTCGTGCTCCGGGGAC
GGAGGAAGTCCCCGAGCCGGAGGGTGAGTTGGTCGTTTTCGAGGCGTTCTTCGCCGCCGG
TCTCCGCTTGCCTGCGCACCGGTTTGTTGGCGAAGTCCTGCGTAGGTTCAATGTTCAAAT
ACATCAGCTGACACCGAATGCCGTGGTGGCGCTGTCGAAGTATGTCTGGGCGACGACTTC
GTACGGCGGACAGCCATCGGTTGAAGTTTTTGCGAAGTATTATTGTTTGCACTGGCAGAA
GAGGATGATTGGGGACGAAGTTGCTCAGTTTGGGTCATGCACATTCACGCCGAAGACCGG
CAAGACCACAATGCAAGTAGTGGAGTTGGTTCCATGCGCCCGCAACAAGTAGGGCAACTG
GAATGAATTTTGGTTTTACGTCGCTGAGGGTACCGTCGAAGGCCATGAGGGACTCCCCGT
GTCCGAGATGTGCTCTCATTATTACTCAGCGTATCTGCCCTTTGAAGTGGCAGAGGAGGA
TGCGGACGAAGGGGCCCTTCGGTGCGCCGCCGGTCAGAGCAGTGGGCGCGATTTAGTTGA
AGAGTTCGTGGCGTACGGGGTGTGGCCCTTGGCGCATGGCTGGGCGTTGGGCGAAGTGTG
CCCTCACCAGATGCCTTTTCACGGTGGAAGGGTGGTGCGAAGTCCTGCCTTCGCACTGAA
TCTGCGAAACCGCGACCCGGCCGCCTTTGTGCGTGATGCGGAGGATGGGGCGGTGCGGCT
CGTGGGACGTTACGTGCCGAGGACGGAAGGCCAGCGCAGCTTTGATATCCGCGGGTCAAA
TGACCGTTTGAACAGGGTTTTCGAATTAAATCAATTGCTGTACAACGGCTATCCTGGTCA
AGACGACGCGGACCGTCGTGGAAAGAAGCCGGTGGTGGAGACTGGAGACGACCCTGCGCC
GGCGGCCGCCCCTTCCTCCAAAAAGAGAAAATTAGGTACTGCTATGGGAGGACTTGGGGT
GTCTGATAGTTTTGCTAGAGAGTTGATGAGGATGTGCGCGGCCCCGGGGGGAAGGATGTC
TTCGCCCGAGCTCCGGGAGTCTTCGGCTCGGATGCTGAGGGTTACCGGGGGTTGCTGGCC
TAGGAATGTTCCTATCCCCCGCGCGGCTGGCGAGGACTGTTTTACATCTCGCATGGTTCG
TGAATGGAGAGTTTTTCCTTACGGGCGGAATATTGCTGCTGTTGTGTCGGCAGTGATGGA
CAAGGATCGCCAAGGGGCAGCGCAAAAACGCCAGGCGGCTGTCAGGCTTCATGAAGCTAG
GCCGAAGTGGCAGCGGGGGTCTGCAAAGGCTGCGGCCTCCGGCGGAGGCAAGCCGCCGCT
GGCGGCGAAGTCGGGCGCCTCTGCATCTAGCAAGGCGCCGGAGGCAACGGCAGGCGCCGG
AGGCTCCAAATCGACGAAGGTGGTGCCGCCGGTCAGCGGAGTGGCGGAGGTCGCGAAGAC
GGCCCGAGCGTTGCCGTTGTCGGGCAAACGTGTTGCCGACTTCGGCACCGATATTAATGT
GGACGACTATCTTGGTGGTAAGTCGCTGGCTCGTTTTTTTTAATTCGTTGATACGTTGCA
GGGTCGGACGAAGGCCAACTTGCTATAGTTGCGCCTGCCGCGGCGATCGCGACGGCTGCC
ATAGTGCCGAAGGCGAGGGGCGAGGCTCTTGGCGCCGGAGGCGAGGCTCTTGGCGCCGGA
GGCGAGGTGTCGGCCCTCGCGGTTGTCAGGGACGAGGCGGGCGCAGCGACCCGCCGGCTG
AAGGAGGTGACGAAGGCGCTGAGTCAGGTCCGCTGAGCTATACTCTCTCCCTTTTTTTTT
CGGGCAACGACCTTACGTGTGCTCCGCAGGTGGCTGACTTCGCCAGCCGTACTGCGTCGG
GGGCCCTCATGGCAGCCGTGTCTGCCGAAGTCGAGAGACTTCGAACGCAACATGCTGACG
CTGTCCGTGAAAAATCGGCCTCCGACAGCAAGTGCCGTAAACTTACAGACAAGGTGGCCG
CACTGGAGAGGGAGAAGGCTGACCTCCGGCGCCAACTGGCAGGGGAGAGGAGGGAGACCA
ATGAGGCCATCGCCAAGGAGCAGGCTGCGCAGGCGGAGGCCAAACTGGCGCGGGCGGAAG
GCAATCTTGCCAGGGAGCGCGCCGAACAGCTGCAGGAGCGGCTCACTGCCCTGGAGAGCC
GCGTGAAGGGGGCCGAGGCCGCGATGCGCGCGGAGGCCGAACGGACGCGCACACAGCTTA
TGGATACATATCGTGAGCTGGGTGCGCGGACTGGTGACTTCGAGGTGCCGGACCGAGAGC
CCGGGCTTCGCTGTCTGGAATGGGTGCAGGAGGAGCTGCAGGAACTCCCCACTGTCGTGG
GGGGGTTTATGTCGTACGCCTCCCTGGTCACCTGCGAGGGGGCGATGAACGCGCTCTCCC
GCGAAGGGTGCCGGCACTTCGAGGTCTTCGACCAGGCAGATGAAGATTTTGAGCAAGATG
TCTATAAGGTCGAAGACCCCGTAGTGAAGGAATCCGCCGGGGCCCTCTATGACCGGATGT
GGGGTCCGCACGGTCGTGAGGTGGTCAGGGAGCAGGCCGAGACTGCGAGGGCTCAGGTAA
CGTTGTCGTTTGTTTGGCGTTTGCTGGATGTGGGTTGTGCGTGTGTTTGCTGAATTTTGT
GTGTTTTGTCTTAGGCGGCGCGTGGCGAGCGGGTGGACGACTTCGGGGCGTTGAACAGCG
TGCTGCCTGACCCGGAGCCGACCCCTGCGGAGGCCGTGTCTGGGGTCGCCCTGGAGCCAA
CTCTGGAGACCGCGGAAGACGCACCGGATGCCCCCACATCCGCTGCGGCCGGCGAAGACC
TGCCCCCAAAGGTGGCCGAAGGCGCACCTGATGCCCCCGCAGCTGCTACGCCGAGTGCTA
AAGATCCCGCGGCGGTGGCGGCGGAAACAACAGCGGGAGCAGCGGCGGAGCCGACGGCGG
AGGCTCCCGCAGCGTCAGGGCCTTCGCAGGTGGCGTAGTGGGTGTATAGGGTTGGGGAAT
TTTGGATATGTTGCTGAATTTTGGTTGCTGCGCAGGTTCAAGATTTTGGGCCTGCGCACG
CAACCGCTACTACTGAATTTTTGGTGGCTTCGACCGCGGAAGGTGGTAATGAATATGGTG
GATCTGCATCTGAGTTTTTTGATTTTACTGACTCTGGGAGCTCGGTTGAGTGGACTGAGG
AGTCGTCGGAGGAGGACTTGGACTATTTTGCGGCCATGGACGTGGCTGCGGCGGAGGCCT
TGCCACACGCCGCGGACGCGCAAGATGTGCCAGGTCCTAGCACCGGGCGCCGACGACGAA
GGGTGGTTGCAAAGCGTAGGGTTAGTACGGAGGAAGGGGCTCGGCTTCGTGTGAGTAGGG
CTGGTCAGCAGGAACTGTTGTCTTTGCCGGCTGCCACGAGTACAGGGGAAGGGGAACTGC
GAAGTCTTTTTGCGGGTGAGGAGCTTAGGATAATGTTATTTAATTATAGGGAGATGGGAA
TTATTCCTAAGGTTGAGCCGATGTAGAGTGTGGCGCCCTCGCTTGTATATGTGTAAAGGC
TTGTACGATGAAGTCGTGTGCCCTCGCTTGCCTGTGCCTGCGAAGGCGTTGTGTACTTTG
TCTGGTATGTTTTGTTATGCTGTGCTGGTGTGATTATAGTCGGTCTTGGCGCGGACGGTT
TGATGCTGTCGTTTCTGCTTTTGTTGTACTAGTTCGGTTGCGCCCTTAGGCGGCTTCTGC
GCGGATAGTTTTCGCGGTAGACTTCGGTTTTTTCGCACTTGCTGTGCTAGTCCGGCTGCA
CCCTTAGGCGACTTCTGCGCGGATAGTCTTCGCGGTAGACTTCGGTTTTTTCGCACTTGT
TGTGCTAGTCCGGCTGCACCCTTAGGCGACTTCTGCGCGGATAGTCTTCGCGGTAGACCT
CGGGTTTTTCGCACTTGTTGTGCTAGTCCGGCTGCACCCTTAGGCGACTTCTGCGCGGAT
AGTCTTCGCGGTAGACTTCGGGTTTTTCGCACTTGTTGTGCTAGTCCGGCTTCACCCTTA
GGCGACTTCTGCGCGGATTTGTCGCACGCGAGGGTGGCTAGCGCTTAGCCTCGCGGTGAC
CTCGGATTGGTCGAATGTCGAAGACCGTCGTCGTGGTCTTTTTTTGACGCATGTTTTTGC
GGGGGATTTTTCTCACATATATTACATGGCTCCGCCTCGTTAAAAACCTCACCCCCCGGG
AGGAAAAGAGTGCGGGCCGGTACAAGATTGTTTTTGGCGAATTACAAGGGCGAAATCAGC
CCTGACGAGTCAAACAAAAAATTTGCGGAGGTTGTCGATGTTCCAGGAGTGCTCCAGGTC
CTCGCCGTTTGGCGTTGTGAGCCTATAAGCGCTGGGGGAAGCTTTTATCTTGACTATAAA
GGGGCCCTCCCACCTGGGCTCCAGCTTGCCCCTGGACTCCGTCCGAGCTGTTCGGACGAG
TACGAGGTCCCCTTCGCTGAACTCCCTCAGGATGACTGCGTGGTCGCGCCATGCTTTGGT
CTGGGCTTGGTATTTGTTTAGGGCCTATAGGGCGAAGACCCGGTCTCCGTCAATGAGATC
CTTTGAAGTTGGCTCGTCCACGTCGGGGACCGCTGACGGAACTGTTCGCGGGGACTCATG
CTTTATTTCTTGCGGGGTCATGGCCTCCGATCCGTATAGAAGGCGGAAAGGAGTGAACCC
AGTCGCCCTGCACTCAGTTGTGTTTAGCGCCCAGACTGCCTCAGGTAACAAATCGGTCCA
TCTGCCTTTTTTTCATCGAGGAGCATCTTCTTGACAGCTGTGAAGATTTTCCCATTGGCG
CGCTCCACGACCCCGTTGGACTGCGGATGATAAACTGAAGCGAAGGCAAGCTTGGTGCCG
ATAGAGAAACAAAAATCCTTGAAATCTTGGCTGTCAAACTGCTTGCCGTTGTCAACTGTT
AGTTCGGACGGTACTCCGAAGCGGCAAACAATGTTTTGCCAGAAGAATTTTTGAGCAGTC
TTTGATGTTATTGTAGAAACAGCCCTCGCCTCGATCCATTTGGTGAAGTATTCGACGGCT
ACGAAGGCGAACTTAAGGTTCCCCTGAGCGGTGGGCAGGGGCCCGACAATGTCCAGGCCC
CAACGCTGGAGAGGCCATGTATGGGCAATCAGCTTTGTATACTGCGAGGGGCTGCCTGAC
CGAGGAGAAAACTTCTGGCAGGCTTCGCAGGACCTTGTGACCCGATTTGCGGCGCAGATC
ATTGCGGGCCAGTAAAACCCTTGGCGGATCACCTTGGCAGCTAGGGCCCTTGGCCCTGCG
TGCGAGCCGCACGTGCCACTGTGGACTTCACGTAGGATCTGCATGCCTTCGGTTTCGGTG
ACGCACTTAAGCATTGGCTGACTGACCCCTTTCTTGTAGAGTTGGCCCTCAATCAGTGCG
AAGTCCCGGCTTCGATGTCTGAGGCGCTTGGCCTCGCTGACGTCGGTTGGATGATAGTAC
CCTTGTAGGAACAGGGTTATTGGTGCCCGCCAGTCCTCGGTCATGATTAGGTTGACTATG
CGGTGGCCCTCGTTGTCATTAGTTATTTGGAGCCCTTCGGGGCTCCGGATAGCCGGCATG
CCGATGGTATGAAAGAACACGTCGGAGGGCAAGGGCTCGCCCCTAGCGGCAGCCTTGGCC
AATGCGTCGGCCTCCTCGTTCTTAGCCATATCCACATGCTGCAAGGTGAACCCCTTGAAT
TGTCTCTCGAGGCTACGGATGGCCGCGAGGTATTGCATAAGTGCGGGGTCCTTTGCTGCG
TAGTCTTTCTCGACCTGGCCGACAACTATCTTGGAGTCTGTCTTGATGATACAGGTGGTG
ACTCCGAGGGCCCTTAGCTTGCGGAGGTCGAGGATGATTGCTTCGTATTCTGCTATATTG
TTTGTGCATCTGTCGGATTCTAGAGCGAAGCTGAGGCGCGCTGCATATCTGTGTTTGACC
CCGGCTGGTGAAGTGACGACTGCAGCGGCGCCTGCCCCCGCATGGCACCATGCGCCGTCG
CAATGGATGGTCCAAACCTTCTCTGTGGACGGGTCTGGTTGTGTTACTGGCCCAGTCCAG
TCGACGACGAAGTCTGCCAGGACTTGTGACTTGATGGCTGTCCTGGGCTCGAAGCTGATG
TGGTAGCCGGATAGTTCGGCTGCCCACTTGGCGATCCTCACCGATGCCTCCGGGTTTCTA
AATAATTCGCCGAGTCCCATGTCTGAGGTGACTCGGACCTTGAATGCTTCGAAGTAATGG
CGCAGCTTGCGCGAAGACATAACGACTGCATAGGCAATCTTCTCCAGCTCTATCATGTTG
CACTTGGACGGTGTCAGTACTTCGGAGAACTAGTAGACGGGGGATTGCCTGACCACGCCC
TCAACTGTCTGCTCCTGCACAAGTGCCGCGCTGACTGCATGCGGCGAAGCCGCGACGTAG
AGCAATAGGGGGAGCGACGAGTCGGGGCTTGTGAGGATTGCCAGCTCCGACAGGTACTGT
TTCAGTGAGGCGAAGGCCGCTGCTTGCTCCGGTCCCCAGGCGAAGTCTTTTGCACCGCGG
AGTGTTTTGAGGAAGGGGAGACTTCGCTCGGCGGACCTAGAGATGAATCTGTTGAGAGCG
GCCAATCTGCCTGTCAGACGCTGGACGTCCCTGGCGGACTGCGGAGGCGTCATGTTTACG
ATGGCCTGGATCTTGGTTGGGTTGGCCTCAATGCCGTGGTGTGATACCAGGTAGCCCAAT
ATTTTGCCTTGGCGAACGCCGAAGACGCACTTTTCCGGATTCAGGCGGAGTCGTGCGTCT
CGCATGTTTGCGAATGTCTCGGCGAGGTCGGCGAGGTGATCTTCCTTGTTCTTGCTGGCG
ACGACGATGTCGTCCACATATGCAAATATGTTTCTGCCAACCTGCCCTTCGAGTACTGTT
TTGGTGAGTCTGGAGAAGGTGGACCCGGCGTTCTTGAGTCCCTCCGGCATTCTGATGAAG
CAATATGTGCCGAAGGGTGTTATAAAGCTGGTGCTGGCCTTGTCTTCCTCCTTCATGTAT
ATCTGGTGGTAGCCGGAGAAGCAGTCGAGGAGTGACTTGACCTCGCATCCGGCCGCGCTA
TCGACTATTTTGTCGATCCGTGGCAACGGGAAATTGTCCTTTGGGCAGGCCTTGTTGAGA
CTGGTGAAGTCTATGCACATTCTCCATTTCCCGCTTTTTTCTGCACCATTACAACATTGG
AGAGCCACGTGGGGTAAGCCACTGGCTCGATGAATTTAGCCTCTAGGAGGCGGTGCACCT
CCGCCTTGGCGGCCTCTGTCTTTTCGTCAGACATTTTACGAAGCCTCTGCTTTTTTGGTC
GCACCGAAGGGTCAAGTCCCAAGCTGTGCTCAATTATGGATCGGCTAACTCCGACCAGGT
CGAGGGCGGACCAGGCGAAGACATCTTTATTTTTGGACAGGCAGCAGAGGAGTTTCTCTT
CTTCATGCGAGGTGAGGTCTTCGCTGATAGTGACTGTCTGCTTGGGCGTGGCCTGATCGA
GGGGGACAGTCTTAGTCCCGTCTTGGCTCTATAGCTGTGCCTTGTCGTGCTGTTTATCGG
TTGGCCTGGCGGGCGCAGAGACCTCGCGCTGGGCCGTGAGGCAGTGCACATTCCTCTGAC
CGGGCACGAAGTCCCGCTCTATGTTGCGCGCCGTCTGCTGGTTGCCGTAGACCGTAATGG
CGCCTAGCGGTCCTGGTATCTTCATACATAGGTACAGTCCGTGGATGGCGGCTTCGAACT
TATTGATGGAGCCCCGGCCCATGATGGCGTTGTATGGATATACCATATCCACGATATCGA
AAGTCACTTGCTCACTTCGGGCATTGGGTGCTACACCGAAGGAGAGGGGCAACTCTATCT
TGCCGACGGGAAAGGTGCCCTTGCCGCCGAAGCCATACAACGGGTTATCCGAAGGCTTGA
GCAGGCTGTGGCTTATACCCATGCGGTCGAAGGCGTGAAGGAAGATGATGTCCGCCTGAC
TGCCGTTGTCGACTAGGACTTTGTGTAGGTCCCAGCCTGCCACGCTGCAATTGATAACCA
TAGCGTCGATGTGGGGGGCGCTGCGCAGGTCGACGTCTCGTGCGTCGAAGGTTAGTGGTA
CATGGGACCACTTTGTCTGCACGACTGGGCCAGTGACGGCGACATGGTTGATGATGCGGT
AGTGATCCCGCTTCTGCCGCTTGGTGTCGAAGTCAGTGCTAGACCCCCCAGTTATCATGT
GAATGACTCCGCGATATGGTTGATCGGCGAAGTCTTCCTGCTTTGGGGCATGGGGGATGT
TTTGATGGTGTGGTGGTGGGGGTGGAGGAGGTACGATTTGTACTTCCTGATGGTGTTGGT
AAGCGTGGTGCGGTGGATGCGGGGCGGGAGCGTGGATATATGGTGGAGGGGGTTGCTGGT
AATTGTGCGCGACAATTCTAGGGTTGTCGGCTGGCTGCGCCCGTGCCATTCTGTCTCTGG
TGGCCTTCGTTTCGGGGCAGTCTTTGGTTTGGTGGGCGCAGTCTTCGCCATTGAAAAGGC
AGTAGAATCGGCGCGGCGGCTGCGCACGCCCTCGGCCCCTACCACGAGTTCCATTCCCGC
GGCCCTGGGGGGGATATTCCTGGCGACGAGGGGGGTCAGCAGCGGGGTGCTGATTGGCGA
TGTTGTGCACTTGCTGCTGACTGCGGCCGTCTCGACCGGAGTCTGGCTGCGGAGTCCTCG
TCCACGTGCGGCTGGACTGTGGGGCATCTTTGGGTTTCCGCTGTGACTCAACCTTGCGCT
GGTGGAGCTCTTCAGATTTGGCATATTTTTCAAAGAGCTGATATAGCTCCTGGAGGTTCT
TGGGTGGATCTCTGATACAGTGGCTGTAGAGGACGCCGGCACGAAGGCCACTGATGGTGT
AGTGGATAGCGATCTGATCATCAATGGAGGGCAGCTGTGACTTGAGTGTTAAGAATTTGC
GGTAATACTCCCGCAGAGTCTCCTTTTCCAGCTGCTTGCAAAGCGAGAGCTCGGCCAAGG
CGTCGGTGTCTGGGCGGTACCCTTGGAAGTTGAGCAGGAACTTGTCCTTGAGACTTCTCC
ATGAATCAATGGACAGCGGAGGCAATCTGGTGAACCAGGTGAGGGCTGGGCCCTCTAGGG
CGATGATGAAGGACTTCACCATTGTGGCGTCGTCCCCTCCGGCAGATGCAACGGCGACCT
GATAACTCATTATGTATTGCGCCGGGTCGGTGCTGCCGTTGTACTTGGGATAGGTCCCTG
CTCGGAAGTTAGCTGGCCAAGGCGTCACTTGCAGGTGTGGCGCCAGGGGACTTCGCTCGT
CGAGGTAGTTGACCCCTTGGAATGGCGCGGCGTGCTGGAAGGTGTAGTCACGCTGGGGGA
AACGTGGGTCTTCCGGCTGTGCTCGGTGTTGCAGGGGCGGCCCATGCTGCAGGCCGAGGT
GGCCTTCGCGCGTGTCTTCTGGTTGTGCGCGCTGCTGGAGGGGTGGCCCTTGCTGCAGGC
CAAGGTGGCCTTCGCGCTGCATCAGCGCGATCTCGCGCTCGAGGTCTTGGGCCTTCTGCT
CCTTGTCGCGTATCATTTGCCGCACCTTTGCTAGTGCGGACACACGCTGGCGCTTGGCCT
CCAGTATCTCTTTCTGCCTCTGGAGATTGCGGTTCTTGAGGCGCAGGGCGCGCAGATGTA
GCTGTTCTTCTGCTGAGACGCCGAGGACTTCACCGTCCTCGGTGAGGCCCGCGCCTTCCA
GTGGGGCGAAGCCTGGGGGCGGCTGCGATTGGCCTTCGGGGCCGCAGGTGCGGAAGGTGT
CGTCTTCGCAGGTGCGGGGAACATTGTCTTCAGTGGGCTCTTGGTGGGTGGATTGGGTGA
GGGCGAGGGCCTTGCCCTTACGTGCGGCGAGCAGTGCTGCCTTCGCAGCCTCGTCAGCCT
TCGGGTTAGCTCTCTTGGGTGCCATCGCGGGTGGTTTTGTCGTAGCACGAACGGTGGGCG
CCAAATGTTGGAACTTGCTCTCAATCGCATGGAGGCCAACAAGGGTGAACAGTGGTGACA
ACAGGGTTACGTGCTAGGAGGCAATAGTTCTGTTAATCTGGCCTCCCACGGGCACTGTGC
AGGGGTATTTATAGGTACCTGAGCGCCCAGCGCCTTGTGCTAAGGACGCATGTGCCCTCA
GCTACCTAGGTTATCCCTAGAATATTCCCATAAAGCGGGGTTACAGAGTGTAATTACAGG
GATGCCTTTACAAGTTAGGCCCATAACCGGCGGCGGCCACACAGGGCCCGTTACAATGGG
CCGGAACGCACGTGGGCCTCTGAGCTGGACGAGGCCGCACTGTGGGATGACTTCGTCGCC
GGTCTTCGTCTGGTGCCGATCAAGCGAAGGGTGTCCCTGCCTGTTCTGTCTCTGTCTGAC
CAGCGGTTATCAGCGAAGACTTCGAGCGAGGGGTGGCGCCTTTGCCTTCGCCCCAACACC
CATACCACCCTTGTGGTAGCACTATTTTCCCAGGTGGTCGCTCCATGTAACATAATGATC
TTAACATGAATAGTAATAATAAAAGTGTGATCATTAATAATGTATCTCCATACCCAAAAC
CACATAAAGCAATAGCAAGTACTACCCAAAAAGTTTAGTGGAGTCAAGGTATAAAGATAA
TCAAACTAGGGTAACCTAAAGGGTCCCATCAAAATTAACCTAGGCATATCATTATGATTA
ATAAGAACATGACTGGGTAAAAAGAAGTGATCAAGGGCACAACTTGCCTTCAATGAGCTC
CTGCTCAGTAACTTCTATCTACTGAACATCGGGATCCTCAGCCACTGGCTCTTCTACTCG
CCACAATACAAACAAGCATAGTATAAAGGAGAAATTAACATCACACCAAACATGTAAATA
AAATATACATTGATAATCTACATATTAAAATAAGATCATAGGAATAGGAATCTTTAATTT
TGGAGTTATAGATTTTAAGTTATGAATTTCCAAGGGTTTTATGTATTTGATACAAGATTA
ACTAAGAAATAAATTTTATATTTCATGTCAAAATAGAGACACTAGGTGATAAACAATAAT
ATTATAAAATTATAGAAACTGGAATGGGTTAATTTGGACTTCATATGAATTTTATATAAA
TTAAACCAGTTCTAGTGATTTATTTTTACATTAAAAATCCTTTTCTAATTATTTTTCCCT
GATTTTCTAATTCCTTGGACTGGGCGCACAAAAACTAGAGAGTGCAGGGGCCTTTGCGCA
TTTATCCCTAAGACTCTTACTGCTACGCGATGGATCGCGGGTTCATTCACCAAAACCTTA
GGGTCTCATATGACAAACGGACTCGATGAAGGGGTACACATGATCAACGGCCGTCCGATC
TAATTCCTACGTATCCGATTAGATTGAAGGCCGCCCAACTCCCATGCCGCCAGATCGGAA
TCCAAGGGCCCAGGTTTCATCTACGCAATGGAACGCTCAGGACCATTGATCTACCCATCA
ACCGTCCAGAACCTGTCTTCCCCCCCAAACTAAGAACGACGCCTGCGTTACAGTTACGGC
GATGCCATTGTCGGCGAGGTGAATCCTCGACAAAGGTGCACCAACTTCGAATTAAACAGT
TCTACTCGTTGCAGAAATGAAGGCGAATACAGGCAAGGGATCCATACCGAGAATGGTGCG
CGTAGGCGTGCAGTCCACGGCGAAGCGTGGTCCGCGGCGGCGGTATAACGACGGCGAGGA
ATTCGCCCGGTTTTAATGCCTAGCAACTCCCTCCAATGCCACGAACACGATCCCAGGGTC
CCGCGCAGCGCCCCAACCGTGCGCCGTAGGCCCAACCACGGCGCTAAGAGGTCTTCGACG
GTGGCACACTTCCTACCTCCGCTGCACGTGCTAAATCTCTCACGGCAGGGCTCTAACGGC
TTGAGTCCGGGTGATGGCTCGTGGGCGTGGTGTGCCTTTATCCTCCCGGACCAGTGGATT
CAGAGACGTGGCTCGGCAGCTCCGGGAGAAGGGGGAGAAGTTCTGCGTTGTGCGCTCGAG
TGGTTGCCGCGTCTACGGGAGGGATGACACGCGGGCCCCAGCACATAGTGAGACGAGCAC
TTCAAAACGACTGCGGCTGTGACAGAACCTCCCAAGGTATTAGGCCCACCTACAGTTTAT
GTCTCAACAAGTGTGTTTGACTTAGAGATAGGAAATTGAGTTTGATTTACAAAAACAAAC
CAAGTGGTGGCAAAGAATGATCCAAATATGCCAAATTTGAGACACAACAAATTTGTGTTT
GCATTGATGTTGTACTTCTTTTAGTTGCTTTATGTTGTGTTGGCATAAATCACCAAAAAG
GGGGAGATTGAAAGGGAAATATGCCCTTGGGCCATTTCTAAGTATTTTGGTGATTAAGTG
TCCAACACAAGTGCTTAAGTGATAAACTATGACAAATTGTGGATAAGGTGCAAATCAATA
CAAAGGTATGATTCTAGACTTAGTACATTGGTTTTTGTGTACTAACATGTTTGTCTAAGT
GCTAGAATCAGAGAAAATTCAATTGGAAAAGCTTGGCTCGAAGCAGCCAAAAGTCTGCTT
AGTCTGGGTGCACCGGACTGTCCGGTGGTGCACCGGACAGTGTCCGGTGCGCCAGGCTGG
CATCTGCGAACTAGCTGCTCTCAGGACTTTGACGGCGGTGTACGACTATAATTCACCGGA
CTGTCCGGTGGTGCACCGGACTGTCCGGTGAGCCAACAGTCAGCCGAGCCAACGGTCGGC
CGCGTAATCTGCGCGCGACGCGTGGCAGAGCCAACGGTTAGAAGGGGGCATCGGACTGTC
CGGTGTGCACCGGACAGTGTCCGATGCGCCAACGGCTCTGAATCTCCAACGGTCGGCTTC
GCCAAAGAAGGAAAGAAATCCGCACCGGACAATGTCCGTTGGTGCACCGGACTGTCCGGT
GCGCCAGGCGACAGAAGGCAAGAATTGCCTTCCTGGAATGCTCTCAACGGCTCCTAGCTG
CCTTGGGGCTATAAAAGGGACCCCTAGGCGCATGGAGGAGAGTATCAAGCATTCTCTAAG
CATTCCTAAGCACCAAGACTCCAATTCCGCGCATTCGATTCTTTGTGATAGCAACTAGAG
CTCCATTTGAGTAGAGAACTCTTTGGGTTGTGTTGTGAGCTTGAGTTGTGACTTGTGTGC
GTATTTGTGCTCTGTTTTTGTGTCTTGTGTGCGTTGCTCATCCCAGCCTTACTTCCGTGC
TTCTTTGTGAACATCATATTGTAAGGGCGAGAGGCTCCAAGTTGTGGAGATTCCTCGCGA
GCGGGATAAAGTAAACAAAGCAAAACATTGTGGTATTCAAGTGGGTCTTTGGACCACTTG
AGAGGGGTTGATTGCAACCCTCGTCCGTTGGGACGCCACAACGTGGAGTAGGCAAGTGTT
GAACTTGGCCGAACCACGGGATAAACCACTGTGTCTATCTGTGATTGATCTTCTTGTGGT
TATCGTGTCTTGCAAGAACTCCTCTCTAGCCACTTGGCCTTATTGTGCTAACTCCTAATC
AAGTTTTTGTGGCATTAAGTTTCAAGTTTTACAGGATCACCTATTCACCCACCCTCTAGG
TGCTCTCACTTCTCCTTCCTATGATGAATTAGCTGACTTACTTAAAGAATACACACAAAT
CAATAGAAAGTCAAAAGCTAAATGTGAAAAGTTAAACGATGAAAATGAGTTCTTAACTGC
CAAGTATGACATAGTTGTTAAAGCTAGTGAAGAAATGAAAGAAGAAAATAAAACTATGTC
ATCCACTAAAAATGAGCTCAAAACCTCCCTTAAAGATGCCAAAGATAAATGTGAAAAATT
AAGTGAAGCAAATAAGGAGTTGAAAGATAGACTTGTCAAAGTAAAGGAAGCTTATACAAA
AATTAAAATTGACTATGATAATCTTCTTATTGCAAATGAGGTTTTATCTTGTAATACACA
TGAGGCTATTAACCCTGTTGTTAAGATTATTTTAGCAACCTCATGTGATGATTTGAGCCA
AGTTGATCAGTTTAGTCTTCATGATGAATTGATTGAAAAAATTGAAGTCATGACACTAGA
GAACCAAAAATTGAAGAAGTACTTGATAGATGCAACCACTAGAGGAAAAGTTGCCATGGA
AAGCAATGATATTAATAATGATTTGGTAGTGGACAATGAGAGGCTTATAGATGAAGTCAA
GAAACATAAGATTGAGAAAGAACATCTTGCCACAAGTGTACAAAAGTTCAACAAAGGCCA
ATACCTTCAAAATGAGTTACTCATGAACACTGTTATGAAAAATAATAAGAGTGGTATTGG
ATACAATTCTTTTGTGCAAAAGAAAGCAACAAGTCAATACAAGGAAAGACATACTCCTAA
GCCAATCAAGTGCTTTGCATGTGGAAAAGAAGGACATTTTGCCCACAACTGCAAAGCCAC
ACCACCAACTCCCTTGCCAAAGCACTCAAGACCATTTGCGTTCAATGCTCATTATGTTCT
AAGAAAAGTAGCAAATGGAAAAGTCAAAGAAAAATTCCTAGGTCCACCAAGCAAGAGTAG
ACCTAGACAAATTTGGGTTGCAAAGTCCTTGATTGAGAAAGTTACTGGTCCTATGCAAAA
TAGGGCCCTCAAACTTGATGCTTAATTTATTTGTTCATGTAGGTGAACTACAAGACCCGT
GGGAGCCCTTGGGTAATTGACAGTGGATGCACTCAACATATGACTGGCAACTGTAAAGCC
CAACTGTAGAATAAAAAATATATATAATAAATAAATTAATATATTTATAATGAAGTTAGG
AGAATTGTTGAAACCTTTGGAACTTCATTAGGACCCTTCCTATTTATAATCACCAAAGAG
TATTAAATCAATTAAGTAACCAATAAGTAGATAAAGAAAAGTTGAACTCTTTCTTATAAT
TTTGTGGTAATACATTTTATTGAAAACATAAATTAGACCTCCAATTTTAAAAGAAAACAT
AAAATAGAAAATGAGAAAAAGAATTTTAATGAAACCATTTGTTCCTTCCATAAATAAATG
ACAAGGAAAAGAATAAATGATAATATTAAATTTAGTAGGATTAATATTAGGATGGTGTTT
GATATTTGAAAATAATAAATGTAAATTAGGAATTCAAAAGTTAGTTTGAATTTTTATCTT
TGGAACTTGAAAACAAATAGGAACGATAAAAGAAAAATGAAAAAAACTACCCTGGACCGA
ACTTCCCCTGCAATTGGCCCAATCTGCTTCCTTAGCCCGCCTATTCGCCCGCGCCGCTTT
GGCGCTGACAGGTGGTCCCAGTGGTAAGCCTCTCATCTTATTAGCATACATCTTAATGAA
GACATCCACACTACTGATACATCTATGTCAATACAAGTACCAATTTCTGGTCCCATTACT
TCTGGTCCCATTACTCGCGCTCGTGCTCATCAACTCAACCATCAGGTGATTACACTCTTG
AGTGCATGTCCATCATATTTAGACCATGGAGACCCGTGCACTCTTGTTTTGCTTAGGAAC
CAGGGAGAAGACCGAAAGGGAAAAGGATTTGAACATGCTGGATTCGGACTGCAGAAGAAC
ACCAACTTTTGACGGTCACCACGGTCACATGCGGGCTCGGATTGGAATGTTCAAGCACAA
CATGGAAAGCTTATCAAGTCTACTTTCATATGGATCCGGAATTATAGTCATATCTGTTCT
GAGGCCGCCGTAATCATTGTTTCCTTACCGAGATATTTCCTGCCTTTTCTGCCCATGGTG
CCGCGTGACCCTATTTTGGCCCAATGGGCCGTGTATCAAGTTGGGTCCATTAGGGATGCA
TCCTAGGGTTGCAGCATGACCCCAATACCCTTGTGGTCGTCCTCCGATGTTTATAAACCC
CCTAGCCGCCACCAAGAACAGCGGGTTTTGTTTAGATCAAGTTTAGCTCTCGCTACTTGC
TTGTAAGCGCGCGTGCTGGTTCAGCCGCCCGTCTTCTTGTCTTTGGAACCCCACCATATG
GGAGTTTGATTTTGAAACCTACATTTAGATCTGGTAATTCAGTACTTGTTCTACTTGTTC
TTGCTAGTTCTTCGATTGCTTGCAGGACGAGTGCCCTAGTGGCCAGGGTGTCACGCTCCA
CAAGATCGTGACAGCCATAGGAGGTGGTGTATCGGTTGCTAAGGCGCAGCGTCTTTGGAA
GGCTGTAGTCGGGCCGTGAACGTCGTATCCTCCACCAATCGAGTTATTCCACACCCTCTC
ATCGAAAGATCGGGCAATCACCCAACGGGTGCACATCAGTTGGTAATCAGAGCAAGGTTT
ATCGGTGAGAGATTTACTTTTCTTCGCTGTTTTCTTATCTCCTATAGTCCAGAAAAAGCC
AAAAAAATAGTAGATTAGTTTTACCGCAATCCTATAAACCATTGAGCATTTACTAGTACT
ACTTAGCTAGGGCTTGTTGAGTTTTTGGTTGCATCGGTTGTGTCGAGTTGCTGGTCTTAG
TTTATTCATTTAGAGTTTTGAGTTCTACCACGTTTTGGTCACCACGAGATCCACCATCAC
CATAAACATCTCTGGTTCGTTTTTGCCACCACGGATACATCTCATGTTCGATTTGGAAGT
TTAAATACAATCTGAAAGCTTATCTTATCTTGTTTCCAACGGATCTGACATTGTCTCAAA
ATTCATTCTGAGCGCTCCGCAATCATCGTAGAGATTTCTGGACTTTCTATATTAACAAGA
TTTGTTAAATCTGATTTAAAGGGGCTGTTAGCAATATCCTTATTGTTTGGGTTGTCATAG
TGAAAAAAAGGGTTTAGGCCCCTGCAAAAAAAAGAAGAAGAAAAAAAAGAAAAGAAAAGA
AAAAAAAAGGAAAAGAAGAAGAAAGAAGGGGGTTGAATCTCTAAATATGTTGTTTCTCTT
TGTGCTGTGCTAGTTGTTCTTTTTCAGTGACTACCTTTGTGCCTAGGCTCACGTCTCTAG
CATGGTTTAGCCTAGGACCAGCACAGTACCACCGTTGAACGATTATTCAGCTTGCTTTTG
TAACTAACGTGGTACTAGTGTATTCCTTGCTTTAGCCCACCTACAATTCTACATATTTCG
ACTACAGTTTGACAGGTCGTGTTGCTGCGGCACCGATACACTTATTCCACGGTTGCAGAC
TTGTTGGTTGCTGACCCCTCCTGTTGTGCAAGGTAAGAATTGGTAAGAGCTTGTGTGACA
GGTTGAGAGTGAGCGCCTTGCAGTAGCTACATCCTAATAGTTGTAGAGTTTTTATTCCTT
CACGTTTTTTTTCTTGTTGCCTCTGTTCGTCTAACCATGGCAGGATTGGAGGTTGATGAT
GCTTCTCGCAATATGCCACACTCTCCTCGCACCAAGGGTATCATACAACACTTTGTAAGG
CTGGTGAAGACGCACACGGAAGGTCTTGATAATGACATGTAGGTGACGAATGAAAAGATG
GGGCAATTGGAGGCCACACAGATCGACACAAACACCAAACTTGCAAATGTGGAAATGACA
GTTGCTCATATTAACAAGAGCCTTGTCGCACTCTTGAGGCGATTTGATGAGATGCATGCT
AAAACCAATGGTGGGCGTGATGAGGGCGCCGAAGGTAACTGGGATGACTATGTTGCTGAT
ACTGAACAAGATGACCAAGAAGCACCTAATCGCCGGCGACTACGTACTAACCGTAGAGGT
ATGGGTGGTTTTCGCCGACGTGAGGTACATGGTAATGATGATGCTTTTAGTAAGGTTAAA
TTTAAAATACCTCCTTTTGATGGTAAATATGACCCTGATGCTTACATTACTTGGGAGATT
GCGGTTGATCAAAAGTTTGCATGCCATGAATTTCCTGAGAATGCGCGGGTTAGAGCTGCT
ACTAGTGAGTTTACTGAATTTGCTTCTGTTTGGTGGATAGAACATGGTAAGAAGAATCCT
AATAACATGCCACAAACTTGGGATGCGTTGAAATGGGTCATGCGGGCTAGATTTGTTCCT
TCTTATTATGCACGTGATATGCTAAACAAGTTGCAACAATTGAGACAGGGTACTAAAAGT
GTAGAAGAATATTATCAGGAATTACAAATGGGTATGCTGCGTTGTAACATAAAGGAGGGT
GAGGAATCTGCTATGGCTAGATTTTTGGGCGGGTTAAATAGGGAAATTCAGGACATCCTT
GCTTATAAAGATTATGCTAATGTAACCCGATTGTTTCATCTTGCTTGCAAAGCTGAAAGG
GAAGTGCAGGGACGACGTGCTAGTGCAAGGTCTAATGTTTCTGCAGGAAAATCTACACCA
TGGCAACAGCGCACGACTACGTCCATGACCGGCCGTACACCAGCAACAACTCCCTCGCCG
AGTCGACCAGCACCACTGCCTTCCTCCGGCGACAAACCACGTGCATCTTCCACAAATTCA
GCAACCAAATCTGCCCAGAAACCAGCAGGTAGTGCCTCTTCAGTAGCCTCCACGGGTAGA
ACAAGAGATGTTATGTGTTATCGATGCAAGGGCTATGGACACGTGCAACGTGATTGTCCT
AATCAGTGTATTTTGGTGGTAAAAGACGATGGTGGGTATTCCTCTGCCAGTGATTTGGAT
GAAGCTACACTTGCTTTGCTTGCGGTTGATGATGCAGGCACTAAGGAACCACCCGAAGAA
TAGATTGGTGCAGATGATGCAGAGCATTATGAGAGCCTCATTGTACAACGTGTGCTTAGT
GCACAAATGGAGAAGGCAGAGCAGAATCAGCGACATACGTTGTTTCAAACAAAGTGTGTC
ATTAAGGAGCGTTCATGTCGTTTGATCATTGATGGAGGTAGCTGCAACAACTTGGCTAGC
AGCGACATGGTGGAGAAGCTTGCACTTACGACCAAACCGCACCCACATCCATATCACATT
CAATGGCTTAACAATAGTGGTAAGGTCAAGGTAACCAAGCTGGTACGAATTAATTTTGCT
ATTGGTTCATATCGTGATGTTGTTGACTGTGATGTTGTGCCTATGGATGCTTGTAATATT
CTGCTAGGTAGACCATGGCAATTTGATTCAGATTGTATGCATCATGGTAGATCAAATCAA
TATTCTCTCATACACCATGATAAGAAAATTATTTTGCTTCCCATGTCCCCTGAGGCTATT
GTGCGTGATGATGTTGCTAAAGCTACCAAAGCTAAAACTGAGAACAACAAGAATATTAAA
GTTGTTGGTAATAACAAAGATGCGATAAAATTGAAAGGACATTGCTTGCTTGCGACAAAA
ACTGATGTTAATGAATTATTTGCTTCCACTTCTGTTGCCTACGCCTTGGTATGCAAGGAT
GCTTTGATTTCAATTCAAGATATGCAGCATTCTTTGCCTCCTGTTGTTACTAACATTTTG
CAGGAGTATTCTGATGTATTTCCAAGTGAGATACCAGAGGGGTTGCCACCTATACGAGGG
ATTGAGCACCAAATTGATCTTATTCCTGGTGCATCTTTGCCAAATCGTGCTCCATATAGG
ACAAATCCGGAGGAAACAAAAGAAATTCAGCGACAAGTTCAAGAACTACTCGACAAAGGT
TACGTGCGTGAGTCTCTTAGTCCGTGTGCTGTTCCGGTTATTTTAGTGCCTAAAAAAGAT
GGAACATGGCGTATGTGTGTTGATTGTAGGGCTATTAATAATATCACGATACGGTATCGA
CACCCTATTCCACGTTTAGATGATATGCTTGATGAATTGAGTGGTGCCATCGTCTTTTCT
AAAGTTGATTTGCGTAGTGGGTACCACCAGATTCGTATGAAATTGGGACATGAATGGAAA
ACTGCTTTCAAAACTAAGTTTGGATTGTATGAGTGGTTAGTCATGCCTTTTGGGTTAACT
AATGCACCTAGCACTTTCATGAGATTAATGAACGAGGTTTTGTGTGCCTTCATTGGAAAA
TTTGTGGTAGTATACTTTGATGACATATTGATCTACAGCAAATCTATGGATGAACATGTT
GATCACATGTGTGTTGTTTTTAATGCTTTACGAGATGCACGTTTATTTGGTAACCTTGAG
AAGTGCACATTTTGCACCGATCGAGTTTCATTTCTTGGTTATGTTGTGACTCCACAGGGA
ATTGAGGTTGATCAAGCCAAGGTAGAAGCGATAGATGGATGGCCTATGCCAAAGACTATC
ACACAGGTGCAGAGTTTCCTAGGACTTGTCGGCTTCTATCGCCGTTTTGTGAAGGACTTT
AGCACCATTGCTGCACCTTTGAATGAGCTTACGAAGAAGGGAGTGCATTTTAGTTGGGGC
AAAGTACAAGAACACTCTTTCAACGTGCTGAAAGATAAGTTGACACATGCACCTCTCCTC
CAACTTCCTGATTTTAATAAGACTTTTGAGCTTGAATGTGATGCTAGTGGAATTGGATTG
GGTGGTGTTTTGTTACAAGAAGGCAAACCTGTTGCATATTTTAGTGAAAAATTGAGTGGT
TCTGTTCTAAATTATTCTACTTATGATAAGGAATTATATGCTCTTGTGCGAACATTAGAA
ACATGGCAGCATTATTTGTGGCCAAAAGAGTTTGTTATTCATTCTGATCATGAATCTTTG
AAACATATTCGTAGTCAAGGAAAACTGAATCATAGACATGCTAAGTGGGTTGAATTTATC
GAATCGTTTCCTTATGTTATTAAGCACAAGAAAGGAAAAGAGAATATCATTGCTGACGCT
TTGTCTAGGAGATATACTTTGCTGAATCAACTTGACTACAAAATCTTTGGATTAGAGACG
ATTAAAGACCAATATGTTCATGATGCTGATTTTAAAGATGTGTTGCTTCATTGTAAAGAT
GGGAAAGGATGGAACAAATATATCGTTAGTGATGGGTTTGTGTTTAGAGCTAACAAGCTA
TGCATTCCAGCTAGCTCCGTTCGTTTGTTGTTGTTACAGGAAGCACATGGAGGTGGCTTA
ATGGGACATTTTGGAGCAAAGAAAACGGAGGACATACTTGCTGGTCATTTCTTTTGGCCC
AAGATGAGAAGAGATGTGGTGAGATTGGTTGCTCGTTGCACGACATGTCAAAAGGCGAAG
TCACAGTTAAATCCACATGGTTTGTATTTGCCTCTACCCGTTCCTAGTGCTCCTTGGGAA
GATATTTCTATGGATTTTGTGCTGGGATTGCCTAGCACTAGGAAGGGACGTGATAGTGTG
TTTGTGGTTGTTGATAGATTTTCTAAGATGGCACATTTCATACCATGTCATAAAACTGAC
GATGCTACTCATATTTCTGATTTGTTCTTTCGTGAAATTGTTCGCTTGCATGGTGTGCCC
AACACAATCGTTTTCTGATCGTGATGCTAAATTTCTTAGTCATTTTTGGAGGACTTTGTG
GGCAAAATTGGGGACTAAGCTTTTATTTTCTACTACATGTCATCCTCAAACTGATGGTCA
AACTGAAGTTGTGAATAGAACTTTGTCTACTATGTTAAGGGCGGTTCTAAAGAAGAATAT
TAAGATGTGGGAGGACTGTTTGCCTCATGTTGAATTTGCTTATAATCGATCATTGCATTC
TACTACAAAGATGTGCCCATTTCAGATTGTATATGGTTTGTTGCCTCGTGCTCCTATTGA
TTTAATGCCTTTGCCATCTTCTGAAAAACTAAATTTTGATGCTACTAGGCGTGCTGAATT
GATGTTAAAACTGCATGAAACTACTAAAGAAAACATAGAGCGTATGAATGCTAGATATAA
GTTTGCTAGTGATAAAGGTAGAAAGGAAATAAATTTTGAACCTGGAGATTTAGTTTGGTT
GCATTTGAGAAAGGAAAGGTTTCCTGAATTGCGAAAATCTAAATTGTTGCCTCGAGCCGA
TGGACCGTTTAAAGTGCTAGAGAAAATTAACGACAATGCATATAGGCTAGATCTGCCTGC
AGACTTTGGGGTTAGCCCCACATTTAACATTGCAGATTTAAAGCCCTACTTGGGAGAGAA
AGTTGAGCTTGAGTCGAGGACGACTCAAATGCAAGAAGGGGAGAATGATGAAGACATCCA
CACTACTGATACATCTTTGTCAATACAAGTACCAATTTCTGGTCCCATTACTTCTGGTCC
CATTACTCGTGCTCGTGCTCGTCAACTCAACCATCAGGTGATTACACTCTTGAGTGCATG
TCCATCATAGTTAGACCATGGAGACCCGTGCACTCTTGTTTTGCTTAGGAACCAGGGAGA
AGACCGAAAGGGAAAAGGATTTGAACATACTGGATTCGGGCTGCAGAAGAACACCAACTT
GTGACGGTCACCACGGTCACATGCGGGCTCGGATTGGAATGTTCAAGCACAACATGGAAA
GCTTATCAAGTCTACTTTCATATGGATCCGGAATTATAGTCATATCTGTTCTGAGGCCGC
CGTAATCATTGTTTCCTTACCGAGATATTTCCTGCCTTTTCTGCCCATGGTGCTGCGTGA
CCCTATTTTGGCCCAATGGGCCGTGTATCAAGTTGGGTCCATTAGGGATGCATCCTAGGG
TTGCAGCACGACCCCAATACCCTTGTGGTCGTCCTCCCATGTTTATAAACCCCCTAGCCG
CCACCAAGAACAGCGGGTTTTGTTTAGATCAAGTTTAGCTCTCGCTACTTGCTTGTAAGC
GCGCGTGCTGGTTCAGTCGCCCGTCTTCTTGTCTTCGGAACCCCACCATATTGGAGTTTG
ATTTTGAAACCTACATTTAGATCTGGTAATTCAGTACTTGTTCTACTTGTTCTTGCAAGT
TCTTCGATTGCTTGCAGGACGAGTGCCCTAGTGGCCAGGGTGTCACGCTCCACAAGATCG
TGACAGCCATAGGAGGTGGTGTATCGGTTGCTAAGGCGCAGCGTCTTTGGAAGGCTGTAG
TCGGGCCGTGAACGTCGTCTCCTCCACCAATCGAGTTATTCCACACCCTCTCATCGAAAG
ATCGGGCAATCACCCAACGGGTGCACATCACATCTAATGGACCACTGACGCGTGGGGCGT
GGGCGCTGGGTTGTTGAGATCCTTCTTGTTCTCCGGACCGGCCCGCCGAGCCTTTGGGGC
TATAAAACCGCACCCCAGGTTGCTTCTCCATTCTATCTTCGCAGACCATTAACCACCGTC
GTGTGTGCAAGCGAGGTGGGGCTGCGCGCGCCGCCGTGGTGGGGATAGGACCACTGCCGT
GTTGCATGCCCTTGGCGTCGTCAGGGACTCGCTAACGGGACCAACAACTCCACTGCGCCC
CCAGGATTGTGCTCGGGCCTTGGCTAGCAGGGAAAGTCGTCGGGTGCACGTTGAATCGCT
CGCCGTAGTTGCTTCGCTACCGCGGCGCCGCAGAACACCGTCGTCAGCTCACTGCTCGAC
CCGACTGCCGGTAAGTAGCCCGTGACCATGTTCGCCAAGTTACTCCTATTCATATAGCAT
CATCGGATCTCGTTGTGGGGCACTGAAACTCGGAAGCATTGTGCTCCGGCGGCAGTCCGC
CACAGTCTGTGGCGCTGGGAGGAAGAAGAATTGCGTTGGCCGTTAATCATAGGATAAACG
GCAGGGATTAGATCTCAATCACTGCGTCAGTCTTTTGATCTTGGCCATTAAAACCGGATC
GGGCGGCTGAGATTGAATCCTGGGCATACCGCTTGGTCGAGGAATCTGGGCCGTTGTAAC
CAGATCGGAGGGAGTGGATCAGATCGCGCATAATAAAATCCGTGTTGTTGATGTTGGATC
GTGCGGTCCACGTCGCATACCGATTCATAAAGTACTCGATCTAATCTCGAGCGCCCAATT
TCAATCATGCGGCCCATATTAGACCATACCAAATGAACCCTCGTAAAACTATCAAATGAA
CCCGTCGTCCACTCACGTGGAAAAATAATTAAATCTAGGTCCTGAGTTTCACAGTTTAGG
CCCTGACCTCTCGTAGAATAGTGTCCCCAGTCCATATATCCAATAAAGGGAGGAAATTAA
AGGAAAATGGGATTTTAGTATAAAAATAAATCTGGAAACTTATTTAATTCATATCTAGCT
CATTTTAACTCTGATTCGATCCGTTCAAGTTTCATTAGCTTCGTAATAACATTATCTATG
CAATGACAACAAAGTTTTATTATATAACACATATTCTTATAATTGGATATTGTTTAATTT
GTGTTTAGTGGATTAAGCTTGCTAGTTAAAGATAACCTATCTATAATTATAATCTGACTA
AAATATGATTTTTAATCAAGTCATAATCTGGATCGAAGTTGAATTAATTAATTATAGTAT
ATTTTCTCATATGATGTATAATCACCAATTTATAATATAAGTTTAATATTTAATCACGTA
GATCTTCAGAAAATCGTATCTTTATAACCGTAACTCTTATTTTAGTGATTCTCGAACCAG
CGATCCGTAGAATATTATTATGTAGTTTGTTCTTATGTTTGGTGTAATATTAATTTTGCC
TATACCCTATTTGTTTGTATTGCTATGACTAGCGCGAGGTTACGGGTCACCTGAAGAGCA
AGTTGGTACCTGGAATCTCATGTCCCAGGCAAGTTGTGCCCTTGATCACATGTTTTTACC
CAATCATGTTCTTATTAATCATAATGATCTGCATAGGTTAACTTTGATGGGACCCAATTG
GTTACCCTAGTTTGACTATCTTTATACCTTGTTTACTACTGAATTTTTGGGTAGTACCTG
CTATTGCTTTATGTGGTTTTGGGTATGGGGATATACATTATTCATGATCACACTTTTATA
ATCAGTTTGTTATTTACTGTTCATGATAAGTTTATTATGTTAAATGGAACATGGAGAACC
ACCCGGGAAAACAGTGCTACCACAAGGGTGGTATGGGACGCCCTTGGCTGACTAATTAGG
AAAGCTAGTGGAGGACTACCTTACCCTAAAGGGCAAGGTTAGTAGGGGAGTGGTCAGTGT
AGGGAGGCCCTTGGGTTGATTTTGCTGCGATGGCGGTCAAGCGAGAGGTCCCTGCATTAG
AGCTTTCTAGAAACTGTAGCGGGTTTTCTGAAGCTAGTGGAACTTTGTAAAGGCCTCGTA
GTGTTACCCTGCCTCGCCTCCTTGGTAGAGGTGCATGGGAAGTTGCGATCCCTTGGCAGA
TGGGTAACATGACTTGTGGGTAAAGATGTGCAACCTCTGCACAGTGTAAAACTGGTATAC
TAGCCATGCTCACGGTCATGAGCAGCTCGGACCCTCACATGATTAACTTATGGAATTAAA
TTCAATTTGTCATATGCAACGCATTGGGATTATTATTATTATTTTTATTTACTATTACTA
TGGTTTGGTATTCACTTACATTTAGTAACTGCTAATAAAATTCTGACCAACTTTAAAAGC
AATGCTCAGCTTTAACCATCCTCTTTGGTAAGCATTACACTTCACATGAGCTCCCACCTT
TGGCGAGTTCATGCACATAATTCCCCACAACTTGTTGAGCGATGAATGTATGTGAGCTCA
CTCTTGTTGTCTCACACCCTCCACAGGTCAAGAACAGGTACCGCATGATGAGGCACATGA
AGGACGAGTTCGTGAGAGGTCTAGGCCGTCGTCTCCCAGTCAACTTTGGGTTGCTGGATC
GTTGTCTCCTTATGATGTAATTATTTATTTATTTTGTACAGAACTCCTATTATATAGTAA
AATGTGACATTCATTTCTGTACCATGATTCATCATATGTGTGAGACTTTGTCCCAGCACA
CCTGGTGATTATTTCGCGCCCGGGTTTTGGACCCTAAAATCCAGGTGTGACAGAACCCAC
ATATGTTCACCTCAGTTGATGAAAATGTTGATGAACAAGATAAAATCACTTTTGGGGATA
ATTCAAAAGGAAAAGTTTAAGGGCTTGGTAAGGTGTCAATTTCAAATGATTTTTCAATTT
CAAATGTTCTCTTGGTTGCACCATTAAGCTTCAACTTGATATTAGTGGGTCAACTTTGTG
ATCTTGGCCTTCAATGCTTATTCACTCCTATAGAGATTGTTGTGTCTAAAATGGATGATG
AGTCAGTGGTATTCAAAGGATTTAGATACAACAACCTATACTTAGTGGATTTCTCTTCTG
AAGATGCAAACCTAAGGACTTGCCTCTTTACCAAAGCATCTCTGCTTGGATGGCTATGGC
ATAGAAGGCTTGCACATGTTGGAATGAGCACACTCAAGAAGGTTCTAAAGAAAGGCATGG
TTAGAGGATTGAAGGATGTTGTATTTGAAAAATACAAGCTTTGTAGTGCATGTCAGGCTA
GAAAGCAAGTTGCTAACACTCATCCTACAAAAAGCTTTTATGTCAATATCAAGGCCACTA
GAGTTACTTCATATGGATTTATTTGAACCAACAACTTATGCTAGTGTTGGTGGCAACCTC
TATTGTCTGGTAATTGTTGATGATTTTTCACGATATACTTGGGTGTTCTTTCTTCATGAC
AAGTTTGAGGTTGCATCAATATTCAAGAAGTTTGCCAAGAAGCCTCAAAATGAATTTGAC
TGCAAAATCAAGAAAATAGAAGTGACAACGGAAAGGAATTTGACAACACCAACATTCATG
AGTACTATGATGAAATTGGGATCAAGCATGAAGTTTCTGCAACATACACACCTCAACAAA
ATGGAGTTGTTGAAAGAAAGAATAGGTCCTTGATCACTCTTGCAAGAATAATGATTGATG
AGTATAACACACCGGAGAGGATTTGGGCTGAAGCTGTCAACACTGCATGCTATGCATCAA
ACAGACTATTTCCTCACCGGCTAATTGAGAAGACTCCCTATGAACTATTAAATGGGAAAA
AGTCAGACGTCTCCTTCTTTCGGGTGTTTGAATGCAAATGTTACATCTACAAGAAATGCC
ATCACCTAGGGAAGTTTCAAAGACATTGTGATATTGTTTTCTTACTTGGTTATTCATCAA
AATCCAAAGCATATCAAGTATTCAATCGTGCCACTAGCGTGGTGGAAGAAACATATGATG
TGGAATTTGATGATACTAATGGCTCCCAAGGAGCACTTGAAAATCTTGATGATGTAGGTG
ATGAACCACTTAGTGAAGCTGTGAATAACATGCCAATTGGAGCCATCAAACCAAAAGAAG
ATGAAGAAGAGGTGCAAAATATTGGCAGGCCTTCTTCATCAAATGTACCACATGTTGATG
AAAAAGATGAGAGGCATGCAAATGAAGATACATTTCTCTCTCATGAACAAGCAAGGGTAC
AAGCTAAAGATGTTGATTCTCCAAGATCTTCTTCCCAAGTGGTTGACAATAGGAACTCAT
CACTACTTCAAGCACATCCACAAGATCTAATCATTGGGAGTCCTTCACAAGGGGTTATTA
CTCGTTCTCACAGATACGCTTCAATTATTGAACATCACTCTTTTGTTTCTTGTGTTGAGC
CTACATGTATAGATGAGGCGCTACAGGATCCGGACTGAGTGAATGCCATGCATAAAGAAT
TAAACAACTTCACCCGGAATCAAGTTTGGACCCTATAGAAGCCTCCACAAGATGCAAGGG
TCATTGGAACAAAATGGGTGTTCTGAAACAAACAAGATGATCAAGGTGTAATTGTGCGGA
ACAAGGCAAGGCTTGTTGCAAAGGGGTTCTCTCAAGTTGAAGGTTTAGATTTTAGAGAGA
CCTTTACACTGGTTGCTCGACTTAAAGCCATCTGTATCCTTCTTGCATATGCATCATGCT
ATGACATAAAACTTTACCAAATGGATGTAAAAAGTGCATTTTTAAATGGCTTCATAAATG
AACTAGTATATGTTGAGCAACCACCTAGGTTTGAAGACCCTAGATATCCTAATCATGCTT
ACAAGTTGTTCAAGGCGCTATATGGTCTAAAGCAAGCTCCAAGGGCTTGGTATGAGCGTC
TTCGCGACTTCCTCATTGAGAAAGGGTTCAAGATCGGGACCATCGACACAACTCTATTCA
CAAGAAACATAACGGTGATATTTTCATTTGTCAAGTTTATGTTGATGATATAATCTTTGG
CTCGACAAATGATTGTCATTGCAAGGAATTTGGTGAGTTGATGTGGAAGGAGTTCGAGAT
GTCAATGATTGGTGAGCTAACCTTCTTCCTCGGCTTTCAAGTCAAGCAAATGAAAGATGG
AAACTTCCTCTCACAAGAGAAGTGCACCAAAGACTTGTTGAAGAGATTCAATATGGAGAA
GTGCAAACCAATCAAGACACCCATGCCTACTAATGGACATCTTGAACTAGATGAGGGAGG
TAACCCGGTTGATCAAACTCTCTACCATTCAATGATTGGTAGTTTATTGTATCTTACCGC
ATCTAGGCCCGATATCATGTTTAGTGTTTGTATGTGTGCTCGATTTCAAGCAAATCCTTA
GAAAGCTCATCTTCACGCTGTTAAAATGATTATTAGGTATCTTAAGCACACCCCAAGCAT
TGGCCTTTGGTATCCCAAAGGAGCTACTTTTGATTTAATGTAACACCCCGGGATCCACAA
ACACCCCAGGATGCTACTAAACTATACATCTAACATTCATATATAAAATTTCGACAGCAT
CTCCTTTGAAAATTGCATAAACGGGGGAAGCAACAAAGTATAAATAGATATCATGATAAG
AAAACATATAAGACATTAATAATCTGCTAGCAATGGGAAGACAACCATAACAACAATGAA
CTGAATTAATCAGTGCACACGACTAGTTAAAAACAAACATCCTTTGACAAGAAGTTTCTA
ATTAAATCATGGCTGTGTCTGGGCAGCATTATTATGAGAGTGAAGGTGGATGTGCTGCTA
CTTCCCACTCCCCTTGATGAGCAACAAGCACCTGCATTGAGTAATGCAAGAGTGAGATGA
AACATCTCAGCAAGCTAATTGTTCTGACAAGATATTTAAACCACAAATTGAATTCATCAA
CATTTTAAAAGAGTCACAACAAAAAAATCAGAAATACTTGTAGATATAGAACTCAGTAGT
CCCACTATAACCAATACCATCTCATTTCCTCGAACAACCACAATAGGTTCTATAACACTT
CCCTGCGTCAACAATACCTGCAAATATCACTTCAATATAAGCATAGGAATGCAATGTGTA
GGTACTCTATCTTCATACCTCTGGGGGTATAAAACCACATCATCTGCAAATATCACTTCA
ATGAATGCATATGAATGCAATGCATATGTCCTCTGCCTTCATACCTCTAAGGGTATGAAG
CCGCATCGTACCCCTTCTCGGGCAACGTACGATGCTAAGTTGTACCGGTACGGTCGGACC
ATAGGTCACGACAAAACTTCATATGCAAATGAGTCATGCAATGTATATGGCATGCTACAT
TTATCAATAAACTTCACTTCCTTCAGATACAACACAAACCTCAAATAATACTTCATTTAC
CTTCAGATACAATACCAACCTCAAATAATACTTCATTTACCTTCAGATATGTGAATTAAT
CTCGTGAGTCATACTCAAATCATAATCATCATCAATATATGATTGAGCATCAGTATAATG
CAAGCAAGTAAAGCATCACCATAGAGTCCAATTATGAAAGAATCTGATACTTCTGAATAT
TAGAGTGTAGGCAATAGAAATAACAGGTCAGAACGGAAGCAACCACCGCTACATTCACTT
GCCTTCATCGAAGAAGAAGAAATGTACTAGACATGATCTAGAGTGTAGCCACCTGCTAGT
GGGCATAAAACTTAGTACAAATATTTCACAAACATTTGCCATCAATCAACAAAACACTCC
TACACTTGAAACCAAGACCCAGTGGAAAGACTCCCACCCTGAACCACATGCCATACAGCA
ACAACGCTGTTTGTTAATTTTGTATCTTTAAAATTAAAACAGCGGTGATATCAAACAAAT
ACTCTAGGAGTATCTACACAAAATACTCTACAACTTCAGTATTCAATAGATAATTAAATT
CTGCCATCTACAAGTTCTAAAACATCTGACAAGATAACTGACTGAATCTGTTTTAGACAG
CAGTATGGTTAACTTTAAAATTCGATATCTCCCAAACTACTGAACCAAAAATTATGAAAT
TCTGCTGGAAGTAAGAACTTTTATCCCTCTACAAAAGTCTCCATAGTTGGAAGAGCCAAT
TCGTCCATTTACTAGATGAAACCCACCAGTGAACAGACCCACTCATTTTTGTCAGGTAAA
CAGGAACAGCCACAGTAAAACAAACATAACTGGAGTTTCACAAATCATATGAATGCACTC
TTTAACAATCTGGAAATCTTATGAAATTATCTACAACTTCTTTTACCAACCCACAGTTTA
GTTCTGTTGATAAAATTTCCTAAATCTTAAGAGAACAGATTCTGCACAGAATTATGAGAC
TGAAAAACTGCTATAGTAAAACTGCAATAACTTTCTGGTCGGATGTCCGATTGAGGTGTT
CTTCGCGGCCACGGAAAGATCTACAAATCATCTACGACTCATACATAGACTTTTCATTTT
TTTGAGGCCACTAAGACCACGGAAAACTGGCATGAACAGAAACTGTCGAATCTGCCATTC
TGCAGAAAACTAAATTCGGGATCAAAACCTAACCCCACATCAAATCCAACCTCTAATCCT
TCAATTCCCATGATCCACAAACTCCAAAAGCCTATAATTACAGGGAGGAACAAGGATCTC
ATCCATACCTAGGGTTTCCCCAAGAAATCTTCAAGAAGAGATGGGGAAGAACATCTCCTT
GATCCTCTCTTCCTCTTCAATTCAACGTGCCCCTCCTTTTCTCGATCCTTGCTGCGTAGG
GGAAGATCTTGGGGGAGGAAGCAATGGATGATGGCTGCCATAGGGGGAGGGGGCGTCCAG
CCAAGGGGGAGAAAAGGGGGTGGCGGCCAAGAGGGGGGGGTGAAGGGAAAAAAAGGGGTG
GCCACCTAGGGTTTTTGTGGGAGAAAGAAACGACGCCTCAGATGACTTCTATCTTTGCAT
CCAATGGCCCACAACCCTTTACCTCATCCATGCACCAGAGATTAACTTTTGGTCAACATT
TTTTTGGGATATTACACTCTACCCCCCTTAAAAAGAATTCGACCTCGAATTCGGCCACTC
CAAGCAAAACACCCAAGGTACCCCATATAGCACCACAATTCAAAACATGGATCCATTATT
GGTCATAATTAACACAAGAACTTCTACCTTTGACTAATTGTCTAAGGAAACTACACGACC
TGACATCAAGCATGAAACAACATGTAATGAAGCTCAAAGCATGTCATAGTTGCAATCAAC
ACTACAATTTCACACCATCAAATTTGGATGCAGCTATACATCAGCATCAATGTCTTAAGA
CAACACTCTTTTATGAAGGGGTAATATGGACCAAGCACAACCCTTACCAACTTCAACCAT
TAATTTTAATTAAATGGTGAAACATCTACACCCGACGAATGTGTAAGAAGATCAAACACC
TCACCTTAAAGCACCATGAAACAAGTAGTTCTATTGGAACAAAACTCCTAATCTTCCTAA
ACCTTATTCTTGCCATCATGAAAAGATAATCATGTAATCTAACATTCCTTGCACCCCACC
AAAAGGGAGAAAATCTATAGAACTAATGGAGCAATAAAGCCAAAAGAAGCCAATAACATC
TTGTGCGGCATAGTTCATCGAAGAAATGCCAAAAAACTCTACATAGAGCACTGATAGCCC
AACAACAACACAATACTTGCTTAACCCATGTCACTATACTTCATTCAACATCTCAACTAA
GAAAAATATCCAACTAGTAAGGATACCTACACATAATATAAGTCTTCATCTACTGTAGTT
CAGAAACTTACATTTCATTCTATCATACGATGCACTCAAAGTACCAGACATACAAAGTCA
ATAATAATAACCCCTAATCCTTCACACATTTGACAAACATATTAAGCTGATGTAAACACC
ACATCATCTAGGAGTAGGTGACTAGCCACACCCAACCAACTCTAGGCTAGGCAAGGACTT
CCTTCAAACCAATAGATAGGTGGTCTAAAAAAATGGCTCCACAAGCATGCATCGAAAAGG
GAACCATCATATCCTCAATGTATCAATACATAATCAATGGATCAAGAGAATCAAAGATTT
ATTCTACAATTAGTATGACTAACAGGCAACCACTTTAAACCACATCTAGGCTTTGTGGCA
ACTAGAACACACAATATGAGAGAGACATGTAAGCCATTCTGGCTATGAAAAGACTTCCCC
CAAAAATCCATATAAAGTACCAATATTCATTTCTTTCAAAACTGGTTTCTCAACATAAAC
AATCATTCTTTGCAATGATAGTTGGAGCTATCCACCAACCGCTCAACAACTTAAATTCAA
ATTGATGATTACCTTGTACCCCAAAACACGCAATTAACACTCCTTTTAGAAACATCCACA
ATCAAGCATATATAACAATATTATTGTAATAAAACTCAACCATGAAAAACATGGTGAAAA
CAACATAGGCATACTTGTATATCACAAGCATAATAACAACTTCATTCTCACCAATGACCA
GCGATATCTACCGCATTAATAAAACAATATCAAAATTTCAGAAATAAATTATATCAAGCA
TTAAGCCATAAACAACTTACCACATCACCGTAAAGGAATAGGAAGGGGTGAAACTATTGT
CATCTGCACTCCAAAGACATTAATATATATCAAAGATATTTGAACCCATACCCTTCCTAT
ATGTGCAAGTGTGTCAAATTTATCTTCAAATTGCCAAGAATCTAAAGCCTATGCTTTGAT
ACCAACTGTAACACCCCGGGATCCACAAACACCCCAGGATGCTACTAAACTATACATCTA
ACATTCATATATAAAATTTCGACAGCATCTCCTTTGAAAATTGCATAAACGGGGGAAGCA
ACAAAGTATAAATAGATATCATGATAAGAAAACATATAAGACATTAATAATCTGCTAGCA
ATGGGAAGACAACCATAACAACAATGAACTGAATTAATCAGTGCACACGACTAGTTAAAA
ACAAACATCCTTTGACAAGAAGTTTCTAATTAAATCATGGCTGTGTCTGGGCAGCATTAT
TATGAGAGTGAAGGTGGATGTGCTGCTACTTCCCACTCCCCTTGATGAGCAACAAGCACC
TGCATTGAGTAATGCAAGAGTGAGATGAAACATCTCAGCAAGCTAATTGTTCTGACAAGA
TATTTAAACCACAAATTGAATTCATCAACATTTTAAAAGAGTCACAACAAAAAAATCAGA
AATACTTGTAGATATAGAACTCAGTAGTCCCACTATAACCAATACCATCTCATTTCCTCG
AACAACCACAATAGGTTCTATAACACTTCCCTGCGTCAACAATACCTGCAAATATCACTT
CAATATAAGCATAGGAATGCAATGTGTAGGTACTCTATCTTCATACCTCTGGGGGTATAA
AACCACATCATCTGCAAATATCACTTCAATGAATGCATATGAATGCAATGCATATGTCCT
CTGCCTTCATACCTCTAAGGGTATGAAGCCGCATCGTACCCCTTCTCGGGCAACGTACGA
TGCTAAGTTGTACCGGTACGGTCGGACCATAGGTCACGACAAAACTTCATATGCAAATGA
GTCATGCAATGTATATGGCATGCTACATTTATCAATAAACTTCACTTCCTTCAGATACAA
CACAAACCTCAAATAATACTTCATTTACCTTCAGATACAATACCAACCTCAAATAATACT
TCATTTACCTTCAGATATGTGAATTAATCTCGTGAGTCATACTCAAATCATAATCATCAT
CAATATATGATTGAGCATCAGTATAATGCAAGCAAGTAAAGCATCACCATAGAGTCCAAT
TATGAAAGAATCTGATACTTCTGAATATTAGAGTGTAGGCAATAGAAATAACAGGTCAAA
ACGGAAGCAACCACCGCTACATTCACTTGCCTTCATCGAAGAAGAAGAAATGTACTAGAC
ATGATCTAGAGTGTAGCCACCTGCTAGTGGGCATAAAACTTAGTACAAATATTTCACAAA
CATTTGCCATCAATCAACAAAACACTCCTACACTTGAAACCAAGACCCAGTGGAAAGACT
CCCACCCTGAACCACATGCCATACAGCAACAACGCTGTTTGTTAATTTTGTATCTTTAAA
ATTAAAACAGCGGTGATATCAAACAAATACTCTAGGAGTATCTACACAAAATACTCTACA
ACTTCAGTATTCAATAGATAATTAAATTCTGCCATCTACAAGTTCTAAAACATCTGACAA
GATAACTGACTGAATCTGTTTTAGACAGCAGTATGGTTAACTTTAAAATTCGATATCTCC
CAAACTACTGAACCAAAAATTATGAAATTCTGCTGGAAGTAAGAACTTTCATCCCTCTAC
AAAAGTCTCCATAGTTGGAAGAGCCAATTCGTCCATTTACTAGATGAAACCCACCAGTGA
ACAGACCCACTCATTTTTGTCAGGTAAACAGGAACAGCCACAGTAAAACAAACATAACTG
GAGTTTCACAAATCATATGAATGCACTCTTTAACAATCTGGAAATCTTATGAAATTATCT
ACAACTTCTTTTACCAACCCACAGTTTAGTTCTGTTGATAAAATTTCCTAAATCTTAAGA
GAACAGATTCTGCACAGAATTATGAGACTGAAAAACTGCTATAGTAAAACTGCAATAACT
TTCTGGTCGGATGTCCGATTGAGGTGTTCTTCGCGGCCACGGAAAGATCTACAAATCATC
TACGACTCATACATAGACTTTTCATTTTTTTGAGGCCACTAAGACCACGGAAAACTGGCA
TGAACAGAAACTGTCGAATCTGCCATTCTGCAGAAAACTAAATTCGGGATCAAAACCTAA
CCCCACATCAAATCCAACCTCTAATCCTTCAATTCCCATGATCCACAAACTCCAAAAGCC
TATAATTACAGGGAGGAACAAGGATCTCATCCATACCTAGGGTTTCCCCAAGAAATCTTC
AAGAAGAGATGGGGAAGAACATCTCCTTGATCCTCTCTTCCTCTTCAATTCAACGTGCCC
CTCCTTTTCTCGATCCTTGCTGCGTAGGGGAAGATCTTGGGGGAGGAAGCAATGGATGAT
GGCTGCCATAGGGGGAGGGGGCGTCCAGCCAAGGGGGAGAAAAGGGGGTGGCGGCCAAGA
GGGGGGGTGAAGGGAAAAAAAAGGGGTGGCCACCTAGGGTTTTTGTGGGAGAAAGAAACG
ACGCCTCAGATGACTTCTATCTTTGCATCCAATGGCCCACAACCCTTTACCTCATCCACG
CACCAGAGATTAACTTTTGGTCAACATTTTTTTGGGATATTACATTTAATTGGCTATTCC
GATTCGGATTATACCGGTTGCAAAATTGATAGAAAAAGTACATTAGGAGGATGCCATTTG
CTTGGGAGATCACTAGTTTCATGGACCTCTAAAAAACAAAATAGTGTTTCATTGTCAACC
GCCGAACCGAAATACATTGCCGCGTGTGCTTGTTGCACACAAATTCTTTGTATGAAACAA
ACTCTTCTAGACTATGGTGTATTTCTAGAAAAGGTACATTTATTGTGTGACAATGAGAGT
GTTGTTAAAATTGCTAATAATCATGTACAACACTCTTGCACCAAGAACATTGATATCCGT
CATCACTTCCTTAGAGATCATGTTGCTAAAGGAGATATTATTTAGGAGTGAGATCGGAAG
ATCAATTAGCGAATATTTTCACAAAGCTTTTAGACAAAACTCGCTTTTGTATGTTGAGGA
ATGAGCTAAATATTCTTGATCTTAGAAATTTTACTTAATTATAAAATGGTGATGTCAAGC
ATGCATTGCATATTTAAATTTCTTATATTGCATCTAGAGCTTGTCTAACCTAGTTAAGAT
AACTGCCAACAAAGCGAGTGAAAAAGATTAACTCGGGCTCAAACTTGACAAGTCCTAGCT
TTTAAGCTTTTGGTACTTAAATTTCATTTACTATGCAATTGTTGGTTCTTGAGATATGCA
TGTGGCACTGCACTTAGGGGGAGTATTCACAACTCAATTCGTTCATGAAACCTCTAGTGC
AATACCCAAATGCAAAATCTCACCATTTGCCTATTTTATCTAAAAACTATCTAGCCTATG
GCACAATATTTTGAAAAATATGAGAGAATATGTGAGGGTACTAATACCTATCACAACATA
TGTTCTTTTGTGTGCTTATAAGTTGGGATTTGGTTTGGTTCAAAACTTCCTAGAAAATTT
CAAAATTCCCTCTCTCTAGGCTCACCGGACAGTCCGGTGTGCACCGGACACTGCACTATT
CAATGTCTGGTGCACTGGTAGGGCGCATGCAGATATGCTGCTGTGCTGCCCTGTCCGGTG
GTTCACCGGACAACTACTGTGCACTGTCCGGTGTGCACCGGACAAGCCCTATAGACTGTC
TGAAGTGCCCATGATGCATTTTTAAAAAGGTTTCCCCTGCCCGAGCCCAAGGGCAGCTCT
TTCTCTAGCGCGCCGCTTCTGTCTCTGGCTTCTCCCTTGCGGCACCCCCAGTTCTCCCGT
TGGTGATCGGCCATCATAGGTCTCCGGCGTGCTTCCCCTGCCCAGGCTCGGCCTCCCTCT
TCTCTCTAGTGAGCACATCTCAGTCGCTTCCCTCCTCTCTCTCTGGTTTATCTCCTGTGA
GGCTCTCTTCCCACCTCTTTGAAAATCCTCAAATACACTCAAAAATCTTGTGAAATCCTT
TCATCCATGTGTGATTGAGTGTTCCTTAAGCTTCCCCTGCTGGTATTGAGCTCCCTAGGG
AGGGTTTCACATAAAAAATAGTCGTTTCACCACTGTTTCAAAAACCTGCACACCACGTGT
TCGGTGAAATGCCCAAACCAGTCAAAATAGCTCAAATCGACCCCAACTTTTTCCAGCACA
CTCTTGCTACTACCAGTACCTCACACGGCAATTTTAACGCCTATCTGATATCCCAGACAC
CTGTTACACCACCACTTTCCCTTTATAGTGATCCTTTTTTGAGCCGAGTGTCAAAAATAC
TTTTCCTCCGCCAAACTTTAAACCAAGCACCCACTTCACTCATATTCACACATATATACC
TCCGTGAAGTATCTATGGCTCAATTCACTATTCAAAATGGAGTACAAATGCAATGTTTTC
CTCCATTCCCTTCTATTCCATTTTCAAACTTGTCTCGCGAATTTGGATACAAATGCAATA
ATACAATAACTTTAGCATGCGATGAATATTTCTGTATTTATTTATTTGTTATTTGACCAA
TATAATTCCATTAATTGAATATGCACTAAGAAAAAAACTAATATCCTCTAAAGGTTCCCT
AATCCCAAAACACCAACATATAAATATATTTGTTTATTTACATTATTATTATTATTATTC
TTATACAAATTTTGTGCTTTACAAAAGGTCAAGCCCACACACTAATCTTTGCTCAAACGA
GCGGGTAATACAAACTTTCTTCTTGTCTTCTACAAAATTTGGAGACTCACATGAGACACC
TAGTCGTCTAGGAGCTAGAAGCTCCAAGAGTAATGAATCCACAAAGAACTCGATGTAGTA
CCAAAGCTCGAATCAAAAAGAACAAGAAGGATTTAGAGATGAAGCACAAAAACCGCAGCT
CTTCAATCTCACTCAAAGATTTCTCTCCAAAGATTTGAAATGGGAGAGGCAAGAGGTGTG
TGTGAGAGAGAGTGGGAGGTGTTTCTTAGATTAGAAATGGAGTTCAAGTTGTGCTCTTGT
GTGGGGGAGAGAGGTAGGAGTGAGTATATATAGGTGGGGCTCCAAAACTAGCCGTTTTGA
CCTTTCTGCTCAAAAACCGACTGAGCCGGTATTAAAAACCGGCTGAACCGGTTTTCTGCA
GAACAGATCCCGGCTGACCCACCAGCTGAGTAGCAGAGTGGACCAGGGCCAAAACCGACT
GAGCTGGTCCAAAACCGGCTGAGCTGGTTTTCAAAAAACTGCACAAAGATTTGTGGCTGG
CTGAGTAGAAAGGTGGACCAGGGCGAAAACCGGTTGAGCTAGTCCAAAAACCGGCTGAGT
TGGTTATTGAATACCAGCTGAACGAGCCTGAAAACCAGCTGAATGAGTATTTTCTATAAA
GCAATTTTTTTCCAAGATAAACTTAAAAAGGTTGTACTACATACTTTCACTAAGGATTAA
CAAGGGTAAAATAGAAGTTTTGGATCATGGATATTGAGCTTTAGTACCAACACCAACCTT
CTTTTTGGACGCCCCTTGATAGTACGACGATTGCTATATTCAAGTTAAATAAAATATAAT
TAAGTAAACTCCTTGAGTCATTGGTGTCCCATGTGTGATTTCTTCATGGCGTTGCTTCAT
AAGGATCACAAACATCTTTGTCTCACCTATTGAAGCAAACACTAATCGAGCCTGTGACTT
GAACCATTTCACCATATATGAGCTCAACTCATGGCTTCAAGTCACCTTACTGATGCATCA
ACACAATATAACTCTTCATATATGATTAGTTCATCGACTTAGTGCACATACTCTCTTCTT
CACCTTAGCAATGGTACCTCGGTCCACAAGCCATCGCTTGGCCTTCACCTTCACTTAGTT
CCTCGAAGCCCTTTCCTTGCTATCTTCACCCTATCAAGCCATTCTTGAGTCACATCATAT
TGAGCATCCATTAAGAGAATCATTTCTTCGATATTGTGAACCTTGCTTGAATGTCATCTA
GATATAAATGCTAAGGTCAATCAAGCTCTAGTTTGATTCTCATAGAAGCATATATGGACT
AATTGTAATATGGTCAAGCCAATTCACGATTCCTCATATCTCATTCACTTTGGCTTGACC
AATCCTCTTAATCACTTCAACCTCTTTTTTGATCATATTTATGTATAGTGATTTCTTAGG
TCTTGTCCATATATTCAAACCAATATAGAGACCATATTATATCCATTTGCATTGTCTCAC
TGGTTATTGCCATGCAGTGCTCAGACAAACTAAAAAATGCTTTTACTAGTGTTGGCGCGT
TCTCGGCTGAGCGGAATTTCATTCGTGGTGACCCTGAGGGTGTAATCAAATGGATTGAGG
TTGAAGTAGAAGATTTTGATGAAGTTCTTTCTAGCAGGGGGGATTTTTGTGCCTCCGTTG
GTGCTCGGGGAGCTGTATCTTTACTTGAAAAAGCTGGCTATGATCATGCGACAGCTGTAA
TTTAACCAGACTTCTCAGTTTCAGCGATTGACATCAAAGAGCCTCCAGCCAAAGCTACTA
TCTTTAGTGGATGAATGGTGGCCGAGAGATATCAGATGAAGCCATCAGGCGAAATGAAGA
AGAGTCTCATCTTGCCTTAGAAGAAGCAAGAAAATTTGAAGAGGCCGCTGAGCACAAAAG
ACGTATAGGTACGTTTGTCATATTTTAGCTTCGTAAGTATTTTAGCTTTGTATCTGACAA
AAAACTTATATTTTGGTGTAGCTGAACTCTCTCCTCCAGAGCCATACAACCCTGACACTG
ATCCAGTCCTAAAGGGTACTCTCGATGAAATCAGAATAGCGAATGCAACAATTGATGAAG
TTGTAGATAGACTTCTGAACGAAGCTGCTGAGAGAGTCCTGAAGGAGGATGATTAGACTA
TAAAAACATTTGTAGAATTTTGTATGATGTAAAAAACAATTGCAAACTATGTGTCTCATG
ATGTAATATATTTCTTTGTGTAGCATGAAATTGTCACACGTACCGTTTTTTGAGCCGAAG
GTGAAAAAACAACTTCCCTTCTTTTCACGCTTCATAAAGAAAATTCCCTTTTTCGCCAAA
GCAGCATTATTAAACCCGAAGGTCTTGCCATAGATCTTGCATAAGGAATACCGTTGCCGA
AGTGATAGTATTAGTCCTGAAGGCCTTGTTGTAGGTCTTGTATGAGAAATTCTTTACCGT
TTAATAGCAACGGGTAAAGTTGCAACATCCTTTTATAATTCTTTGTCACAGATACGCATA
GCTTCGTAGGTTAACCATTATGGATGAAGGAGAAATTTCCCTTCTTTTCCACTATTTTGA
ATGATGCAAGATGATGAATGATGCAATGTTATGATGCGGGATGATGCGATGATATGTTGC
AACAAATGTTAACAAAAAAATTTCGTAATAGTAAGACTCTGCATCCCCTTAGGAATTAAT
TTGGAGTCTCTTCACCTTTTACTTAGGTGGCATTAAAGCTCTGCATCCCTTTAGGAATGA
CTTAAGAGCTTCTTCACCTTTTACTTAGGTGGTATTTTAGCTCTACATCCCCATAGGAAT
GACTTTGGAGCTAAGCTCTGCATCCCCTTACGAATGACTTTGGAGCTTCTTCACCTTTTA
CTTAGGTGGTATTTTAGCTATGAATCCCCGTAGGAACGACTTTGGAGCTTTTTCACCTTT
ACTCTTACACTTGATGGTGCAACCACAGATTTATTACAACATGTCGAAGGTTGTGCTTTC
TCAAATTGTCTCAGAGGCAAGAACATGAAAACGAGAGAAATGGAAATTAAAATAGGTGTA
TATGAAAGTTTCTAACCTAGCGCCTTTGTGGCTGTAGTAAATGTGCATTGATTCTCGAAT
AGTGCTATTAACTGTCTGAGCTTCAGAATCTTCCCTTGCATCACGTTGTTGTTGAATTTA
GCGCTACACTTCTGGCAGTTAGTTGTGGGACGAAGTTGGAGTCATGACCGGTGGTTGTGG
CAAGGCCCATGCAGCTGGAGAGTGGTTTGCCGAAGCTACTAAAATTGTGGGTTGTGAAAA
TGGCAGTTGATTGCCCACATACTCAAGAATGTACGAGGAATAACACGAAGCAATATGTAG
GACTTGCTTCAGCTGATTCTGCAGTGCTTTGGCCTTAGCTATCTCCTTTTGCTTATGTAG
TGTAACTTGGCATGTCCTAGTTATGTGCACCTTATCCTCTCCACAGAACAAGCAGAACAA
CCTTTTTGGTTGTGAATTGAATCTTCCTCCAAAGCTTCGTCCCCCTCTGCCTCTTGGGGC
TGGTGGTCTGAAGGAGCTTTGTTGCGTCCCAGTTGACTGGGAGTTGTGTTGATGTCGTTG
GTTGTGATTGCCTTTGTCTTCACCTGGGCTGGGATTATGTATCGTCCTGACATGCCTTTG
GTGGAGCCTTCCTCCAAAGCCCCTGGTCATCTTAGAATATCTGTAAGCTTCTTCCCTTCT
TTGCTAGAAGTCATTGTCGGCTCTAATGTACTCATCCATCTTCTGTAGAAGCTTCTCCAG
GGTTTGTGGGGGGCTTCTTGGCAAAATATTGCGATGTTGGTCCTGGATGAAGTCCCTTGA
TCATGGCTTCAATAACAATCTCATTTGGCACCGTTGGTGCCTGAGCTCTGAGACGTAGAA
ACCTTTGGACGTACTCCTGCAAATACTCCTCGTGATCCTATGTGCACTGAAATAGGGCTT
GAGCAGTCACTGGCTTCGTCTGAAAGCCCTGAAAGCTGGTGATTAGCATATCCTTCAACT
TCTGCCATGATGTGATTGTTCCTGGCCGAAGAGAAGAATACCAGGTCTGAGCAACACTCC
TGACTGCCATGACAAAGGATTTCACCATGGGAGCGGTGTTGCCACCATATGATGATATGG
TTGCTTCATAACTCATGAGAAATTGCTTCGGGTCCAAATGCCCATCATACATGGGAAGCT
GTGGTGGTTTGTACGAAGGTGGCCATGGAGTAGCCTGCAATTCTGTAGCTAGGGTGAAGC
ATCATCAAAAGCAATGTTATCATGTTGAAAATCGTCATACCATACGCCATCATAGCTTGG
GCTTTCTTGATGAAGCTCTCTCCGCTGTGGCTTATGCCCTTGCTCGTTGTCTTGTGTGAT
GTGACGCATCTCTTCGGCTATTTCATCAATCTTTTTCTGGAGTTCAGCCAGCCTAAGCAT
CTTCTCCCTTCTCCTCTCCAATGTTGGTGGATAGCTTCTAGATCTTTGATTGCTTGGTCT
AACTCTACTTCCTATGGTGTTGGGCTAATATCTTTCCTTTTCTGACTTCGGGCCTCCCTT
AGAAGGAGCCCCTCTTGATTGGTGTCCAGCAGTGCAAGGACAGCCCCTGGCGTTGTTGCC
TTCTTCGGCGGCATGACGAAGATAGTTGTTCGAGTTCTTCTTGTCGAAGGTGGTCGTTTG
AGTTAACCAGAGGTGGGCACCAATGTTGGTCACTTGTTCTCAACTGCTGTTAATCAAGAG
CAAGGCAACACACTTGTTATGCATTAAAGACCTTCATCCTTCGAAACATTATTCCCCTTC
GGGTATAACAAGTCTTGGACGAAGGTTCTGAAGAACAAGTCTTCATCATTCATAGATATA
AAAACATAATTACAAATGTAATATCATGACACACATTTATTCTATAATGAATGTATTAAT
AATATCAAAGTTCATATTACATTGATACCTTCGACTTGCTTGAAGGTAATGACGTGAATG
AGATTACAATCTAGTGTGAATAGTACGGGGGTACTATTCATCTATTTATAGGCAATTGTA
TAATTTAGTACGTTATTACATTCATGACCTCAACAATTACATACAAGGTTTACAAATATC
ACAGGGACATCATTGTCATTTGTACTCAACAACTTGAACAACACCTTCTCCCTGCATCGC
CTTCCTACTTCATTGTGACGAAGCTTTCTTTGTTGTACTTCCCTTGGTCTATGTCGAAGC
TTTTCTGGTAACAAAACTCCTGTAATACTTAATAATACACTAAAAACAAATGATTAGTCG
TGTTTTTGAGGACCTTCGGAAGACGAAGGCCCCCAATAGACTCGATCAAGACCTTCAAGA
TCATGAAAGAATTCAAGACACAGAATGGAAGTAGCTCAGATGAAGACACACAAAGAAACA
AAAATATATATCACTTAGAAACACCAAATATATCAGAGGATGCATTAGATAAAGCATTGG
ATATTAGTGTACCGAAGAAGGGCTACAACGATAGAGTAAACCAGACGCACACGTGTTTAC
CAAGCATCACACCGAATGTGTCACAAGATATGACAAAAGTCTATAATGTATTTTTGGAGG
TACACATGGCAATAGACGTGTCAAGTGTGCCACTGTAACACCCTGAATTTGGGGGTATGA
AATTTCTTTTCAAATATCCACCAAATTCAGGTGTTACCCTCTCTTTTCCATGCTTTTCTT
TTCTTTCGCCTAAAGAGTGAAGAATTATTTTGTTTTATATCTATGTGTAAGCCTTGTAAA
TTAAAACCCTAGAGGTGCTTTGATTGTCGCATCATGCTGGAGCATACTTTCACTTGTTTG
ATGAGTGAATTTGTGAAGCATGCGTTTGATAAGGAATTCGATTTGAAGTAGTAGAAATAG
AAAGGAGAGAAAGAAAGAAAATAGAAAAGGCCCAATAAATCCCCTTCCAGCCGACAGCCT
AGCGCCACCTCGCCTTCCCCCGCAACCCACCCCACGCGCCCGCAGGGAGCCATCCACCCA
GCACCGCCGTCCATGCCTGGCCCCGCGCGTCAGCTGTGGGACCCATCTGCTATCTCTCTC
TTCCCCAACTTCCCTCCCTGCTCCCCCACGATGCATGCTCCTCACCCCCCATTTTCTCGG
CTTCGCGCAAAACTGTCCGTGCACAGCAACCTCGTGCTCGCCCTCTCCCTCACTCTCGCC
TCACCAGGCGTGGCACGCTCTCGACAGTGCGACAGCCGGCGCAGCGGTTCGGTGGCCTAG
CGCGGTGGCCCGGCGCGCGGCCAGCCTTGGCGTCCTAGCACAGTGGCCTAGCGGCGCGGT
CCCCAGTGCCTAGGCGCGAGCTCGGCAGTCCGGCGGCCGAGCAGGCATTAGGCTTGGCCG
ACCGAGGCCCCAGTGCTAGGCGGTTGGGGGAGATGGGGATGGTTGTGGCCACAACAGATC
CCACCTTTTTGATTCTCTATAGCTGTGTCCGTGTGGCCAACCCCTAGCCAATCGTATTAC
GCCACGCCGCCTGGTTCGTTAATTAGCGATATGTTTTGTGTTAATCATTTGTTTCGTATC
GTTCAAATTGCGTTCGCTTATAATCACTGATGTCAGTTAATTAGTTATTTAATTAATCAT
CCACAATTAAAATAGTAAGTTAGTCAAAGCTAAGTAGTAGTTTTGATTTGTAGTTAATAA
ATGTTAATTAATATAACCATGTCGACTTAAATATTTGTAAATCCTAGAACCTAGGCTCTA
GCACTCTAGCCATTGGAAGTATTAATGAAGCTCTTTTGGACTATGTGGCTTATTCTAGAA
GCATATTTTCTTTTGACCAAATATCAAATAAACACATAAACTTATGCATCATGCTGGAAT
TTCATTGTTTGTGCATCAAACTCAAACGTATAATTAAAACAAATCCAACTCCGAATTCAA
AATTCATTTTCTGAAAAATACAGGGAATAAAAGAGTTGAAAATAATAATAAAAATAATAA
ATAAATAATATTAAAGTAAGTAGTAGAAATATTACTTGCAATAGAACTTTGTTTGAGATT
GGGAATTTGAAATTTAAGACAACAATTTAAATTTGTCTTGAATTTGGAATTTGAGAAGAA
AATAGAAAAGAAGAAAAGAAACAGAAAAAAAACTCTTCTCTGCACTTGGGCCGGAATTCT
GCCTAGCCGGCCCATACCCACTTTGAGGCGGGAACTGACACCTAGGCCCCTGTTGGTCAC
TTGTTCTCAAATGCTACGAGTTAAGAACAAGGCAACACAAATGTTAATGGTTAAAGACCT
TCGTCCTTCGAAGCATTATCTCTCTTAGGATATAATGATCTTCAGACGAAGGTTATGAAG
GACATACCTTCATAATCTCAATACGTAATGAAAAGCAGGGACATATGTTACATATAAGGA
ATATGAATAATCATATTAAATTATTAGATTATCTATATTCTTATTATAAGATCATGAACA
GATATTAACGATATAAGTTATATTTATACCTTCGGCTCGACAGAAGGTATGAATCCAAGA
GTGACGTGCAAGTGAATACAAGTCAGCATGAACAGTATGAGGGTACTGTTCATCTATTTA
TAGGCACGGGACCCAGCTCGAACAAAATTACATTCATGCCCTTGACAACTAATCATAATC
ATGATACAAACTATCGAGGACTATGTGGTCTTTTCCTCTTTAAGTCGGTGCCACCCTTCG
TCTCAAGCGTATCATCATGCCGAAGCTCTTTCGATGGTAGCTTCGGCATACAGCCTCACG
TCACGCCTGTTTGCATGTCATCTTGCAGAAGGTGTTTTTGCTTAGAGGACCTTCGGCAGA
GAAGAAGGCCCCCCGACAGTAGCCTCTTTGCGGTGCTAGATTGTTTTTCGTAACGAGCTC
GATCCGTGAAAAAACTCGAAGGCTTCGGAATGCCAAAGGTCCGAAAAACACCTTCCCTGA
GCTCGTTGCTGAGAAACGATTATAATATTCCGAGCGCTGAGTGGTCCACCGTTCAGCGAG
TGCGGGCGACCTGACGGTTCATCTTCCCACCTGCAGCACTATATAAGCAGACGGGTTGGT
GGGGAGTTACCACAGCATTCATTGCCATTGCACTGTTGTGCTGTTAAAAATTTAACCATA
GCCGAAGCTTTTTGCGCCACACTCTCTAGCGAGCACTTCATCATTTAAAGTTAACTTCGT
CAGACGAGTTAGCTTCGTCAAATTGTGAAAACCATCCAAATGGCCAAAGTGCGATCAACT
GCAAGGGTGTCTCGTGAGGGAGAAGAGACTGAGGTTACTGAGACAGCACCAATTTTAGAA
GTCATGGAACGATCAGGCCTAGTTGTGACAGAGAGAGCAATTGATGAAGGTGCTCCCGAT
GCTGAAGCTGAACAAGCTGTTGCTGAAGAAGAAAATGTTGATGAAGGTGAAGTTTACAAT
ATTTTGATCCCAACAAAGCCCAGACATTTAGGTTTTGAGAAATCTACTGTGTCCGAAGAC
GACATGCCCATGATGATGAAACTAAGTTATTTTGGGGAAGCTGAAAGTAAACTTGTCTGA
TTTGCCAGAGAAGAGACTACCCCAGCACCGAGGAATGATGAAGTAGTGGCTTTTAAAAGC
TTCTTCAGGGCAGGACTATGATTTCCTTTGAACGAGATGATAGGGGAAGTCCTAAAGAAT
TTCGAAATATATCTTCATCAGCTGACCCCTAACGCCATTGTTAGGCTTAGCATCTTCATC
TGGGTCCTCCGAAGCCAAGGGATGAGCCTAGATGCCGAAGCATTCTATCGAGTGCACGAG
CTGCACTATCAGACAAAGGCCAGAGCAGATGGTCTTCACGAAAATTTTGGTTGTTACAAT
TTTGCGTATCGCAAGGATACGAAGGCGCCAGTCCTCAGCTACCGTACACAGTGGCCGACT
GGCTGGAAAAATGAATGGTTTTATATGAAAGCTGATGAGAAAAAGAGAGGGAAACTGATG
ACGATGGTCATGAGTCCGTTGTCTCTGAGCTTCGGGATGACCAGGCCTCTATGCAACATG
CAACTAGGATCGCCATGTCAGCTGGCTGAAGTAGAGTTCAGGGTGGTAGCTGAGCAAATC
AGTACCAGGGACCTGGTGCAGGAATATCTGGCTAACCGGACATATCCAACGTCAAGTGGC
TGGGAAATGCCGAAGATGAAAGAAACGAAGAAGAAGCATGAACTTGTTCGACTAGCTTAT
CGTTTTAAGTTTGAAAAACAATTTAAAGAGCCTTGCCAAGAATGGCTGGACATGATCGAG
ACAATGTGTAATGAAATACTTGGTAATTATACAAAGAAAGAAGATCAATTGATGACAGTA
GCCTTCGGCACTCGGCCAAAACGAAGGTTAAACCGGGTGATGGATGCCCTTAAATTTGAA
TATCGTGATTATGAAAGACTTGATAAGGGTGCCGAAGGTGTAAAAAGAAAGTGAGTTGTC
AGTATTCTGAGCAGGCAAGCTGCTAGAATGATGAAGGAGGATGAAAAGACTTCAAAGAAA
AGAAAAACCACTCCTAAGCCAAAGGCTGCTAATGCGAAGAAGAGGAAGGCTGAAAGTCCA
GAGCCGAAGATAACCGAGGCAGCAGAGGAGATTCCTTCGACGCCTCATGCTGCCAAAATA
GCAGAAATTTTAAAGGTAATGACTGAATCTTTAACCATCAAACTGCTAAGTCCTCTGGGG
CTAGAACTGACGAAACTTTTATAGAAGAAGGATGAGCCTTCAGCTACAAAGAAGAAGGCG
GATGGGCAGAAAAACGAAGGATCGTTACTGTTATGCAAGCCATTGAACGGACTCCACCAT
CGACCTCGGCATCCAAAATAACACCCATTGCAAGCGCTGAGGCCGCTGCCGAAGCTAATA
CCTCTGCCGAAGCTGCAGATGTTGCCGAAGCTGCCAACCTTGAGAGTACATTGTTTGGGA
TTGACAAAATGCTCTTGGATATGACTACGGAAGAAACAGTTGTGGCTGCGGAGAAAAAGA
TTGCTGATGCCGCTTCGGGAAAATGAACTTCGACCTTCGGAACCTGGTCGGTCAAGAATT
ATCCGAGGCTAAAAAGAAAGAGCTACAGGAATATGGTATGTCCTGTGGCTACCAGCCAGG
AGCTATGCTCTTTGGTGGAATTGACGAAGGGGCCTTAGGATGTATTCAAGACCGGGTCGG
GGCAAAGATAATCGGTACTCTATCGAAGAGTGTCGGTTTTCCGAAGCTTGAAGCTGATAT
CAGCGGCTACCAACGACAACATATCATCGGCAGTTTGTTTTACTCCAACTTCGAGGTAAA
ATTCTACTATCTGAATTTCTTTTATTTTTGTGATGAAGCAAGGTTTTTTGATGTCGGCTT
ATCTCTATAGAGCATGCTGCTGAGTAAGGCGCTGAGAATGCAACAAGACCTAATGAAATC
ATAATTGAGGGCTTGGAAAGCAAAATTAAAGATTACGAAGCCTCGCTTGAAAAGAAAGAC
TTCCTGCTTCAGGCAACGGAGGGCTCCCTCGTAGAGCTTCAAACTGAAAATGCCAGATTA
ACCAAGGAGCTTCTCCAGGCTCAAGAAATTTTAAAGAAAAATTCAGAATGCTTCGAGCAA
GAGAAACAAGAACTGCAAGCAAAATGCAAAGCCGAAGCTGATAACGATTCGAAGCTGCAG
AAGTCTTTGAAAGAGCTTCAAAATAAGTGTCTAGAATTTGGTAGTAGTTGCGTGCAGCGA
TTGAAAAAGGTCTTCAGCTCGGTTGGGCCCAGCTCAGAAGATATTACCCCTTCGGCTGAA
GACATATGAAGCACCTTTGATCATATTGAAAATGAAGTTGATGCTCTTGATGAAGTAATA
GTCGGGCACGGTGACTTCTGTGCCTTGCTAGCTTCTCGTGGCACAGCTGCAGCATTTTTG
AAGGCTGACTGCACGCACGTAAAGACTGTGAATAGACCAACCTTCAGCCTGTCTCCAACA
GATTTGATTGATATCCCCAATGAAGCCCGGAGCATAGGGAATAGATTAATAACACAGATT
TGGGCCAAGGGTGGGCGAGAGCTGGCTGGAGACGAAGCCCGAAACTTACTTAAACTGGTA
TGAAACTTATTCCTGTTGCTTGCCTTCTCTTGTAATTACTTTTTACCTTATACCGTTTGT
TTGTTTGTTTGCAGGATGGTGGTGCCGAAGATTGATAAGCTGAAGCACGTTCCGAAGGCT
GCTGAAGCTTCTCTTTAGGCCTGCCTGTATAGAGCTTAGGAACAATTGTATTAACTTTGT
AGAAAAAACTGTAATCGAGGATTGAACAATGTTATGTATAACTGTCCATACCTTGTAATA
TTTTTTTACCTTTTCATCCATGTACAAGTTGCTTTGCTGTGGACAAAACTTGTATTTTTT
TATTTGAAGGCGAAAAACACCTTCCCTTCTTTTCGTACACAATGAAGCATGCTGTTGCGT
CACATGTATTCGTTTGAAACGAAGCTTCTTTGCATTCATCGAAGCACTGTCGTCGAAGAT
AGAGTATTTCTGTTCGTGCTTCATGTTATGATGATGATGATCCTACAAATGTCTAAATGA
ATGTGTATGAATGCAATGAATGATGTAATGTAATGTGCAAATGAATGTCCCGAACACACA
CGAAGCCACACCCAAACTCTGCATCCCCTTACGAACGAATTTGGAGTCTTTAAGCTCTGC
ATCCCCTTAGGAACGACTTTGGAGATTCTTCACCTTCTATTTCGATGGCATTTAAGCTTT
GCATCCCCTTAGGAACGACTTTGGAGCTTCTTCACCTTATATTTCGGTGGTATTTGGCTC
TGCATTCCCTTAGGAACGACTTCTGAGCAGAAAACTTACTTTGCGCTCCCTTAGGAACAA
CTTTTTGTAGCTTCATCATGCTCTACATCCCCTTAGGGATGACTTCTAAGCTTCGGAACT
TACGCTGCGCTCCCTTAGGAACGACTTTTTGTAGCTTCGTCATGCTCTGCATCCCCTTAG
GGATGTCTTTTGAGCTTCTCCCTGTTTTTTCCTTTTTGCACTCGATGGTGCAAACTCTGA
TTTTACATATTACATCTTTGGGGGATTTTGGCCCTTGTATTGTGTAGGCCTAAATAAGAA
AAAATTACAAGCTATGGCCCCATTAAAAACCTTTCTTCCCTCCTGAAAGGAAAAGGGTGC
CATAGAAAAAGAATGAAAAAAGATTACATCAAATTACACGTAGTACCGTCGAAGATCATC
CGCATTCCAAGATCTAGGTATGTCGTTACTGTCCATATCCTTTAATCTGTGAGAACCGGG
TCTTGACGAAGATATTACCAGAAAAGGACCTTCCCACTTCAGTTGCAACTTGCCTACTGT
ATCTGGGTTAGCCACTCTCCGAAGCACCAGATGCCCTAGCTTGATGTTTTTAATCGAACC
TTCCTATCACACCACCTTATTGTTTCGGCCTGATATTTATTGATGTGTTCTATAGCCTGA
AGTCTGGTCCCTTCTATAGTATCTTTTGTTGTTTGATAATCAGCTTCGTCTTCCGCCGAA
GCTGTTTTTCTTATTGATCATGTCTTTGCTTCTTCTGGTGTAATTGCTTTGTCACCAAAC
AGGAGCTAGAAGAGTGTAAATCCTGTTGACCTTGACACAGTTGTGTTGTGGCTCCACACC
ACTTTAATCAACTCATCTGGCCATTTTCCTCTGGGCTGATTAAAGATTAACATCATTATT
CCTGTCATTATAATGTCATTTGCTCTTTCTACTAGCCCATTTGATTTTGGATGCCTTACT
GCTTACTGATGCAAAATGGATTTTTGTACCAATTCGGTCACAGAAATCTTCGAATGTTTC
GGCATCAAATTGTGTTCCATTGTCCACGGTTATTGCCTTCGGCACGCCGAAGCGGCAAAT
AATGTTTTGTCAAAATAATTTCTGTACTGTGGCCGAAGTTATTTTGGCTAAAGGTTTTGC
TTCGATCCACTTAGAGAAATATTCCACTGCTACAACGGCATATTTCAAATTTCCTTGTCC
ACGTGGAAGTGGACCTAACAAATCTAGTCCCCACCTTTGCAGTGGCCAAGTTGGTTGTAT
TAACTGGGTTAGAGATGAAGGTTGCTTCTGGTCTCTTGCACATCTTTGACAATTTTCACA
CTTTTGAACCAGATATGTTGCATCCGAAGCTGCCTTTGGCCAATAAAATCCTTGTCTGAA
AACCTTCCCTAGCAAAGGCCTAGACCCAATATGAGATCCACATAAACCTGCATGTATCTC
CTTCATCAGCTCTTGACCTTCGGTTCTGGATAAACACTTGAGTAGTGGAGAGCAGACTCC
ATGTTTGTATAAGTCCCCTTCTATTATCACATATGGTCTTGTCCTTGCTTCCATTCTTTT
ATTATAAACTTCATCGTCCGAAAGACAATTACCTTGGAGGAAAGATATAATTTCAGTCCT
CCAATCTTCACTATGTACAGGTGATATTGGAAGCACTGCTCTCTCCATAAGTTCAACCGA
AGGTGCTTTTATTGTCTCAGAGAATACTTCCGAAGGTAGAGGGAGCCCTGTGCCGCTGAC
TTAGCTAGCAGATCTGCATGCTCATTTTCCCCTCTTGGAATATTTTTTACAGAAAACTCT
TTCGAAAGAGGCCTCCAATATTCGGACTTTATCCAAGTATTTTTCAAGCTTCGGATCCCT
TGCCTTGCTACTTTTGTCTACATGGCCAAAAATAACTTGGGAATCTGTTTTAAGGACTGC
CCTTCTTTTTCCCATTGCCTTTAGCTTCCGAAGCCCAACAGAAGGGCTTCGTATTCAGCA
ATGTTATTTGTGCAACTAAAGTCCAGTCTTGATGCGTAGCATGTCCTGACTTTAGAGGGC
GCTACTAGAACAGCAGCCGCTCCTACACCAAAGGTTCCCCAAGAACCGTCACCGAATATT
GTCTAGGCTTCGGTATCTTTTATTGCTTCTTCTCCCTGAGCCCCTGGCGTCCAATCGGCA
ATGAAATCTGCTAACGCCTGAGACTGAATTGAGGATCTATGTACATAATCAATAGTGAAT
TCATTGAGTTCCGCAGCCCATTTTCCAATTCTTCCTGTAGCTTCTCTGTTTCTCATTATG
TCTTTTAGAGGTTGTGATGAAGGTACAATTATATGATAGGCTTGAAAGTAATGCCGAAGC
TTTCTGGAGGCCATTAGCACATCATACAACACCTTCTCCAATTCTGTGTAATTTTGCTTT
GATAAACTGAGTACTTCGGAGACGAAGTATACTGGTGCTTGTCTTTTTACTTGGCCATCT
CGCTTCTCTTGTACAAGTGCTGCGACTGCAGATTGAGAGGCTTCCACATACAGGAGTAAC
GGAGTCCCTCATGAAGGTGGAGTTAAAGTTGTCAAGTCTATTAAGTATTACTTTAGCTCT
TCGAAAGCCTTTTGTTGAGCCGGACCCCACTGAAAAACTTCGGCTGACTTCAGTATTTCA
AAGAATGGCAGATTCCTTTCTGCTGATCTTGATATAAATATATTTAACGACTCCAGCCTC
CCTGCCAATCGTTGAGCCCCCTTCTTTGAATCTGGCCGCTCCATCCAAAGGATAGCTTTG
ATCTTACTTGGGTTAGCTTCGATTCCCTTCGTCGATACCAGACAACCAAGGAACTTGCCC
TTTACTCCAAAGACACACTTTTCTAGATTTAGCTTAAGACCAACTTGCCTAAAATTGGCA
AACGTCTCTTGCAAGTCAGCAATATGATTCTCTTGCTACGTGCTTTTTACTATGATGTCA
TCAACATAAGTCAGCACATTCCTGCCTATTTGAGAGTGAAGAACCTTGGCTGTCATTCTA
CTGAAGCTTCCTCCAGCATTCTTGAGCCCTTTAGGCATCCGAAGGTAACAATAAGTACCA
CTGGGAGTTATGAAGCTTGTTTTTGGCTCATCTTCTTTCTTCATCCAAATTTGGTGATAG
CCCGAGAAGCAGTCCAATAGACTCATGAGTTCCGAAGAAGGTGCTGCATCTACAAGGGAG
TCTATTCTTGGTAAAGGGAACTCATCCTTTGGACATGCCTTGTTAAGATCTGTGAAATCA
ATACACATTCTCCATTTTCCATTAGCCTTCTTCACCATAACAGTGTTGGCTAGCCATTCT
GGATATGTTACTTCTCTAATAACGCCAGCACTGAGAAGTCTCTTTACTTCATTCCGAGCA
CCTTCAGCTTTATCCTCGGACATTTTTCGAAGTCTTTGCTTCCTTGGCCTGAAAGATGGA
TCCACATTGAGTGAATGTTCAATGACATCTCTGTTAACACCACATAAATCATTAGGTGTC
CAAGCGAAGACATCTTTGTTATTGAACAAAAATCTTAGCAAAGTCTTTTCTTATTCATCA
GATAATTGAGATCCCAGCAGTACCCTTTGATCTGCTATATCTTCACACATGAGCATAGGC
TTCGGCTAATTTGCTGAAGCAGCCTTCTCTCTTTTGTGCTTATATTGTTGACAGGCTTCG
GCTCCATCTATATTATGGATCGCCTTTGAATCCGTCCAACTCCCTTCAGCCCTCCTGGCA
GCTTCTTGACTCCCGTGAATAGTATTAGGCCCTTGTTCCGAAGGTATCTTCATGCATAAG
TACGCTGGGTGAAGTATGGCTTCGAAGGCATTAAGCGTTCCTCGACCAATGATTGCATTG
TATGGATATTCCATGTCAACTATGTCAAAGACAACTTGTTTAGACCTTGTGTTGTGGACG
TAACCGAAGGTAACTGACATTGTCATTTTGCCAAGTGCCACAATTTGTCTCCCTCCGAAG
CCACAAAGAGGGTGTGTTGCATCATGAATCTTGCCTTCTAGTTCTTGCATTTGTCTGAAA
GCCTTTGCAAATATGATATCCGCTGCACTGCCTGTGTCAACCAGAACATTGTGGACCAGG
AATCCCTTGACGACACAAGATATAACCATGGCATCATTGTGAGGATAGTCTTTAAGCTGA
AGATCCTCCTGGGAGAAGGTGATTGGGATATGAGACCACTTGGATTTGATGAAGGGTCTC
TGCACCCCAACATGCTGCACTCTTCTCTGTGCCTCCTTCTACTTCTTGTTAGTTGGCTCT
GAGCTTGAACCGTCTGTGATTGGAAGCACCAGCTTCGTGACCGAAGTGCTTCAGCTTGGT
CGTTGTACGAAGCCATTATCACAACAGTGGAAGTGAGTTCACCGGAGGTGGACGCCAATG
TTGGTCACTTGTTCTCAAATGCTACGAGTTAAGAACAAGGCAACACAAATGTTAATGGTT
AAAGACCTTCGTCCTTCGAAGCATTATCTCCCTTAGGATATATTGATCTTCAGACGAAGG
TTATGAAGGACATACCTTCATCATCTCAATATGTAATGAAAAGCAGGGACATATGTTACA
TATAAGGAATATGAATAATCATATTAAATCATTAGATTATCTATATTCTTATTATAAGAT
CATGAACAAATATTAACGATATAAGTTATATTTATACCTTCGGCTCGACAGAAGGTAAGA
ATCCAAGAGTGACGTGCAAGTGAATACAAGTCAGCATGAATAGTACGGGGGTACTGTTCA
TCTATTTATAGGCACGAGACGTAGCCCAGACAATATTACATTCATGCCCTTGACAACTAA
TCATAATCATGATACAAACTATCGAGGACTATGTGGTCTTTTCCTCTTTAAGTTGGTGCC
ACTCTTCGTCTCAAGCATATCATCATGCCAAAGCTCTTTCGATGGTAGCTTCGGCATACA
GCCTCACGTCACGCCTGTTTGCATGTCATCTTGCCGAAGGTGTTTTTGCTTAGAGGACCT
TCGACGGAGAAGAAGGCCCCCAATAGCCCCACACCTCAGTCACGCCCTCATGTTTGTTCT
GCACCGCTGACAGGCGGGTCCGATGCTCTCTTCCGGTTGCACGCGCTTGGTTAGGCTAGC
GAGTGGGCCCGGTAGATTAGGACCTTCCCCCCGCAAGAATCGCGCGCGCAACTAAAATCC
AAGCCACGCAGCCTAGCTAATCCCATCGGAGTTCGATCCAACCGGTCTGCATATAAGAGA
CCCTTGACTCTCTCGTCCAGCTAGCGAAGTCGCCGCCCTATCCCCACGAAAAACCACAAG
CGCCGGGTGGTTGGAGCAGCCATTGTTGTTGACAGGTGTTGGCGGTGGTCACTGTCCTTT
GGCTCCGTTGTTCCACGCGTTTGGTCCAAGGAAGTGCTCGTGGGGTGTCACAGGAGAGTG
AGGGTGACTTTCGCGGCATCGTCTGGCGAACCAAGGGCTCTGATAGTGAGCAATTCCTCG
CCAGCGTTGGTGTCGCACGACGGGTCCGCCTCACATCATCGCTGGGGACTTGCTGCTTCG
TGTTCCACGGTGATAATCCCCTCGGTCGACTCCTCTTTACATGTCACACCTGGATTTAAG
GGATAAAGCAGGGTGCATCTCATATGTGCGCCAAGAAAGAACAACACATATAATAACAGA
GTGTATAGAGATAAATTATCACAATATCATAAAAGTAATTATTACATAGTGGAAGTCTTA
CAAAAATAAATGATAAATATAACACGAACTAATGTCCATCCATGGCGTCATAAAGTTGAC
TGGGAGATGCCACCTAGATCAATTCGTACTCCTCGTTGTATGGCTCCTCCCGGACCACAT
GTTCTTCTCCTGTGGGAGGTTTATATATCGCAAGTTTGAGCTCACAAAAGATCATAGCTC
AAAAAGTTGTGGGGAATAATGTGCACGAACTCACCAAAGGTGGGAGTTCATGTGAAGTGT
AAGGCTGATCAACAATAGGGGATAAAGCTGAGCACTGCTTTTAATTAGTTGGTCAAATTT
TATTAGCAATTAGTAGATGTAAGTAAATACCATACCAGAATAATAATAGAACAAATTTAA
TAATAAATCCCATGCAATGCAAATGACAAATTGAATTTAGTTCCATAATTTAATCATGCG
AGAGTCTTGAGCTGCTCATGACCGTGAGCACGGCTAGTATACCAGTTTTACACTCTGCAG
AGGTTGTACCCTATACCCACAAGTCATGTTACCCATCTGCCAAGGGATCGTGACTCCCAT
ACACCACTGCCAAGGAAGCGAGGCAGGATAACACTACAAGGTCTTTACAAAGTTCCACTA
GCTTCAGAAAACCCGCTACAGTTTCTAGGAAGAGCAATGTAGGAATCCCCCGTCTGACCG
TCATCGCAGCAAAATCAACCCGGGAACCTCCCTACACGCCTACTCCCCTACTGCCCTTGC
CCCTATCAGGTAAGGTAGTCTTCCACTAGCTTTCCTAGTTAGTCAGCCAAGGGCGTCCCA
TTCCACCCTTGTGGTGGCACGTGTTTCTAAAGTTAAGCTCCATGTTCCAATTAAAATAGT
AGTCTTATCATGAACAGAAATAGAATAATAATAAATAATTGGAACATAATCATAATGTAA
ATGTTAATCCCAAAACCATGTATAGCAATAGCAATGACTACCCAAAAATTCAGGGGTAAA
CAAGGTAAGAAGATAACCATACTAGGGTGACCTATTGGGTCCCATCAAAATTAAGCCTAT
GCATGAATAAGTGATAATAAAGAACATTATTGGGTAATAAAAGTGGTCAAGGGCACAACT
TGCCTTCAATGAGCTCCTGCTCAGCAACTTCTACCTGCTGAACACCGGGATCCTCGGCCA
CTGGCTCTTCTACTCGCCACAATACAAACAAGCACGGTACAAGGGAAAAATTAACATCAC
ACCAAACGTGTATACAAAATACATATTAATAATCTACACATTAAAATAAGATCATAGGAA
CAAGAATCAATAAATTCAGAATTATGGATTTTAAGTTATGAATTTCCAAAGGTTTTATGT
ATTTGATGCAAGATTAATTAAGAGATCAATTTTAATACAGTTTTCATGTCAGAACAGAGA
CACTATGTGATGAGCAATATTATTACAAAATTATAGGAACTGGAATGGATTAAAAAGGAG
TTAAAATGAATTTTACAAGATTCTAGGATTATTTTTGTATTATAAATCAATTTCTATATT
GTTTTTCTCAATTTTCTCGGTTACTGGACTGCGCACGTAAATAAACCAAAAGCTAGGGGC
CACTGCGCAAGTACTCCTAGACTCAGTGCACAATCACTGTGGATGGCAGGTTTATTCCCA
AACTCTCTGAGGGCTCATACGTAAAACGCTCGGTCGAAAGGGTACGAGATTACACCCACC
ATCCGATCCGAGGTCAACGCCCCAGATTAGATCGTCGATGGATATAAACCCCGTTTCCTG
AATCATCATAGGATCTGAGATCGACGATCCACTACGCACGATCCCCACTTTTTCTCTTAA
CTGCCTGATCGCCAATCTACGGTTGACAATGGTTGGGACGAAGGGGTATCCCACAAACCA
ATCACAGACATTCGCTTGCCATCCAATGGCCGAGCGATCGACACTCCCCCACCCCGACAA
AGACCGACAGTATTACCCCCGCACGACGGTGGCCATGTCCAGCGGAGTCAATCCCTGCAC
GGTCGCACCCGTTTCCCAAATTCGGCCTAGCTACATAGTGTGAAAGAGATAATATGAACG
GAGATAGACTTATTACCGAGGGTTAAGTACCGAGCAGAGGTGTTCGCGACGCACGGCAGA
TCACCGTCGACAGCGAGAAATCGCGGACGATTGGACGGGGCACCGAATTCAATACTTCAC
ACCAGCGACCCACGCACGCCAATGAACGATCCCGACACCACACTAGCCTTCAATCGTCGG
TGTAGGCACAGGTCAATGACAGCGGACAACGGTGTCACGTGCGGTGTGGTTCTCACAGTG
AAGGAGAGGGACGACTGGTCCAAGGAGGGTGTGGGGCTTCAAGACTCGCGGTCGTGGAGG
TGCTGAAGGGTTTTATCTATGGCCTTCGCCTGTTGGCGCAACGATCACGGCAAGCGCGGC
GGAATCGCATGGCCAGTTCGCCCACTTCCGCGATTGCTGGTGCAGCAAGCTGACAGGTGG
GCCCCAACACTCCATGCGACGAACACACAATGAAAGGTCAATGTCCAGGTGATCCGCAGG
AATGGTGGGGAGGTGGGTGCACCCACGCCCGCAGAATCCGCGGCCGCCAAACGTCCACCC
GCGGAAGACGGAGCTTCAGACAGTGGGGTCCCGCAAATCAGTGGGAGCGAGAAAAGCGGG
CGCGAGAGAAAGTGACCACCAAGTGGGTAAGTCACGTGGAGAGGATAAGAACTGAAGAGC
GAGGCTGACGTGCGGGCCCCGAGTGTCAGACTCCAAGGTGCGCATCAGCACAGACGCTGG
GCCGGCGCGCTCGCGTGAGTGAGAATTGGGCCGAAAGCAGGTACTGTGAGCCCAACTAGG
CTTTCTTTCTTTTTCTTTTGTATTCTCTTTTCTTTTCTTTTCTCTTTTCTTTTTTTCAAA
TTTAGGTTTCAAATTTGAATTCATACTTCTGGAGTTCATACTTAGTTTAAATGTATACAT
TCAAATAACAATATGAACCAAATTTAATTCATTTATATATTTATTTTATCTAATTTGTAT
AGTATTTTTCTTCTCTTTTCTCAAATCCTAGAATTCTCATTAGATCTTAAATTCCAAATT
GGCTACTAATATATTCTATTAACATTATTTTTATATTGTTACCAAATGCACACACAAATA
AACCTCAGCATGATGCATATATTATTTTAGGTGTCATTAGTTAATTAATACCTTTAAAGG
TGGTTGTTCACATGTTATATAATAAATAGAGGCAAAAACATATATGTAAATCCACTATAT
TTTCATTTTACAGTTTTGGGTATTACAAATCCTACCCCCTTAACAAGAATCTCATCCTTG
AGATTTAGGAAGGACTAGGAAAAAGATGGGGGAATTCTATTCGAAGCTCTTTCTCTCCCA
AGTAGCTTCATCTTCTCCATGGTGACTCCATTGCACTTTGCACATCTTTATCACTTTATT
TCTTGTAACTCGAGTCAAAGTATCAAGAATCTTGATAGGATACTCCGGGTAAGTCAGATC
ACCCTGAACACTGAGCTCTTCCATTGGTAGTTGTTCCTCAGGGACACGGAGACATTTCTT
AAGTGGAGATACGTGGAATACATCGTGCACATCAGATAGATGATTAGGTAGCTCGAGTTG
GTAGGCCATCTCCCCAACTTGCCTAAAGATTCTGAAGGGTCCAATAAAGCGAGGGGATAA
TTTGCCTTTCACTTTGAATCTCCTCATTCCACGAAGTGGTGACACCTTAAGGTACACATG
ATCATCCTCCTCAAACTCCAGTGGTCTTCTTCGATTATCAGCATAGCTCTTTTGTCTGGT
TTGAGCTACCATCAAGTTCTCCCGGATTGTATGGACTTGTTCTTCTGCCTCTTGAATAAC
TTTAGGCCCAAAGATCTGTCTTTCTCGAGTCTGATCCCAATATAGAGGAGTCCTGCACTT
CCTGCCATATAAAGCTTCAAATGACGACATCTTCAGACTGGCCTAGTAATTATTATTATA
TGAGAACTCAACATATGGTAGACTCTTGTCCCAACTGCCTCCATGCTTAAGGGCACAAGC
TCTCAACAAATCCTCCAGTACTTGATTGGTCCTCTCAGTCTGGCCATCAGTTTAAGGATG
ATAGGCCGAACTAAAGCTCAACTTTGTATCCATATTCTCATGAAAGTTTTTCCAAAATCT
GGAGGTAAACTGTGAGCCTCTATTAGAAACGATCTTCTTCGGTACACTGTGTAAATACAC
AATTAGAGTCATATATAATTCTGCCAACTGAGAACCTTTATAAGTAGTATTGACCGGAAT
GAAGTGAGCCACTTTAGTCAATCTGTCCACAATCACCCATATAGAATCATAGCCCTTCGA
GGTGTGAGGCAACCCGACAATGAAATCCATACAAATTTCTTCCCACTTCCATTCGGGTAC
TTTTAATGGGTGCAGTAGTCCAGCTGGTCTTTGGTGTTCAGCTTTGACTATTTGACATAC
ATCACACATAGCCATGTGTGCAGCCACATCTCTTTTCAGCCCATACCACCAGTACTTCTG
CTTTAAATCCTGATACATCTTAGTGCTCCTAGGATGAATAGAGTAATCAGAGTCATGGGC
TTCCTTCAGTATAGTCTCACGGAGGCTTTCAATCTCAGGAACACATATCCGGTTCTTGAA
ATTCTGTATCTCTACCTTCAATAATCAGATCTTCGATCTCTTGGATTTTAGCATCACCAA
TCTGACCCTTGCGTATTTCCTGCTCCAAGGTAGGTTCCACTTCAATAGTGACTCCTTCAA
TGTGAGCAACTATTCCCAGGTTGAGTCTTCGAAAATCTTCTACTTACTCATCGGGTAACT
GAGCGACAATAGCTGTGTGGACGTGTTCCTTCTGACTCAAGGCATCCACAACCAGGTTCG
CCTTGCCCGGGTGATAGTGAATCTCCAAATCATAATCCTTAATGAGCTCCAACCAACGAC
GTTTCCTAAGGTTGAGATCCTTCTGAGTGAATATGTATTTCAAACTCTTGTGATCGGTGT
ACACTTGGCACTTAGTTCCCATAATATAATATCTCCATATCTTGAGCGCATGCACTACGG
CTGCCAGTTCTAAGTCATGAGTGGGATAGTTCAACTCATGTTTCTGCAACTGACGAGACA
CGTAGGCAATCACGTGTCCTTCTTGTATAAGAACACATCCCAAGCCCTAGCCACATGCAT
CACAATAGATATCAAATCCCTTTTGCAGATCCAGCATAATCAACACTGGGGGTGACATCA
ATCTTAACTTCAACTGATTAAAACTATCCTGGCACTTCCAGGTCCAATTAAACTCTTTTC
CCTTCTCTAACAGTGAGGTCATAGGCTTAGCAATCTTGGAGAACCCTTCAATAAATCGCC
TGTAGTAGCCTGCAAGTCCCAAGAAACTCCGTACCTCAGTAACTGTGTTGGGTATGCTCC
ACGCCACTATCTCCCTGACTTTAGCAGGATCCACTGATATCCCACCATTAGAGATGATGC
GTCCAAGGAATGGCACTTTGTCAATCCAGAACTCGCACTTGCTGAACTTGGCATAAAGTT
GATTATCCTGTAGCTTCTGTAGCACCATCCGCAAATGTTCCTCGTGATCACTATCATTCT
TAGAATGAGCAAGGATGTCATCGATGAATAGCACGACGAATCTGTCAAGATACTCCTTGA
ACACCTTATTCATCAAATTCATAAAATAGGTTGGTGCATTGGTTAGTACAAACGACATGA
CCGTGAATTCATATAAACCATATCAGGTTGAGAAAATCGTCTTGGGAATATCAGATGGCC
TAATCTTCATTTGGTGATAACCCGATCAGAGATCAATCTTGGAAAACACCCTGGTGCCTC
TCATCTGATCAAATAAGTCTTGAATACAGGGTAGAGGATACTTGTTCTTCACAGTAACCT
CATTAAGAGATCTATAATCCACACATATCCTTTGTGAACCATCCTTCTTCTGTACAAACA
GAACTGGCGCTCCTCAAGGTGAGGAACTCGGACAAATGTACCCAGCCTCCTCTAACTCCG
TTAATTGTTTCTTAAGTTATTTAGTTCTTCTACGGACAACTTGTATGGCCTTTTTGAAAT
AGGAGCAGTCCCAGGTAAGAGATCAATGACAAACTCAACTTCCCTATCCGGTGGCATCCC
GGGTAACTCCTCTGGAAAGACATCGGGGAAATCTCTAACCACGTGGATGTTGTTGCCTAC
AAACTTTCCATCTACTAAAAATATGACGGGTCTTGTAGATGCAGTTACGGTAATTTCAAC
TTCAAATCTTTCTCCTTTAGAGCAGGTGAGTTCTACAGTTCCCCTAGCACAGTGTATAAC
TGCCTTTGCTTTTCTTAGCCATGACATAAGAATTAGGTCTATACTGCTTTCTTCTAATAC
TATAGGGGTAGCCCAGAATTCTCTTCCTATAATTGTCAATGTCAATATGTGTGTCATATA
GTTGGCTTTCAACTGACCCTTTGGGTGTAATTACTACCATTGGTGTTTTCATAGTTTGAA
GTGGCAATTCATTTGTGTTGGTATATCGAGCAGAAATAAATGAATGTGTAGCACCAGAAT
CAAATAATATTGCTGCACGAATAGCATTAAGATAAAACATACCAATAGCGATGTCAGCTC
CTTCAGCAGTAGTATCAGCACTGACTTGATTAACCCTGGCAATACTAAAACCCTTGCCAG
ATCCTGGAGTTTGCTGTTTGTTCTGGACGGGGGTACTAGCAATCCTCTATGGGCATACAT
TAGCATAATGTCCAGTCTTGCCGCACTTGTAGCATGTGGTGCCTACACTCTGTCCTGAGA
ACTTCGTCGGGGTGCCAGTGGGGGCAGCCTGATGAGTCTGTGGAGTCCCCTGTGGTGTGA
ACTAAGCTAGGTGTTGGCCTCCTCCAGTACGAGCCAGTGTACCCTGGGGGGAACATAGCT
AGGAAGAACGCTACTTCTCCCCTGACCTTGGGTGATCGCCTTCCTCTTCATATCCCCCAG
CTGAACACGCTTGTGTTCAATAGCTAGGGCCTTGTCAATCAGCCTCTGGAACGACGAAAA
GGTATGAGCCACTAGAGCATACTACAGTGGTCCATTAAGTCCTTCAATGAAGTGTTCCTG
CTTGCTTTCATCCTCAGCCACTTCATCCAGTGCATATCTGGATAGTTGAATGAATTTGTC
GGGGTACTCGCTGACTGACATACCCCCCTGCTTCAGCGACAGAAATTCCTTCTTGATTTC
ATCAGTCCAGCAGGAACGTGATAGTTTCTGAACTGGGTAGCAAATTATGTCCAAGTGATA
GTATCAACAGCGTCATGGGCAGTGGTGTAAGAATCCCACCAATTAGTAGCAGGACTAGTA
AGATGACCAGAAGCATAAAGAACGTTCTCCCGGTCAGAGCACTGAGCTATAATCAGCATC
TTCTCCACTGACTTCAGTCAATCATCTGCTTGCAAAGAATCTAGAGTACTGGCAAACGTC
TGTGGCTTGTGGCTCATGAACTCCCGGTGCTTGTCCCGGGGTGGAACTGGTGGTGGTGGT
GGAGGAGGCAATGGTGCTTGTTGCTGTCGCACCATTCGCTCTTGGTGCATCTCCTCTCTC
ATCTCCTGTCTTTCTTGGCGCATCTCTTGATGCTCTGTCGCATCTGTGCCTACATATCTT
GCATCGTATTCGCCATGTGTTGCAGCATCTGCATCTAGGCTGCAACCACTGGATCAGTCC
CAGCCGGTGGAGGATTCAGAGGATCCATCTCTGCTTGTTGTTGCCTAAGCACTCTCTGGT
TGAATGGGTTGGCAGGTAAATCAATTCTGCCTCCCTTCCTGGTATTGACCATCTAAATTA
GAAACACATGGTAAGGAAGAATTGTAGATAAGGACGAGTAATTACGAGACATGTTACTTT
GGGGGTTTTATTAGCTAAGTAGATTAGTGTGTCACCTACTAAAGCTAATACATTACTGTT
GGAGGTCTTCTCCACCGAAGGTCCTTAAGGAAAAACACCTTCAGCAAAATAATATAAAGG
CTCGTCAATGCTACCTTCAGCCTCGGTTTAGTCCCTCAAGACGAAGACTCTACGTAGAGG
CGACAATGCAGAATGCCGAAGCTCAATAGCTTCGGCCCAGACCAAGTAGAGAAGGAAAAA
GGACTAAATGGACCTTATTAGTTTTAGTTGCTTGTAAACAAATGTTCAAGGGCATGAATA
TAATTTTACCCGGGCTGCATCTCGTTCCTATAAATAGATGAACAGTACCCCCGTACTGTT
CACGCTGGATTATAATCGCTCTCGAGCCATTCTCGCTCTCTCACCTTCCGGCAAGGCAAA
TGTACTGTTGTAATATGAATATTGTTAATGCTTATTCATTTTTAGTGAAGATAACTGAAT
CATAAATATATAATAAATATTATCTTCATTCCGCTGTATTCTTTCATTTTATTACTTATA
TTCATGTTTATATTGTAAAATGATGAATGTATGTCCTTCATGACCTTTGTCTGAAGATCA
TTATATCCGAGAGGAAATAATGTTTCGAAGGACAAAGGTCTTTAACTATTAACAATTGTG
TTGCCTTGTTCTTGATTAATAGCATTTTAGAACAAGTGAACAACAATTACCTTATGGTGG
TACATGCTAGAATGCCCTTCTATAATGTTTCAATCAATCAAGGAAGCAAATCAGACATTT
ATCATCAGAACAATCATCCAACATTTTTAAATAGAGAAAATAATTTTAATTTTGTGTTAG
GTCTCCTATCTCTTTAAAAGGGTCATAAATGTAGGATTCCAAGGTGTGAAATCCATCTTG
TCTTAGAGTAGAAAAGATAAGAGTAATCAGAGTAGAACAACAAAAGGTGAGACAGGATCA
AGATAAGTATAGTAAGAATCAGAATAAGGTAAGTAGGTAAGGGTTTTATCCATTTCTATC
TAGGTTTCGTCCTATAGTCAACATTTCCTCTGATACTAGTTCTGTCACACCCGGATTTGA
GGGATAAATCCGGGTGCGTTTCATATGCGCGCCAAGGAAGAACAACACATATAATAACAG
AGTGTATAGAGATAAATGTCACAATTTCATAAAAGTAATTATTACAAAGCGGAAGTCTTA
CAAAAATAAATGATAAATATAACACAAACTAATGTCCTTCCATGGCGCCATAAAGTTGAC
TAGGAGACGCCACCTAGATCAATTCATACTCCTCGTTATATGGCTCCTCCCGGACCACCT
GTTCTTCTCCCGTGGGGGGGGGGGGGGGTTATATATTGCAAGTGTAAGCTCACAAAAGAT
CATAGCTCAACAAGTTGTGGGGAATAATGTAAATGAACTCACCAAAGGTGGGAGTTCATG
TGAAGTTTAAGGCTGATCAACAATAGGGGATAAAGCTGAGCATTGCTTTTAATTAGTTGG
TCAAATTTTATTAGCAATTACTAGATGTATGTAAATACCATACCAGAATAAATAATAGAA
CAAATTTAATAATAAACCCCATCCAATGAAAATGACAAATTGAATTTAGTTCCATAGTTT
AAGCATGTGAGAGTCCTAAGATGCTCATGACCGCGAGCACGGCTAGTATACCAATTTTAC
ACTCTGTAGAGGTTATACCCTGTACCCACAAGTCATGTTACCCATCTACCAAGGGATCAC
GACTCCCATACACCTCTACAAAGGAAGCGAGGTAGGGTAACACTACGAGGCCTTTACAAA
GTTCCACTAGCTTCAAAAAACCCGCTATAGTTTCTAGGAAGAACAATGTAGGAATCCCCC
GTCTGACCGCCATCGCAGCAAAATCAACCCAGGAACCTCCCTACACGCCTGCTCCCCTAC
TGCCCTTGCCCCTATCGTGTAAGGTAGTCTTCCACTAGCTTTCCTAGTTAGTCAGCCAAG
GGCGTCCCATTCCATATCCTTGTGGTGGCACGTGTTTCTCAAGTTAAGCTCCATGTTCCA
ATTAAAATAGTAGTCTTATCATGAACAGAAATAGAACAATAATAAATAATTGGAACATAA
TCATAATGTAAATGTTAATCCCAAAACCATGTATAGCAATAGCAATGACTACCCAAAAAT
TCAGGGGTAAACAAGATAACAAGATAACCATACTAGGGTGACCTATTGCGTCCCATCAAA
ATTAAGCCTATGCATGAATAAGTGATAATAAAGAACATTATTGGGTAATAAAAATGGTCA
AGGGCACAACTTGCCTTCAATGAGCTCCTGCTCAGCAACTTCTACCTGCTGAACACCGGG
ATCCTCGGCCACTGGCTCTTCTACTCGCCACAATACAAACAAGCATGGTACAAGGGAAAA
ATTAACATCACACCAAACATGTATACAAAATTCATTTTAATAATCTACACATTAAAATGA
GATCATAGGAACAAGAATCACTAAATTCGGAATTATGGATTTTAAGTTATGAATTTTCGA
AGGTTTTATGTATCTGATGCAAGATTAATTAAGAGATCAATTTTAATATAGTTTTCATGC
AGAACATAGAAACTATGTGATGAGCAATATTATTACAAAATTATAGGAACTGGAATGAAC
TAAAAAGAAGTTAAATGAATTTTATATGAATTATATATGTTTCTAGAATTATTTTTGAAA
TAAAAATCAATTTCTATATTGTTTTTCTCAATTTCCTCGGTTACTGGACTGCGCGCGTAA
ATAAACCAAAAGCCAGGAGCCACTGTGCAAGTACTCCTAGACTCAGTGCATAATCACTGT
GGATGGCGGGTTTATTCCCAAATTCTCTAAGGACTCATACGTAAAACGCTCGATCGAAAG
GGTACGGGACGACACCCACCGTCCGATCCCAGGTTGACGCCCCAGATTAGATCGGCGATG
GATATAAACCCCGTTTCCTGAATCATCGTCGGATGTGAGATCGACGATCCACTCCGCACG
ATCCCCACTTTTTCTCTTAACCGCCTGATCGCCAATCTACGGTTGATAATGGTTGGGACG
AAGGGGTATCCCACAACCCAATCACAAACGTACGCTTCCCATCCAACGGCCGAGCGATCG
ACACTCCCCCACCCCGACAACGACCGGTAATGTTACCCACACACGGCGGCGGCAATGTCC
GACGGAGTCAATCCCCGCACGGCCGCGCCCGTTTCCCAAATTCGGTCTAGTTACATAGTG
CGAAGGAGATAATATGAACGAAGATAAACTTATTACCGAGGGTTAAGTACCGAGCAGAGG
CGTTCGCGACGCATGGCGGATCACCGCCAACGGCGAGAAATCCCGGACGATTGGACGGGC
CACCGAGTTCAATACTTCACGCCAGCGACCCACGCGCGCCAATGAATGATCCCGACACCA
CACAGGCCTTCAATCGTCGGTGTAGGCACAGGTCCACGGCGGCGGACAATGGTGTCGCTT
GCGGTGTGGTTCTCGCAGTGAAGGAGAGGGACGACTGGTCCGAGGAGGGTGTGGGGCTTC
AAGACTCGCGGTCGGGGAGGTGCTGAAGGGTTTTATCTACGACCTTCGTCTGTTGGCGCA
ACGATCACCGCAAGAGCGGCGGAATCGCGTGGCCAGTTCGCCCACTTCTGCGATTGCTGG
TGCGGCAAGCTGACATGTGGGCCCCAGCACCACGTGGGACGAACGCACGATGAAAGGTCC
CAGCACCCCGGGTGATCTGCAGGAATGGCGGGGAGGTGGGTGCACCCGCGCCCGCCGAAT
CCGCGACCGCCAACCATCCACCCGCGGAAGACGGAGCTTCAGACAGTGGGGTCCCGCGAA
CCAGTGGAAGCGAGAGAAGCGGGCGCGAGAGAAAGTGACCGCCAAGTGGGTAAGTCACAT
GGAGAGGATAAGAACTGAAGAGAGAGGCTGACATGCGGGCCTCGAGTGTTAGATGCCAAG
GCGCACATCAGCACGGACGCTGGGCCGGCGCGTGCGCGTGAGTGAGAATTGGGCCGAAAG
CGAGTACTGTGAGCCCAACTAGGCTTTCTTTCTTTTTCTTTTGTATTCTCTTTTCTTTTC
TTTTCTCTTTTCTATTTTTTCAAATTTAGGTTTCAAATTTGAATTCATACTTGTGGAGTT
CATACTTAGGTTAAATGTCTACATTCAAATAACAATATGAAACCGAATTTAATTCATTTA
TATATTTATTTTATCTAATTTGTATAGTATTTTTCTTCTCTTTTCTGAAATCCTAGAATT
CCTATTAGTTCTTAAATTCCAAATTGGCTACTAATATATTATATTAACATTATTTTTATA
TTGTTACCAAATGCACACACAAATAAACCTCATCATGATGCATATATTATTTTAGGTGTC
ATTAGTAAATTAATACCTTTAGAGGTGGTTGTTCACATGTTATAATAAATAGAGGCAAAA
ACATATATGTAAATCCACTATATTTTTATTTTACACTTTTGGGTATTACATTACATGTGC
ACGCCATAGAATTCGTGGATTAGAGGTTGGAGCACAGTTGCGTTGCAATGGGGGGGGCTC
CGGCATGCGCGCCACCGTGGATTCAAGGCAGCGCCGCCCTGGTGTGACTGACGAATGGGG
GGTATTTGGTGGGTTAATGGCTAACCGTTGGTTGAGCTTCGGGCATCTGAGATTAGATTT
GGTGGGCGCCTCGCTAGGGCGAAATCGTGTCCGTCGGTGGGCAGATGAACGCCTGTGGGA
GATTATGAGTTTGTTTTCATTATAGCCATAGGATGTGGATCGTGCGGCCACCAATGCGTA
CTGATCCATGGGGTAGTCGATCTAATTTGGTGCATCCGGTGTAGATTGGATGGCTGGGAT
TGCACGATAACTCTTCGCCGTGGCAAATTTTCTAAAGAGACCCTGAGGTTTTTAGTTATC
AACCCATCGTCCACGCTTCTGTAAAGACCCTCACAACCAGGCCCAAGAATTTACAGAAAG
AACCCCTAGCTTTCAGAATTTGATATCCGCAGTCCGTTGGTCTCGGTTATTGGTAAGAAA
TAATTTGAAAATGATTTCTTATATAAAAATAAATCCATAATCTTGTTTAATTTATAATTA
ATCTATTTTAACTCCTTTTTAACACATTCATGTTGCATTAATTTGATATTAATATTGTTT
ATCACTTGGTAACTTTGTTTTATCATGAAACCTAGATTAAAATTTATCACTTAGTTATTT
TTGTACCAAACACATAAAGACTTCGGAAAATCATAACATTTTTATCCGTAACTCCGAATT
TAGTGATTCTAGAACCTACGGTCTCGTTGTGATGCGTAGAATATTATCATGCATTATGTC
TGATGTTTGGTGTGATGTTAATTTCTCCTATACCATGTTTGTTTGTATTGCTTTGAGTAG
ACGAGCAAGTGACCGAGGACCCAAGTGTTCAACAGGTGGAAATTGGTGAGCAGGAGCTCA
CTGAAGGCAAGTTGTGTCCTTGATCACTTTTATTTACCCAATAATGTTCATGTTAATCAT
TATGATCTGCATAGGTTTATTTGGATGGGACCGGTCACCCTAGTTAGGCTATCTTTATAC
CTTGTTTACCACTGAACTTTTGGGTAGTACCTACTATTGCTTTATGTGGTTTTGGGTGTT
AAGATACACATTATTCATGATCATGCTTTTATTATCAATTTGTTTACTGTTCATGACAAG
ATCATTATGTTAACTGGAATATGGAGCGACCACCCGGGAAAATAGTGCTACCACAGGGGT
GGTATGGGACGCCCTTGGCTGACTAATTAGGAAAGTTAGTCCTCCACTAGCTTTCCTAAT
TAGTCAGCCAAGGGCGTCCCATTCCACCCTTGTAGTAGCACGTGTTTCTCAAGTTAAGCT
CTATGTTCCAATTAACACAATGATCTTGTCATGAACAATAATTAAAATAACAGTATAATT
GGAACATGATCATAATGTAATATTAATCCCAAAACCAGGTAGAGCAATAGCAAAACTACC
CAAAAGTTCAGTGGTAAACAAGGTGTGGAACAAACAAGTCTAGGGAAACCTATTAGGTCC
CATCAGATTAACCTGAGCATGTCATAGTGATTAATAGAAACATTATTAGGTAAAGAAAAG
TGATCAAGGGTACAACTTGCCTTAGACTCGAGATTCCCAGGTACCAACTTGGTCTTCAAA
ATTCTTGTAACCTCGCTGCTATTCGTAGCAATACAAACAAACATGGTATAGGAAAAATTA
ACATCACACCAAACATAAGAACAAACCACGCAAGAATATTCTACACATTTCTATGAACTC
ATAGGTTCGAGAACCACTAAATTCAGAGTTACGGTTAAGAGGATATGATTTTCCAAAGAT
TTAGGTGATTAAACGATAAAACATATTATATGTTAATTAATATAAATCATGTGAGAATTA
ATTCGACTTTAATCCAAGATATAACTTGTTTATAGGTTGTATTTTTAGTCAGGTTATAAT
CATAGGATAAACAAAATTTTAATTATAAAAGTATGTGATATGACACGATTAATGCTACTA
CTGCGTAGGCAATTTTATCACAAAACTATCGCAACTTGAACGGGTTGAATCGGAGTTAAA
ACGAGAGAATTATGAATTTTTAACACCAAAAATCATTTTCTATATTAATTTATGATTTTC
TGGAATGCCTGGAGGGTGGATTCTATTTTTAGGAAAGTTCAGGGCTCATTCTGCAAAAAC
TAGGATCTGTTTGTATTGATCTACTCACTAGACTGGACTGCTGGTTGATTTAACGGAAAA
CCAAGGGCTCTTTTGTAACTGTTTCACGGCTGAAAGGGTGTCCTTGGTTCCCAGCCGTCC
GATCTAAAACCAACAACACAGATTAGATTGATTTTAACTGAAAACGATACGCGCCCACTG
ACCACTGGATCCGCGATCGACGACCCATATTAAAAGAACGAAGGGGTATGTTCATCTTTT
AATCTAGACCGTTCATGTAGATCCAACGACTTACATCTCTTCCCCACCTTCTCCTACCTT
CGCTCTATAGGCAGTGGCGCCTGCCTCCCCATGAGGGAGTACCACCGCCACCGGTGCAAC
ACCTAGAAAACGTCACGGTGCCGGCTACATGTGCAGACCAATGCTAATGAAAGACCCAAG
CATGGTGGATCAAATTCAATGGTCACAAGTAGCAGTGGGTGAACTACATTGCGGCTAGTA
GCAGGGTAGTAGTTGAACCACACTGGTGTGGCGTCACAGGACTCGGTTACGTCGGCCAGC
ATTAGGACGGCTAGTATCCGTCCGTTTGGTTACCTGTATATGAGCATGCAACACCCATGG
GATGCAAAAATCGGATGGTGCATGTTGTTTGGTTACCTGTGTGGGGGTCGGAGCCTGTCT
CGCTTGGTGCAAAATCCACCTCTCAACCAGGCCCGACTCATACGGCCATTTTGGGCATCG
CTCGGTAGCCAGGCTCCCCACGCGCGGCAGCTCGCTCGCAGCCGCATTCGCTCGCGCAGC
CCCTCATGCTAGGGTTTCCCGAGCTCTCCCTCGAGCTGGATCCCGCGTGCTAGGGTTTGT
CGTCGTCTCGGCCGGGTACACCATCTCCACTCGCCCTCCCTCTCTCCCTCGAGCTGGATC
CCGCGTGCTAGGGTTTGGCGCCGCCTCGGCCGGGTACGCCATCTCCACTCGCCCTCCCTC
TCTCCCTCGAGATCTCCCTCTCTCCCTCTCCCTCTCCCTCGAGATCTCCATCGGTGTCGT
CGCCGTGACTCGTCTGTGCCGAGCTCTCCCTCTCTCCCTCGAGCTCTCCCTCTCCCTCGA
GATCTCCATCGGTGTCGTCGCCATCACTCGTCTGTGCCGAGCTCTCCCTCTCTCCGTCGA
GCTCTCCCTCCGCTGTCAAAGGTACGGAGGTTTGACACTTTTTCTTGCCCTCCCCCTGGA
TCTGGTTGCTCAGATACGATTTTGTGCTTGCTCAAATATGATTTTCGTATTGGTTGCTCA
GATCTGGATTTGTGGATCCAATTTCGTATTGGTTGCTCTGATCTGGTTGCTCTGATCTGG
TTTAGAACACGCATTTCTTCAAGAAAATCTATAATTTACTTGGATGTTATTCCGTCCGTT
TTGTTACCTGTATATGAGGATGCAAGACCCATGGGATGCAAAAATCAGATGGTCCATGTT
GTTTGGTTACCTGTATATTAACAAGATGACATATTTATTAACAAAATCTACATACTCTTG
CTGGGCACAATCAGTACCTAGGATCAATGATGTTGAGCTGAGTTATATGGTTACTTTTTT
ATTAGTCTCTGAGCAACCAACCAGTACCTCTGGGTGAGTTCTATGCTGAGTTCTATGTTG
AGCTGAGTTCTATGGTTACTCTTGCTGGGCACAAGCAGTACCTCTGGGTGGCGCATCTCT
TGGATGTCGCAGCCGTGGTTCGTGTAAGAATCTGTTTTATATATATTTGCAACTGGCACA
TTAATGTTTAGCATGCTTGATCATATATTTTCTGAGCTATAGATCAATGTTCTATGTGTT
GAGCTGAGTTATATGGTTACTTTTGAATATATCTATACTTGTTTATTAGTCTTTGAGCTG
TCGATCAATGGTATATGATGCTTTAATGCCTCTGGGTGGCGCATCTCTTGGATGTCGCAG
CCGTGGCTCGTGTAAGAATCTGTTTTATATATTCGCAACTGGCACATTACTATTTACCAT
GCTTGATCATATATTTTCTGAGCTATAGATCAATGTTCTATGATGCTAATGTGCCTCTGA
GCTATAGATCAATGTTCTATGATGCTAGTGTGCATCTGAGCTATAGATCAATGTTCTATG
AAATTACTTTTAGCAACTAGTACAGTACATCTAAGCCAAACTTAGACCTCTAATCTCCTT
TTCTATTTTATTACTCTAGCAATGGATCTTACTATTGCACGTCGACGACTAATTGCAAAG
GCTGTGGTCCTTGTAGCAGTTATGTCAGCCTGGTTGGATGCATGGTTGAGGCACCGACTG
CATGCTAGGAGGTCTATCACTTATGGCCCAATGCACCAAAGAGACCAAGAGAGACAAAAC
AACCTGAGATTCATTTATGAATCCACTGATGTTGAGTGTGTTGACTTACTTAGGATGAGA
AGGGCCCCTTTTATGCAGTTGTGTGACCTTTTTCGCACTAGGCAGCTATTGAGAGATAGT
ATTCATAGCTCAGTAGAGGAGCAGGTTGCCATGTTTTTACATGTGGTAGGTCATAATCAA
AGGTTTAGAGTTGTACACATGACCTTTCGAAGGTCTATTGAGACCATCAGCAGATACTTC
AGGGAAGTATTGTATGCGGTTGGTGAACTGAGAAATGAAATGATCTTGCCACCTTCAACT
GCTACACCAAACAAAATTAGAGATAGCCACACATGGTACGCCTATTTCAAGGTCAGCCAT
CCACAAATGTAATCCCTTCCTTTTCAAGTGTAGGGTTTGTAGTAACAAAATTAGATGTGG
CAAAATAGGGGATAGTGGTCATTATGTACTGTGCTAAGTTGCTCAACAGATGTGGCAAAA
TTGAGAACATTGTCTATTAGCAATGATGAACTATATATAGTCTATTAGCAAAATTGAGAA
CATTGTCTATTAGCAATGATGTGCTAAGTTGCTCATAAATTTGTAAGAACTGGTTCCATG
TTGAGAACATTGTCTATTAGCAATGATGAACTATCTACAGTTTTGAACTCACTTTATTTG
TGTGATGTGCCCAGTTGCTAGTGATGACATTACTTACATCCTGATACCATTGTCGACTAG
CAATGATGATTACTGCTACTTCTACTTCTACTTTCCTATGTTGACATTACTGGTACTTCT
ACTTCTACTTTCCTATGCTGACATTACTGCTCTTCTACTTCTACTTTCCTATGCTGACAT
TACTGCTCTTCTACTTCTAATTTCCTATGCTGAGAATATCTATCTGTATTCCCCCTAATC
TTTTACTTGTTCCAGCTATGGCTGACATGGTCTCTGGGGTTGCTAGCCAGGGGGCTAGGC
CTGCTCTTAGGTGGAGTGCCACAATGTCTGGGTTTGTTCTACGCCGTTTTGTTGACTTGA
TAGGTACTAGGGTTAGGACTGACAAGGGTTTTAAGGAAATCCACCTTAACTCTGTTGCTA
AAAATGTCTCCGAGTTCTGTGGCCAAGAAGTAACAGGCCAGCAAGTGTACAATCACCTTC
GTAAGTGGAGGTCTAGGTGGGTCAAAGTTTGCAAACTAAAGGACATTAGTGGCGCTCTTT
GGAATGAGGATACCTTTGTCATAAGCTTAGAAGAGGGTCATTATGCTGCTTACATCAAGG
TTAGGACCAACACCTTCCATTTCTCTAATTTGGTCTAACTTGAAATTGCTAACTTGAGTT
GCTAACTCAATAGGATCACCCAAAAGATGCTGATTACCTCAATAGGCCCATAGAGAACTA
TATGGCTATGCAAATCATATTTGGAAGTGGGGTTGCCACTGGTAGGTTTGCAATGGGTTC
AAATGAGCCTTTGGGCAAGCCAAGTGACATTGTTGACATCCTAGATGATGGCATTGAAGT
GACCTCAGAGTTTGTTGATGCTTCCAATCTAACTGGCAAGGAAAGACTGTTGATAAGGGT
ACCCCTGGTGACTCCATTGATACCAAGCCTATGTCCAACTTAGGGAACAGGAAGAGGTAC
ATGACTGATGAAGATGTTGCTGTGTACAATGGGATGAAAGAGGTTGTATCTGATGTTGCT
GCTGCTGTCCGTGAAAGCATCCATGCTGAAGCAGCACCTGGGATCTACAATGTTGTAATA
AACTGTCCTGGGTTCTCTAGGGAGGCTCTCATGTATGCCCTAAACCACATGATGGAGCAC
AAGGCCACCTCCCTGGTGTTCCTGGACATGACTCCTGATGATCGTGACCTATGGCTCAAG
ACTTTCCTAGCCAAGCACTACCACAACTGATCTGATCTGTCTATCATATTCCTATATAAT
GCTTAAGAACAGATATGCTACACTTGCTCGGATCTGTCTGTCCTTTTATGCTGTTTAAGA
ACAAATGTGCTACACTTGCTGTATTCTCTATATCCTATATGGTACTTAAGAACAGATATG
CTACATTTTCATAGAATAATGATGTTTCCCTGAGTTCTATGGATTAACTTGAGTTCTATG
GATTTCCTTATTTGAGAACAGATATGCTACACTTGAATAGAACAATGATGTTTTTCTGAG
TTAGATTAACCTGAGTTCTATGCATTTCCTTATTTGAGAAGAGATATGCTACACTTGTAT
AGAACAATGATGTTTCTTGAGTTCTATGCATTTCCCTGTTGGCTTGTTTATTGGTCTATT
TGTAGACCTGTTTCACTACAAGAAACTGACAAAAGTTCGTGGGGCAAACTAAGAACGTGG
GTACCGACGTTCTTATTTTAGTTAAATTCATGGGTTTGACGAAGAACGTGGGTACCCACG
TTTTTAATTTAAGTTCGTGCGACCTGGCTAAAACCATCGAACTTAAGGTATTAGAAACGT
GGGTACCCACGTTTTTAATTTAAGTTCGTGGGCCAGCAGAAAACCGTCGAACTTAACTTA
AAAAAACCAAAACCCCTAACCCGTGGGACTCGTCTATATCTCACTGTCTCTCACATGCTC
CATCCCCTCCATGCCGCCGCCGCCAAACACAGACTCGCAAGCCGCGCCACCGGACCCGCG
CCGCCGGACCGCCGGACCCGTGCCGCCGGACCGCGTCGACGCTCCCTCGCCTCTGGGGTT
AATGACGGAGCTTCTTCGTACCATTCTCTTGGGGTTTCTGGGTGGTGCTAACTGCTTAAC
AATGGAGTGCGCATTAGGCATTGGACCGGATGGTCGTGGAGTTCGGGCGGCATGGGGTGC
AGCTGATCCTGAGCCTAGCGAACAGCCTCAGCCTGGCGAACAACCTGGAGGCGTACGGTG
GCAAGACACAGTACGTGCGGTGGGCGTGGGAAGAGGGCGTCGGCATGTCGGCCTCCAACG
ATTCCTTCTTCTACGATCCAGCCATCCGCGACTACTTCAAAGTCTACCTCAAGGTCAGCT
CAGCCCCCCATCAATCTCGGTTCAGAATGCATTTCAGAGTCAGCTTGCTTGGAAGCGACT
TGTAGCACTGGGTTCTCGTGCACCAAAAGCATCTCCAATTTTTAGTAAGGTTGCTTGTGC
CATTGGCTTGGCTGTGAGTAGGTCTAATATAGCTCCTTACCTTGTCGCTTTTATTGCGGG
AGAGGTAATGCTAGCTTAGAAGACATCTGCAGATGGAGAATACTACCCAATACGTGAGCG
AGCTCAGGATGGTCGTATTTACGTTACCTGTCTAATATATTCGGCAGTAGAATTGGTTAT
TATAATCTTCAGATCAATATATTTGGCATTGTTGTTCACTCCAAGTATACTGATGGCCCC
ATTTGCAGAGACTCTTGGCAGTAAGTATAGGAAAACATGGCTTTGACTTGTCCATAGTAC
TTTGGAGCTTGCAGGTCCTGTGTTTATCAAATGGGGCCAATGGGCTGCAACACACCCTGA
TCTATTTCCAAGTGACCTTTGTACGGAATTGTCAAAGCTGCACACAAAAGCACCAGCTCA
CAATTTTACCTATACTAAGAAAACTGTTGAGAAAGCTTTTGGTCGAAAGCTATCAGACAT
TTTTGAAGAGGACCCTGTTGCATCTGGAAGTGTTGCTCAAGTGCATCGGGCTGTTCTACA
ATTCCGGTATCCTAATCGGCAGACAAAGCGTGTAACTGTTGCAGTAAAAGTAAGGCATCC
TGGTGTAGGGGACTCGATAAGAAGAGATTTCAATATCATCAATGTCGTAGCAAAGATATC
TAGATATATCCCCACGCTGAATTGGTTGCGCCTAGATGCGAGTGTACAATAGTTTGCTGT
CTTCATGATGTCTGAAGTTGACCTTGCAAGGGAAGCTGCTCATCTGAGCCGGTTTATCTA
CAACTTCCGAAGGTGGAAGGATGTATCTTTCCCAAGACCTCTCTATCCACATGTTCATCC
TGCTATTTTAGTTGAGACTTACGAGCATGGGGAGAGTGTTTCACGCTATGTTGATGACCT
TGAAGGACATGATCGAATTAAAAGTGCTCTGGCCCATACTGGTACTCACGCGCTCTTGAA
AATGCTACTGGTAATGTATTTTTAGAATAAGCATCCTCATTCATGATTACCATTTGAATA
ACTGAAGAAATTACTACCATGCAAAATCTGGATTATATGCTGTAAATATCGTAGAGTCTT
CAATATTTTATTTATGCATCAAAATGGTACTTTTTGCTGCTTTGTACTGGAAAATAATTG
CTATAAGATATTACTAGTTCTGGACTAAAGATTGTGAGCCTGCTGATAAAGTTTTTGTTG
CAAACATACATGTTGCAGACTTTGCAGCATAGTTATTCATAGGTACTAATTTAAGTGCTT
GTATTTGAATTTCCTCACACCAGTATAATCATGGGCCATATTGAGAATTTCCTCACACCA
GTTCTGGGCCATATTGAGAATTTCCTCACACCAGTATAATTCTGGCTACACCATTGCGGC
CACTTAGATCTGAATTGAGACTCTTTATCTATAGCTCTTAAAATATACATAATGTCATCT
GCTGGTAGCCGGCGGTGCCCTTTAGACCTTAATGGGGTAGCTTTGTTCCTTTATCTGCTA
GGGACGTTGCAATAAACAGGAAGTGGATTATGGAGTGGTGCGCAAGAATGCATGTACACG
TGTAGGCTTTACATGGCTCTGCTAATTAGCTCAACTGAGACGAACAGTCGGGGTTGCTTA
TGTCCTATCATATTGCCACAGCTGTTTGCTCCTTTGCCAAGTTTATATACGATGTTATAG
CCTTTTTGGCTGGAAGGACAGTTGGGCGTTTTCTTTATCATTTGCCCCTCTCTAGAAATT
GTTACATGTAGCATTTCCTGTCCAATAATGATTTGCCTCCTGTCACTTAGCTTTACCAGA
TCGGACTTCTGATTCCACGTCGCTATCAACAACCAGCTAGTTGTATCACTACTTAACTAC
TGCGTTCTATCTGTGGTGGCAACAAGTATGTCTAGGGAATTCTAGGTCTTGGCAGCAGGG
TGGGAGTGCTGGAGTAGGATTTTTTATTCATTGCCTTGGAACTAATAACCTGTTCGTTTT
AAGGGTTTCTTCAATTGAATCTTATATAGTGCTTATATTTTGGTTGAGTGGTTTAGCTTA
AAAAACCTTTCTTTTCCGCTGGTTCTAATCATCCTTGGATAATGTGCAGATGGAGAGGGT
TTGTGAGAACACGGTGTCTGTTGAGCTCAAGCAAACTAAGCCGAACAACTTCATCCCGTT
CATCCGGTCAAGGGAGTGGTCTGATATTGGAGGTCGCGATTACATGGAAGATGCCCATGT
GTGCATCTCTGATCTGGCGAAGAATTTTGGCTCTAACTCAGCGGATGATGAAGTCATCTC
CTTCTACGGGGTAATTACCTGTTCACTCTTGAATATCCAATCCATTCTTCGACAAGGAAA
TCATGTCCTTTGGTTCTTCTGAAGCTATATCTACCTTTGTTGTAAATTCTAATGCACTAC
TCATGCTAGATTACATTAGTAATTTGCTTTAGATGAAAATGCAATGCAACTGCCATAATT
GGATACTTAGCATCCTGAAATTTTGCCCTGGCATACTAGTATCGTGCTCATTTTATGTGT
CGTTCACTTTGGTCATCTCGCCATAATCTAATATTAGAAGCCTTTATATAAAACATCCAC
TTCTTTTGCATGCCCTCACTCAAAATAACAGTATTCCATCTTGGTTTTGATGTTTTTGCT
TGGGTGATTCATATGTTGACTTTTGAGCCACTCGTAAGTAGTAAGTCCCAACCGTAGTGT
CTTTATAGACGAACCTTAGTAATTCCAAACAGGGCCTATTTAGCATTTTCAGGTTCTCGG
TTTTATTTTGTAACAGATTCCAGATTTCCAGCACTCAGTACCACTATTTGGATAAGCATA
TTGTGCCTTTTAATGTTAGCAACATTTATTGTTACTCCAAGATCTATTCTAATTGCCAAC
ACTTTTTTATAAGCAGTTCTGTAGTTATTGATGGTATTCATGTTCACTGTCAGGAAGAGG
AACTGAAAAGGGGTGAGCTGGAGGCTGACAAAGACAAAATGATGAGAGAGTATAGAGCTC
AACTGGATGCTGAAAGACCTCAAAAGCTAGCAAACGGAAGAAATCACTCAAGGTCAAACT
CAAAATCATCATCTTCCAAGAAAGGTAATGGGCAACCTACCAAATAAATATTTGTAATGT
TAGAATCTTAGTATTTCCATCACTTCCCATTCCTCAAATATAAATATACTGCATCTATTA
TATGGCTCTTCTGACAAAAGAAGTTTGAAAACAGAGAGGAAGGATAAGGACGCAAAGAAA
AGAAGTAAAAATAGGAGAAAGGTATACTCTAGCTTATGACCTGCTGCCTATTTGTGAAAT
TGTTGTGATTTACCTAATGGAAATATATTTAGTTATGATAACTCTGTTCTAGGTACTTTT
CTTACTTAAAATTTGTTTGATGCCCTCACCTTTAAATCTTTAACAGCACAAAAGTTCATC
AGAGTCAAGTTCCAGCTCATCTTCAGAATCTTCAAGCAGCGACGATGAGGATAGGGGTTC
AAGGAAGTCAAGATCACAGTCGAGATCAAAGAGAACAAGGAAGGAAAAGAAGAGCCTGTC
AAGGTCCAAGCGCAGAGGCGGTGAAAGCGAGGAGGAAGGCCCAGTACGCCTATCTAAATT
CTTCGGGAAGTAAGGAGTAGACGCTGCTGTACCCAAGACGCCTTTTTCATTTTGAAACGT
AGATTGGTGGGTTTGGATGTATCATTCAACACAAATTACTTCTGAAGGTTGAGCGAGCCG
TTTACCATGGTGTTCTCAATATGATGCTCAGCTGTTAAGAGGGTCTGGTCAAGTTGTGTG
GCTTCCAAAAACTTTGTAAGCAACTGGTAAGTCATTGTTAAATCGATGTACCTTGGAGGA
TTTGATGTCATATATTTGAGACATTGAACTGCTATATTTATGTTAAGACTTTATATACGC
AGTCAGTTATTTCAGTTATATGCTCTTTTGCTATATTTATGTTAAGACTTTACATGCCTA
GACAGTCGTTTCCAATCTGTAAATCTTCCAGCGTCTGACATGGTGAGGAAGGTTGTTAGA
ACCTACTGAAACTTCCCTTGCACGATGCATCATTTTAAATAACACGATGCTGCATCTTGA
AATGAAGTCTGTTTTCACTCTCATGTTCATGTTCATGCACAAATATGGAAGCTACATTTT
GTGTTTATCATGCTTTCCTATATCTTTGTGTACATGTGATTTAATGCCAGTTGTGTATTT
ATGAGAATTTTGGTTTATTTTGTAGGATTCCAGCTCTCATCAAGTGACTCCTCCCCCTCA
CGTTGACTTTGCGGACAGATGTCTCAATTCTAATGGTGGAGCTATGAACAACAATTCGAT
GTCCTGATCGAGAGCGATGGAGTTAATGTTTGAACTTGTGTGTTTGAACTTGTGAACTAA
AAATGTGAACTATGGATGTGAACTTGTGTGAATTTGTGAACTTATGTATTTGGACTTATG
TGAATTTGTGAACTTATATATTTGGACTTGTGTGAATTTGTGATATGAACATATATCAAT
GTGTTTGAAATCTGTATTGTATGTGATATATTGTGTTGCATGTGATATTATGTGTGTCTA
ATTTTTCATTTTTGTATTTTTTATTTTTTTCTGGAAAAAGGGTTAAGAACGTGGGTACCG
TCGAACTTATTGTGCAGTCCTCGCAGACCCACGCAGGGTTAAGAACGTGGGTGTCCACGT
TCTTAAGGTTAAGAACGTGGGTACCGTCGAACTTATTGTTCAGTCCGCGCAGACCTCCGT
AGGACACATAAGTTCGACGGCCACGTGACCCCGTCGAACTTAACCTTAAGAACGTGGGTG
CCGTCGAACTTATGGGAAAAAATTCGACGGCCCCCGTCGAACTTAAAAACACACGTTCTT
AATGTTAAGTTCGATGGTACCCACGTTCTTAATTTTAAGTTCGACGGTACCCACGTTCTT
AAGGTTAAGTTCGACGGGGCCGTCGAACTTACTTCTCTAAGTTCGTCCAAAAATCGCCGT
CGGCTATATTCGTCGGTAAACCCACGTTCTTACGGTAAGTTTGACGGCTTATTACATTAA
GTTCGACGGTTTTTCACCCACGTTCTTTAACCAGTTTCCTGTAGTGTTTGCTGGCCTGTT
TGCTGGTTAAGAAATGATATCTGTTGATGATTAAGAACTGATATTATATTATACTCTTGT
TCTTACAATAATTGACGAGTTTGGTATGTGCCTATGATGCTAACCTTGTATGCAAAAAAG
TGGTCAATGAAAGCTGAGGCTAATCTTGTTTGATAATTATACTCTTGTTCTTACAATAAT
CTGTTCTAGCTGTTAGTAGCTCCGTAGTAGCTGTTAGTAGCTGTTAGTAGCTTTATAGTA
GCTGTTAGTAGCTTCATAGTAGTTGTTAGTAGCTGTTAGTAGCTTGATAAGCTGATAATT
TGGTTAAAGGACATTAGTAGCTTCATAGTAGCTTCATAATCTGATAATCTGTTCTAGCTG
TTAGTAGCTTCATAGTAGCTGTTAGTAGCTTCATAGTAGCTTCATAGTAGCTGTTAGTAG
CTTCATAGTAGCTGTTAGTAGCTTGATAAGCTGATAATTTGGTTAAAGGACATTAGTAGC
TTCATAGTAGCTTCATAATCTGATAATCCGTTCTAGCTGTTAGTAGCTTCATAGTAGCTG
TTAGTAGCTTCATAGTAGCTGTTAGTAGCTGTTAGTAGCTTGATTTGTATGCTTTGTAAA
TCTGATTGCTCAAACTCTCCATGCGTGTAAAAACCTCAATAGTTGCCAGTAGATGTTACT
AGCTTGACTTATGATGTTACTAGCATGAGCTGATGTTATGCGTGTAAAAACTCTCCATGC
GTGACACGCTTATGACAGTAGATGTTAGTTGTTTTTACACAAGTAAAACTCTCCATGCGT
ATAAAACTCTCTGATTTGTCAGTAGACACATAACTGTAAGATCATAGACACAGCTCATGC
TGTGTAAAAACCTTTGACTTATGATGAGGTTTTTCATGCTGTCACTGATGCGTAATTGTC
AGTTTTATCATGTCGAATTTTTGTGTAATTCCCGGCTCATGTAATTTGTGTAACGATTTG
ATCTTGTGTAACGGTTACACAACTCATGTAATTTTTGTGTAATTTCTAGCTCATGTTTGG
CCTTTGTGTAACGGTTACACAGCTCCTCTCTGATCTTGTGTAACGGTTTTATCTTTGGAC
AAGCCAAACATGAGCTGTGTCTGTGCAACTTATAAATACGGTAAACCAAACATGGGCCAT
GTTGATCCTAGCTAATTGGAACCAAACAACCAAACACGTATTGCAATTGTTGGTTGCATC
AGCCTGTACAGGCCACGCTCAACCTGCATCTAGACTTCAACCGAGCTCTACTCATCCTAA
CAACCAAACAGGCGGTATGTGAATGAGTACCTTGATACGAACGTGATGGTGTTCTCTCAA
AGTGAAAGGAGCGGCGTTGAACAACGGTGTCACTCCGACCAGCTCCAGCAAGCTTCTTCC
TACTACTACCCAGACCACCCCGCTCAGTAGGACTCTGGGTGCTAGAAGCGTGCCCGGCGA
ACCCTCCCAGGAATTGGCTGGGCATAAGCGATGGCGTTGCCGTGAGTTTAACTGCGGCGG
CTGTTCTCCGTGATGCGCCGGTGTTTTGATTGTTTGTTGCGGACCCTCCCTTAGCCAGCA
CTATAACAGTGGCATGGCATAGACACATGGAGTTTTTGTGCCTCATTACAGGCTTGTTTG
GGTAATCTCGGATTGGAATGAATTGAGGTGGTACGGGGTGTGTTGAAGTGTAATATAAAC
TAAATTCTTTTTCAATCCCTTCAATACACCTCAATCCACTTCGATACCTCTTTACCCAAA
CAAAACCTACGATGGCTAGGCGGTCGACGAGTTCAAGCTTTATAGTCACGAAGATCTGCG
TGTAACTGTTCGAGTTTGTTGAACTTGGATCGAGAAGATATGCGGTGGTTGTTGGGGTCC
GCACGACAACGCTGGTCAGAAACGCAGCCCAGGAACGAGGCAGGCATGCGGTGTCACGAT
GTGCTTGGAAGCTGGCTAACGACGGGTCCAACGTGTAGTGACATGGAAGCATGAGGTCAT
GTGCATTAGCCTGATGTCATATGCGGCTAGGATTCATAAAATAGAAAAAAAGACGTGGGC
TCAACGGAATTCCATAGGGAAAGGGAGTGTGGGCTGATTTTGTTTTTCCTATTTTATTTA
ATCCTTTCTTTTTTCTATTTTCCTTTTCTCTTTTGCTTTCTATTCTTTTTTCAATTCAAA
CTCAATTTCAAGTATAAGTTTAAGATTGCAAGATTAAATACACAAGCAATAAAACTCTAA
CATGAATGCCACGTATAGTTTTATTTATTATCTTATTCACTTAAGCAAATGCTTTTAAAT
ATGGAATCCATACATAAAAATAGTTGTTTTAGGAAAATAATTTCTAGTGTAAATGCTTTA
TGAAGAGATGCTTTGAATTAATACTCTATAGAGTACTTATAATTATATAGTTAAATAAGG
AAATAATGTAGTTCATTAAGGGATCCTTTTTATTTAATCCTTTATTATTAAAAATATTTT
TTTGGGAGAAGTGCCTATAAAGTGAGAAAATTCTTATTAAAAGACTTTTTAGTTCAATCC
TTTTGGAGAAACTTTTGTAGATCCTAAAATCAGATTTTGGGTGTTACACATGACTTGTGG
GTAACGATGCGCAACCTCTACAGAGTGTAAAACTGGTATATCAGTTGTGCTCGCGGTCAT
GAGCAGCTCAGACCCTCACATGAGTAACTTATGGAATTAAATTTAATTGGTCATTTGCAT
CGCATTATGGTTTTATTATTAATTTTGATATATTGTTACTTTGATTTGGTATATACTTAC
ATTTAGTAACTGCTAAGAAAATTTGACCAACTTATTAAAAGCAATGCTCAGCTTTAACTA
TTATTTGTTGATTAGCCTTACACTTCATATGAACTCCCACCTTTGGTGAGTTCATGCACG
TTATTTCCCACAACTTGTTGAGCTATGATCTTTTGTGAGCTCACACTTGCGATATAACCC
CCCCCCACAGGAGAAGAACAGGTGGTCCAAGAGGAGGTCTACAACGAGGACATGAGCTAA
TCTAGGTGGCGTCTCCCAGTCAGCTTGATGGCGCCAAAGAATAATTATTTAGTTCGTTTT
ATTATTATCATTTATTTTTGTAAGACTCTTCCGCTATGTAATAATGATTGTGACATTTAT
CTCTATACACTTTGTCATTATATGTGATGTTCTTCTTTGGTGCACATATGAGACGCACCG
ACTTTATCCCTTAAATCCAGGTGTGACAATATTCTAATTAATACTTGCTTAGTGTAAACG
CGCTAACTTCTCGACCGTAGCTCCAACTATCGCTTCTCCTTTCCTCACGTGACCACAGTA
GCGAGCTCTATTTCGTATTGCATGTTTTTATTATGTGTTTCCTTGGCATGGTGCAATATT
CTTATGCATATATATGTTTGTTTGTTGGTACCTCTTTGTCTTCGCTTCGCGTGGCGATTA
GAGCACCATTTTCGAGCTTCGGTGAATCGACCTTCAAGCTTCAAAGACCAAGTGATCAAG
CTCTTAGAGTTCTACGAGATTAAAGACCTTGAGCATCTATTTGGTGAAGGCAAGCATCCT
CTAACCTATTTATACCCTATTCACATGATAATTCATTTCCCTGTATTACATAATTGAAAC
TTAAGGATTGACTAGTTTTCTATTTACCTTGTCCTTGATTACCTTTTGGGTTATTGTGGT
TAGCTTTATGCTAGCGCTCTACTTTAATCAATGAACATGATGAGTATATTTATGATACGC
TGATGATACCTTGATTATGATGATGAGCTTGTGTTACTAAAGGAGGCTCGAGTTGTTTCC
CGAGTACTTCTCCGTAAGGACCTGTTCGTTGGATGACCACCCGAGAAAATAGTGCAGCCA
TAAGGGTGGTATGGGACTCCCTTAGCTGATTAATTAGAGGAACTTGAGGTGTAGTTTGCT
TCGTCGTCTTGCCGTCAATGGGGTCCAAGCATAGGTACTTGCTATGCTGAGGCTGGGTGC
TTTTGTTGGTCACTCTTCATATGGGAAGATGTACCGTGTTTATCAAACTGGCGAAACCTA
ACGGGTGACTATGACCTCTAGGGAATCTTTGTAAAAGCTACGTAGTGTGACCCTGCCAGT
TCACCTCGAAGTGATCAATGGGGAGTCATGATCCCTAGGCAGAACTGGAATCACAGCTCA
TGGGTTAAGTGTGCGACCTCTGCAGAGGAATGAAACTGATATATCAACCGTGCTCACGAT
TATGAGTGGCCTTGGGAGCTCCTTTGATTAGAGATACATATGATCTGAGATACAATGGTT
CTATTTATAGATTTGGTTACGATGATGATAACAATGTTCCTCGATGAGGAAATGATTCAC
AGGTTGGTTATTGCTAAAACTTGGCTTTCACTAATAATAAATACCTAACCAACTAAAAGC
AACAACTTTGAGCTTAACTCCACATAAAGCTAGTCCACCTCAGCCAAACGGAACATTTGC
TGAGTACGTTGATAGGGATGAAAACGGTCGGAAACGGTATTTATTCGGTAATCAGTTTTT
CCTTTGATTACGAATAAATAGGATATAGAATATACAATACAAATTTGTATTCTTGTTTTT
AACATCCAGCTTATTAAGATTCATAAAAGGTAAACCTCAAATTCATCCTACATTTTCTCA
AATAATAGATATAAACTTCGGTATGGATTCGGAAACAAATTCGGTAATTTTTTCAACTTT
TTGTGCTGTAGGGAGCAAATAATACATAAAACAACTTATATAATATTTTATTCATATTTG
TACTAATGTGCTTGATAGCATAAAAAAAGATCAACATCAAATTTTATACATATCTATTTT
AAAATATTAAATTTGTTCTAACAGTTCGGATTACCACTTCATCCCTATACGTTGATGTGT
ACTCACCCTTGCTTTCACAAAACACCAGGTTGCCTTCGGTGCAACCTATGCTTAGGTAAA
GAAGAAGAAGAAGGCGTCGAGGCAGATCTCCAGGAGTTCTAGGACTTTGAAGTGTTCGAG
GATTAGGCTAGCGACCTCCCCAGTCAGCTGCATGTGGTGGGTTTGTTTACATTGGCTACG
TTTATATTATGTGCACTTTGATTTATATTATGTAAATGACTCTAGTCTTTAGTATTATTA
CTTACTCTTTATTTTCATTTGAAGCATTGTGCTATGATGAGTCGTTTATGTAATCGTTGT
GTACGTGAATTTCTGATCATGGCACGTACACGGTTCGCATTCGGTTTTCCTTTTGAAACC
GAGTGTGACATAAGTGGTATCAAAGCCGTGCTGACTGTAGGACCGCTGACCTAGAGTAGC
ATTGGTCGTTTTAAGGACTTATTGGTTATTACTTCACCTCATCCTTGATGCTTCTTCAAA
ATATTAGCCGCATTGCTAATTCTATGTTATGCTTCTATATATCACCTTGCTAAATGTATT
TTATTCTAGTATTGTCTATGCTTTACCTATTCATTCTATTAGGTCTGATCTCACTCTTGT
GCTTGCGACATCTTTGTAGATGCCCTTTGACCATAACCTTTTTGTCTTTTGGGATTCTTT
CCTCTTCCACCATTAAATTGCTACCATTTGACCATCTCTATTCCCTTGGTATTGACATGC
TTGTATCCTAGGATTCTTCCATACTCTCGTTTTGAATACTTACCTCTGAATTTCTACTGC
CTACTTAAACATTTCAGTTTATATATCCATGATCTTCGTGTCTTTTGAGACCCTTTCCTA
TTCAGTAGTTAAGTCGTTATGTTTCGACAATTTCTATTCCCTTGGTCTTGCTATGCTCAT
GTCCTTGGAGTCTTGCATACTCTCATATTTTTATGGATGCTTATCTTCATATCCCCAATG
TCTATTTAAGACATTTTAGTTAACATGCCCTTGACCACCCTTGCTTCTTGATGATCCATG
AGCGACCATTCTATTTCGCACATCCTTGATGATCTTATCGTTTCCTTATAACTTCACTCG
GTAATAATTTCTTTTACTTCAACCATTATGTTGGAACCTTACATATCTTACCCTTGATTG
TCTTATCCACTTTGCCACTTCATGTGTCTTGCCTTAACTCTATTCTTGGTTATGTTTTTC
ACGATTACCATCTTTACCCTTGTCACCTCTAAATCTTACCTTGATGCTTATATTATACCA
GCCCTCTAAAACCTTCTCTCTACCATCTCAATTTTAGAGTTGTATTTTACCTATTTTCCC
TTGGTCGTATCCTCTTCCTAGTCGCTTGTGAGTTTTTAACTCCATCCTTGTTGTGCTCTG
TTTGGTATTACCTTTACCTTTCTCGTCTTCGATCTTACCTTGGTGGTTACATTATGACTG
CTATCTAAAATATTAAATCTCCCATCTCAATTCAAGAGTGGTGTTTTACTTATCCTGCCT
TTGGTCGTAACCTCATCTTTGCCACATGTGAGTCTTGCCTTAGCTCCATTCCTTATTGAA
CTCATACCCTTGGTTTTTCTACACCTTCACCTCTTCTCTTACACCCTTGTCTGTTATCGC
CTTTAACACTCGTAATATCTATATCTTTACCTTGATGCTTACTTTCAACATATCCTTTAA
AGCCTCCCCTTTTCCATCTCAGGTAGAGAGTGGTGCTTCACCTATCTCGTCCTTGATTGT
TTTCCTTCTTTGTCGCCTTGCAAGTTGTGTCCTAATTCCATCCTTTGATGTATTTTTGTT
TGTTATCCTCATCATCTTTGACATCTACCAATTTTATCTTGAAACTTATCTTTATGCCTA
CTCTTTAAAAAATACTCCTCTATTCCACCCCAATTTGAGTGGCAATTTACCTATCTGACC
CTTGATTGTGTCCTCTTTGCCATTTGCAAGTCTTGTCTTACTGTAACTCCATCCTTTGCT
GACCTTTTATTTGATATCATCCTTGCCTTTGCAATCTGTACATCTTGCCTTCATGTTTAA
CTTAGGACTACTTTTGAAATCTCCTCTCTCCCATCCCAATTTGAGGACGGTGATTTACTT
TTCTCACCCTTGGCTCTATAGTCTTCTTTACTGCGTGCAAGCCTTGACTTAACTCCATTC
TTGGTTTTACTTGTACCATTGGCTTTTCTAGGCCATTACCATTTCCCTTACACACTTGTC
TGTTATCGCCTTTGACCCTTATGAAATTTATGTCTTTACCTAAAGGCTAATGTAGCGCCC
CTAGAATTCAAATCTAGAAAATTTCTCAAACTCGCTCTAAATTCAAAATGAATTTTAAAT
TTTGTTTCAAAATGTTTGTTTGCGAGTTTATCTCAACAAATAAAATATAGTGGTTTATAT
TCTCTCCAAAATCCTCCTTAGAATATCCTACAAATATTTCCTCAGTGATCCCCCTCAAAT
TCTTTCCAGAAATACTGCTCATATATTCCACTGATATTTCTCCAAACATTTTCCTCCTGA
AAAATACCTTTGGAATCATTTTTCAAAGTCCCTACAAATATTTTCTTCATAATTTTCCTC
ATGCTCATACGTATACATACGTGTCCCATGTCATACAGTGAGTTCTACAAGCTAATTTCA
CTTATACACGACTAATACATGCATATCTCCCACTAATCCTCACCTCCTCCCACTAATCCT
CGCCTCCTCCCCCTAATCCCCCACCTTGCCTATAAATAGAGGGGCAAGGGACTCCCCTCA
AGCCACCCCATGCCATTTCATGGCAACTCTCTCCCCCCTCACTCCCACTCCCACAACCAC
ACAAGCACAAGGATCATACGATCGTTCATTCGATCGTTTGTCCACATGTTCATAGTTTGT
TTGTTTGTTCGTTCATCCGATCGTTCGATCGTTCGTTCGATCATTCATGGTTCATTGGTT
TGTTCGTCCGATCGTTCAATCATTCCTCCGTTTGTTCGTCTAAATAATCTTTGTTCAACC
GTTATGCTGCCGAAATTCCGATCGTTCGTTTATCTGATCATTCGATCATTCATCGTTCGT
TCATAATCCTTATTCATCGTTTATCATTCGTTCATAATCCCTATTCATCATTCATCGTTC
GTTCATATAAACTATTCATCGTTCGTTCATACGAACTATTCATCGTTCATTGTTCGTTCA
TACGAACTATTCATCGTTCATCGTTTGTTCATACAGACTATTCACCATTCATCAGATCAT
TCATAGTCACTATTCATCGTTCATTCGTTCATACAAACTATTCATCGTTCATCGTTCATT
CATACAGACTATTCATTGTTCATCGGATCATTCATAGTCACTATTCATCATTCATCTTAC
TATTTATCGATCATCCAATCATCCAAATATTCAATTGCTCGTCCATCATGTTGTCCAGCT
CACCTAAGACCTGTCAGACCAATATTTCAGTCATACAGACTCCGGTGACTGTGATTTTCC
TTCCAGTAAGAACTTCTCATCTGGTCACCGATCACAGATTCCTCCAAGTTGAGCACGCTT
AACTTTGAGGTTCTTTCGAACTAGGCTTCCAAAGAAAAGGCGAACCATGTTTGTTTGGAT
ACACCGTCAATCCTATAAAACCTAGCCCAAGATACCATAGCCCGCCTGGACAAGAATACC
ACAGTATTCCAGCCATTTGGGTCCTGCCTTACTATTGTTCCATGTGACACAGTAGGTAGG
AACATTTGCCACCAACATAAACCTCTGCCCAAGAATAGCCCAGAAATAAATCTTGGCACT
CCGCTCAAAAATACATTTGATTTTCCAAATATCTATAAATATTCAAATTCTGGAATATTC
TAGGAATATTCCTTTTCCCTTTTCTTTTTATTCCTATGATTATAAAATCCAAAACTCCTC
CATCCAAACTCAGATTCCAACAATTCTTGTTTCCAAATTCTTATCAAATTATTCCCTATC
CAACCATGTCATCCCTTGAGCATGGTTCATATTCCAGAAAACTCCAAAAAAATACTCTTG
TCCCATATTCTGCCTATAATTTCCCTGTTCGGATTGAGTCAAACGATTCATTCGCCACTA
TTCTCACAAACAGTGAACTCTATAGTACTAAACCACATGTACCCATCTATTAATACACCC
AGTTATTGTCTCCCTCTCCACACACTCAACACCCTGAGCCAAGGCAAACCCCCACCCACT
CAGTTACACCGCTCTGCTCGCTACACGTCTAGTGTCGCTTCGCGTCCAATCTACCCATCT
AGTAAGCACCTCCACTCCACCACTAGTAATATCACAACACCACATGACACAGATTCTACT
CAAGACTCTATCCATCCATATATCGCCATTCTGACCACTATACTAAATATTTGTTGATAT
ACTTGTTGGTTTGTATGTTTGCTTGTTCATGCTGCATAGTTATCGGAGCGTTCGTGCTGT
CTCACAAAGACCAGTTCTACAAGTCTATGCCAGACGGTGGATCCAGAAGCCAGTTCCGCG
AGCTCTTACCCTTTCACCGGTTAAAGCACGCCAAGCTCACTGGATCCCTTTGATGCATAA
ATTACCTATACTTTTCAACCACAACCCTCAGCTCGTTATTTTATGTATCATATGATTTTG
CTACTAGGAGACATGTTAATATGACCACCTAGCCTTAGAACTTTGCCGCAATTCATCTTT
ACACTCCTTGACATTTTTGTTACCAAATGATTTGAGAAAAGGTGTGAGTTTTCAAAGAAA
ATGTTTTTCAAAATGGGTACGATGAAGGGTTGTCACCCTTATCACCTTTGAGCGGGATGA
TCAAGGACTCCCTAGTTTGGGAGGGCCTTAAGGTGATGGCTCAGCCGGGTTAGGTGTGAG
CATAAAGAATTGTCTGTCTCGCTTAAGGACCGGTTTGTCATCACTCCTAACCTATACTCT
TACCAAATACAACCACTCGAGATTGTATGGGCAGTCGCTTGATCCGAGCTTGCACGGTCT
GGCCCTAGGGTTATGGTGGTTGGGGAGCACCGAGAGTACAAGGAGGGGGAATGTTTTGTC
CTAGTTTGGGCATGGAGGTGTTCTTGTTCCTTTCGGTATAACCGCCAAGGTAAAGTTGTG
CAAGGGAAGAGAGAAATTCCGCATTCAGATCTAACGATGGTTAGATTGCAGAAACAGGAC
TAGTGGGTAAAGTGTACACCTCTACACAGAGTTAAAAACCTATTCGAATAGTATGTGTCC
ATGGATATGGATGAGTTATGGCTTGGTATGACAATTAGTGTTTTGTTTTCCAAAAATGCT
TTTGAAAAGTGGTTTTAAAAGGTCTGGCGGTTGAGCCATGAGCTATGGTGGACGGGATGC
CCAATAGCTGTTTTTGAAAAAGAAAACCGTTGGGAAACTACTAAGATTCCTGGATGGTTT
AGTTCAGGGGATTTTGTTCTATATTGAAAAACTTGCTGCTCCTTTGGGAGAGGATGCGCT
CTGAAAAAGATAAAATGTTTTACAAAATAGTGCTACATCAAAAATTGCTTTTCTGCAAAA
ATATCCTGAGCTCCACATACTCCATGCATTATATCTGATTTCCCCATTCCGTGGGTGAAG
GTGGCTGTTGGGTACGTAAGTACTCACTCTTGCTTATTTGTTGTTTTTGCAATACCCAAC
TTGTAAATAATAAGAGAAGTTTGGTCTTCTTACATGTATTGTCTTCCACTTATTGGAACA
TGTGAATAACCATATTTAAAGTGAATAATTAACTAATAACACATAAATAATATATGCATC
ATGTTGGAGTTTATTTGTTTGTGCATTTAATAATAATAATGTTAATAAAAATATATTAGT
GTCCAAATTGGGATTTCAGACCTAATTTGCAAATTTAGAAATTGATAATAACATAAAAAG
GAAAAAGGGAAAGAGACTATATTATAAAGAAACCTATATAAAAATAAATATATCTTTTCC
AAACTGATATCTTTAATTGATATCTTTAATCGGGGTACAAAATTCACAACAACATTTGAA
TTCAAAATTAAGATTTAAAAGTGAAAAGAAAAGAAAATAAAAAAAGAAAAAAAGGAGAAG
AGAAAGAAATCGGGAATACCTAAATGGGTTGGCTTCACCGGGCGGCCCACCCAGACACTG
TGCGCGCGGCCCAGTTTCCCCTTCAGCGCGCTGGGGTCATCAGGAGGTCTGCCAGGCGGG
CCCCGGCCGCTAGTCACCCTTGGAGCTTCTCCCCCCCATCCTGTCTCCGTCGCATGGGGT
CCCGTTACCAGAGTCATCCTCCTCGTGCGCGTATAGGGAGAGGTTGTTGTGGAGCTCGAC
CGAGTCCGCCGGGGGTCGGTGCAAGTGGTGGTCCACGTCGGGGAATCGGTCTTAAGTCGG
AGACTACCTGCGTGCATAAAGATCGAGCCAACTCCCCCGAACCCTATTCCTAAGACAAAG
CTAAATTCAACTAACTTGACATGTGTCCGAAGGTTACACAACAAGTGCACGGAAAACAGA
AAGCTTCGACTTCAGTAAAAAAATTTCAACAGCAGAATGATGCAATAGCAATGAATGATA
TGATAACTTCTCACCAACTCATCTGTTTATATAGCCCTACAGGTGAAGAAGGTGAACCTC
CTTAACGCGCATACTGAGTGATCGGTGGACCGGCAAAGGCCGTATATTTTTATTCGTTTT
TTAATAACAAGCTAAGGGAACGTGTTTTTTGGACCTTCGGCATTCAGAAGCCTTCGTGTT
TTTCGCGGATCAAGCTCGTTATGAAAAAACGACCTAGAACCGCGAAGGGGCTACTGTTGG
GGGTCTCTTTCTCTACAGAATGTCCTCAGGTCGAAGAAATTGTCTATAAGCAACAAGACT
GAATGCCGAAGCTACAACAAGCATGCGTAAAGCGTCGAAGGATGGAAACTTCGATTTTAG
GTGGTTATGAAGGTCAACACGATGTTGAGCCGAAGAGGAAAAAGGCTAGTTAATCCCTGA
TGTTTTGTATTAGGATTATGTGTATATGTTAGGGTCATAAATGTATTTTTATCCAGGCTA
CGTCTTATGCCTATAAATAGATGAACAATATCCCCGTACTGTTCATGCAAAATTAAGATT
ACACTCTCATTTACTCCTTCGAGCAAGCCGAAGGTATCAATGTAATATATGTAATATATT
ACTTTGTTAATACATGATATAAACTTCAATGTTATTTAATGTTCAATATGATATAAGTAA
TTATTATAATGTTACATTTGAAATTACATTTTTTTATTTGTGAATGATGAAGACTTGTTC
TTCATAACCTTCATTCAAGAACCATCAAACCTAAAAGGATTTGATGCTTCGAAGGACGAA
GTTCCTTTTCATATAACATTTGTGTTACCTTGTTTTGTGATTCAGCAATCTTAAACAACA
GATCAACACACATGACACAAATTCTGCTCAAGACTCTATCCATCCATATATCGCCATTCT
GACCACTATACTAAATATTTGTTGATATACTTGCTAGTTTGTATGTTTGCTTGTTCATGC
TGCATAGTTATCGGAGCGTTCGTGTCGTCTCATGAAGGCCAGTTCTGCAAGTCTACGCCA
AACGGTGGAGCCAGAAGCCAGTTTCGCGAGCTCTGACCCTTTCACCGGTTAAAGCACAGC
AGGCTCACTGGATCCCTTTGATGCATAAATTACCTATGCTTTTCAACCACAACCCTTAGC
CTGTTATTTTATGCATTATATGATTTTGCTGCTAGGAGACATGTTAATATGGCCACCTAG
CCTTAGAACTTTGCCGCAATTCATCTTTACACTCCTTGACATTTTTGTTACCAAATGATT
TGAGAAAAGATGTGAGTTTTCAAAGAAAATGTTTTCCAAAATGGGTATGATGAAGCGTTG
TCACCCTTATCACCTTTGAGCGGGATGATTAGGGACTCCCTTGTTTGGGAGGGCCTTAAG
GTGATGGCTCAACCAGGTTAGGTGTGAGCATGAAGGATTGTCCCACTCGCTTAAGGACCA
GTTTGTCATCACTCCTTACCTATACTCTTATCAAGTACAATCACTCGAGACTATATGGGC
CGTCGCTTGATCCGAACTTGCACGGTCTGTGCCCTAGGGTTATGGTGGCTGGGGAGCACT
GAGAGGACAAGGAGGGGGAATGTTTTGTCCTAGTTTGGGCATGGAGGTGACCATGTTCCT
TTCGGTATAACCGCCAAGGTAAAGTCGTGCAAGGGAAGAGAGAGTTTCGACATTCAGATC
TCACGACGGTGAGATTGCAGAAACAGGACTAGTGGGAAAAGTGTACACCTCTGCGCAGAG
TTAAAAACCTATTTGAATTGTCCGTGTCTACGGATATGGATGAGTTAGGGCTTGGTATGA
CAATTAGTGTTTTGTTTTCCAAAAATGCTTTTGAAAAGTGGTTTTAAAAGGTCCGGCGTT
GAGTAGTGAGCTATGGTGAACGAGAAGTCCAGTAGCTGTTTTTGAAAAAGAAAACCAGTG
GGAAACTACCAAGATTCCTGGACGGTTTACTCCAGGGGATTTTTTCTATATTGAAAAAAA
TCCTGCTCCTTTGGGAGAGGATGCGCATTGAAAAAGATAAAATGTTTTACAAAATAGCCC
TACATCAAAAATTTCTTTTCTACAAAAATATCCTGAGCTCCACATACTCCATGCATTATA
TCTGATTTCCCCATTCCGTGAGTAAAGGTGGGCAACTAGGTACAAGTACTCACTCTTGCT
TATTTGTTGTTTTCAGAGAAGGAGATCCCTGATCGGGTAAGCGTTACGCCTGTTCCCAAC
CATATATGTGCCTGTTGGACTGCTAATTTGCTTCGTTGCGTATATCGGGCTACTTTAGCC
CCACTCTAATGATATGTCCTGAGTTGTGGACGAACTCTTAAAGTTTGTCGCCACCTTTAT
AGGTTTGTCTCGTTTAATCAGATCTAGAACCATCTGATGTATAAATGTGTTTACTAACCT
CCTGGGACTAGTAATTGTATCACATTTGAGTCCCAGAGGACTGGGATGCTTCAGCTTACT
TGGAACTTACCCTTTAAAAGCCTCCTTTTTCCAACACGGTTCGAAAGTGGTGAGTTATCT
ATCTCTCCCTTGATTGCTTTGCCTTTTGTCGCCTTGCAAGTTTTGTCTCAACCCCATCCC
TTGTCGTGCTACTATCTATTATTACCTTTATCCCAGGTAATCTCTCGATATTTACCTTGT
TTCTCATCTTGTACCTTCCTTTTAAAGCCATCTCTCCCATTTTAGTTTAGGGGTGCAATT
TAACCTATCTCGTCCTTGGTTGTTTCCCCTCCCTTGTCGCTTTGCAACTCTTGCTTCAGC
TTTATCCTTTGTTGTGTTCATGCTTCTGTCTCATGCGTCTTGTTCTTCTCCTCATCTTTC
AATAGCCTTAGAGAGTAGTTGTTCCCTTTTCAAGAAAGACCATCATCTATTTGTCTTTGT
GTTACAGCTGATTTGCTTCTTTGTGATGAGTGTTGATGTGTTGTGGCCATTGGTCCGCAA
TGACATCAGTTTACTAGGTGAGTGCCATATAGTTAGGTGGATGGGTTCTCTTTCCCTGCT
CTCTCTAATCTGTCTATACCTACCCTTTACTTGCTATTCTTGCCTCTTGCACTTGCCCAA
TTGGCAACCTCCAGCTCCTCCTAATCAATCAAGATCAGAGTCGACATCATCCTCATCCAC
GAATAACAATGCTCATCTTAAGGGGTTAGCTGTTAACCCCAATGAAGACAATGTGATCAA
CCTCAACCATCAAGATCAAAGAGGCGCAGTGGAAGCGTGGTGGGTCCAAACCCACATGTC
CTAGGGTCATCAAGAAGTCAACCCAACATTCATATTGTCTCATGACTCCAGTAATGAGGA
TCAATTGGTCATGAACATCCGAAAGTCAAAGTAAGCAGCTCGAAAGTTAAGTTGGCAGAA
TCAAAGTTAAATCGAAGAAGCTGTGAACTACTATGAATCAACCTTGTCGTTCTGGCTAGC
CTCTCTTTAATCTCAAGGGTGAGATTCTGTTAAGGGGGTTAGATTTGTAACACCTCCCAG
CCCAATATTTCCCCTCCTAGCCGATAGCCTAGCGCCACCTCACCTTCCCCCGTGGCCCAC
CCCGCGCGCACCCAGCCGCGTGGCCAGCCCACCCCGCGCGCCCACAGAGAGCCATCCACC
TAGTGCCACTGCCCACCCTGGCCCCACGCGTCAGCTGTGGGACCCATCTGCCATCTCTCT
CTCTTCCCCAACTTCCCTCCATGCTCCCCACGATGCACACTCCTCACCCCCCATTTTCTC
GGCTTTGTGCGAAACCGTCCGCGCACAGCAACCTCTCGCTCGCCCTCTCACTCACTCTCG
CCGCACCAGGCATGGCATGCCTGTGGCAGCACGGTGGCCCAGCGCGGCGACACAGCCATC
CAGTGCGGTGGCCCATAGTCAGCCTCGGTGGCCCGGCGCGGCTAGCCCCGGTGGACTAGC
GCAGCGGCTTAGCAACACAGTCCCCGATGCGAGCTCGGTAGCATGGCTCGGCGACCGAGC
AGCCACTAGGCTTGGCCGGCCGAGCCCCAGTGTTGCGCGTTTGAGGGAGATGGCGATGGT
TGTGGCCACAACAGATCCCACCTTTTTTATTTTCTGTGGCTCTGTCCGTGTGGCCAACCC
CTAGCCAATCGTATTGCGCCACGCCGCCTGGTTCGTTAATTAGCAATATGTTTTGTGTTA
ATCATTTGTTTTGTACCGTTAAAGTTGTGTTAGCCTCATATTATCATCGTCTACGTGTTA
GTAACCTTGTTTCATCATGTCACACATTTTAAATAATTACCTAGCTAGTTACCTATGCTT
TGCTACGGTTTTTATATATCATATAAATATGTATTGAAATATTTATTCAAATACAATTAT
TGTTTATTTTAAACACTAAGGTACGTGTGGTATAGTGGTTAGCCCCAAATTTCTGGAGCA
AGAGGTGTGTTTGAGTGCTCGCTCTGCAATATTTTTTGATATAATTATTGTTTATTTCTA
TCTAAGCATTAAGGTACGTGTGGTCTGGGCGGGGTCAGGTGCTGGGCAGGCGCATGAGCT
GGCTACATGGGTGGGGTCGGGTGCTGGGCAGGCGTAGTAGCTGGCTACATGGGCGCTGGG
GTCCATAGGGCAGTAGCTGGGAGAGCGTTGCGCGGGCGCTAGGCGTGGGGCCCACAGGGC
ATGGCCTCCGAGGCGTGGCGCTTGGGGTGGGCCTAAAGTGTCAGCGATGAGTGTGTAACC
GTGGTAGCACCAGGTGCCCACTTGTCAACGCGGAGGGTGAAGCCATGGTAGCACCAGGTG
CCCACATTAGGTTTTTAATAGATTATATATAAGTATGAATTAACATTAAGATATTTATTC
AAATATAATTATTGATTATTTCTAAACACTAAATTACATGTGGTCTGGTGGTTAGCCCTA
CATTTCTGGGGCTAGGGGTGTGGGTTCGAGTGCTCACTCTGCACTTTTTTGCGTGGTGTA
GTAGTTGTGTGGGCGCTAGGATCCACAGGATAGTAGCTGAGAGAGGGGCGGGAGAACCAG
TCAGAGAGCATAGGATGAGTCAAGAGTGTCAGCGAATCCACACGACAGTAGCTGAGAGAG
GGACAGGAGAAATAGTCGAGCACGTGGGGCAGGCCCAGAGTGTCAGCGTGGAGGGTGACT
GATAGTAGACGCGGCCTAATCTTCCGTGAGATGCGATAATTGATTGAATGGAGATCTTGA
CGTTGATGATCCAATGCTCCGAGCGAATGGTTCCTCGCAATCACTACACCACAGCTCCGT
TGGTTATCACCCGTGACACATGAATGACCTCGCCACGAAGGCTTATCCCTGCAAGCGCAA
TCAAGAACTGTCACACCCGGTTTTAGAAGGCAAACCGAATGCGAACCATGTACGTGCCAG
GATCAGTTATTCACGTACACAGCAGTTACATAACATGGACATCATCACACAGTGCTCAAA
ATAGTATTGAAAGGGAAATAATAGTCGATTACATCATACGTCTGAGACGTCCATATAGTC
CTTACAATAAATCAAAGTGCGGAAAAGAAACGTAGATAAACGCGGCCTTCACAGGCAGCC
GACTGGGGGTTGCCGCTAACCCACGCCTAGAACTCGTCGTAGTCTTGGAACTCCTGGAAG
TCTCCTTCCACAGCTTCATCTTCTCCCGAGCAGTGGTTGCAATGCTGACAACCTGGGGAT
GGAGGGGGGGGGTTTGGTGTGTAGAGCAAGGGTGAGTACACATCAACATACTCAACAAGT
ATCCTGTTTGGCTGTAGTGGACTAGCTTTATGTGGGGATAAGCCAAGCAGTTGCTTTTAG
TTGGTCAGATTATTATTTACTAATAGAAAGCCAGGTTTTAGCATTAACCCAAGTTATTAG
CCCGATGTACCCTTTCCAAACGGAAAGAATACCACTTACCAGCACCATAGTCATAACCAA
AACCATCAGTCTCATAGCCACCTGTAAACCAAAGTGTCTCTGATTAAGTACCACTAATCA
CTGGAGCTCCCTTGGCCGCTCATAACCGCGAGCACGGCTGATATATCAGTTTTCAAACAC
TCTGCAGAGGTTGTGCACTTTACCCACAAGCCGTGATTCCCATTCTGCCCGGAGAGAGCT
ACTCCCCATTGACCACTACCTAGGTGGCCTAGCAGGGCATCACTACGTAGCCTTTACAAA
GGTTCCCCGGGGCTGTAGCCACCCGTTAGGTTTCCTAAATGCACCGCACTCCTCCCCAAG
GGGCGAACCCAAACTTGGCAGAGCGAGCCGCATACACCGAGCCCCATTAACGGCACGACG
GCTAAGTGAACTACACCCCGGATCCTCTAATTATTCAGCTAAGGGTATCCCATTCCACCC
TCATGGTTGCACTGTTTTCCCGGGCGGTCATCCATAGAACAGGTCCTTACGGAGAGGCAC
TCGAGAAACCGCTCGAGCCCCCTTGAAGACCACAAGTACAAAATCATAATAAGAGAAGGG
AAAACAGCGTATCATAGATAATCTCATCATGTTCATTGATTAGAGTTTGAGCAATAGAAT
AAAGCTAGACAATAATAATCCAACCCAAATAGGTAAACAAGGACATGGATAACAAAAGCT
AGTCAATCCTTAGGCATAAATGTGTAAAGCGGGAGGTGAATTAAAGAATGTATAGGACAG
AGATAGGTCAAGGGACACTTGCCTCCACCAACCGACTGCTGCTCAGGGGCTTCTCCTGCG
AGTTCCTCGGGCTCTTCGACCGGATCGTTCTCTATGCGATTGCAAGCATACATACATCCA
TCCATTCAAATTAGGGAACAAACAGTACACCATACAAGAAAACAAATGAAGTAAATATGC
ATAGAATATCACATACGATAATGAACTCACCATGGTTAGAAAGAAATGAGAAAAGGTCTA
GCGAGGGTTAGAGCTTAAGCCCGAGACGCACTACGGGTAAACAAATGACTAGACGTCACG
TGCTCTAGTTCCAATTGGTTCTAATAAAAGAATTAGCTACATGCACTAATGTAAACGTGA
CCACTTTTAGTAGATTATCATTGAATGAGATAGATGATTAGCTATACAAATTAACTAACG
TAACCAATTTCCAAATTGAGACTCCTATCTTATTAATATAAACACGTGATTAGCGCACAT
AGGACACGGGGGGGGGGGGTAGACGGGGCGTCTGGGGGTAGACGGGGCACGACGGGTCGT
GCCAAGGCACGCGCACTACGCGACCACGCGCGCGAGACCGCACGCACACGCCACGAACTA
GCCGTGCGCACGTCAGGGCCGAGCGCTAGCTGAGCTCAAAGCCGCGCGCTAAAGGCACGC
TGGGCGAGCTCGAGGCCACGCCGGGGCCGTCACGACGCGAGCAAGGCACGATGGGGCGAG
CGGGCGAGCACGGCGCACGGGCGGGGCGAAGCACGGGCGCGGCGGGGGGCACGGCCGGGG
CCGGGACGGCACGGGGCCGAGGCGGGCGCGGCCGAGACGGCCGAGCCGGGGCGGGGCGGC
CGAGCTCGCCGGAGGGGACGGCCGAGCTCGCCGGGAGGCGGCCGAGGGCGGGGCGGACGG
GGCGGCCGGACGCGAGGGGCCGAGCGGGGCTCGCGCGGGGGCGGCCGAGCCGGGGCAGCC
GGGGCGCGGCGAGGGGCGGGCTCGCCGGAGCGAGACGCGCCGGGGTCGGGCGCGACCGGG
GCGGGGCGGGGTCGGCGCGAGCTCGCCGGAGGGCCGGGCGGGGCGAGGCGGCCGAGGCCG
AGCGGCCGAGCCGAGCTCGCCGGAGAGCGGCGCGGGGAGGGCGGGCGCGGGCGAGGCCGG
GGCGGCCGAGGGCGGCCGAACCGAAGGCGGCCGGGGGCCGAGCTCGCCGGAGGCGGCCGA
GCTCGCCGAGCTGGGGGCGGCCGGGCCGGGGACGGCCGAGGGCGGCGCGGGGAGGGCGGC
CGAGCGGGCGGCCGAAGCCGGGGCCGAGGCCAGGCGACTGAGGCGGGCGCGCCCATGGTG
CGGGGGTGGGGGACGCCGGCGGGAGGGAAGGAGGAGGGAGGGGAGGAGAGAAGGGAGGGG
GAGGGAGAAACCTCACCGGAGAGGGAGGCCGGCGCGGCGGCGGCGCCGGGGAGGGGCAGC
GGCGGCGCGAGGGCGGGACGGGGGCGACGGCGGCTAGGGTTAGGGTGAGGGAGAGAGAGA
GGGGATGACGAGCGGGGCCCACGGGGAGGGGATTTTTGGAAAAAGAAAAGGGAGGGGTGG
GCGGTTGGGCCGGCTGGGCCCAAAGGGGGAGGGGGTGGCGCGCGGCTGGGCCGGAAATGG
GGAAGGAGGGGGGAAGAGGAGAAGGAAAAGGTTTTCCTTTTTCTAAGATCTATTTTCCTC
TAAATGAATGCATTCACATTTTTAAACAATCAAAAGGTATGCATGGTCCGGCATGGTGCA
TCACACAAAATAGAATATTTTAGGGTTTTGCTTTACATGGGACTTCAAGCTGAATCCCGC
TATACTTTGGAAAAGATCAAGGTTTAGCGAGGGGAAAAGGGAAAGGAAAGGGTAACGCCT
GAATTTGGTGAGGGAGAAGAAGAAAAAAAACTACCCCCAAATTCAGGGCGTTACAAACCT
ATCCCCCTTAAAAGAATCTCGCCCTCGAGATTCAGGGTTGGCTAGCAAAGAGCTCTGGAT
ATTTAGCCATCAGATCATCTTCACGCTCCCAGGTTGCTTCTTCCTCAGAGTGGTGATTCC
ATCTGACTTTGCACATCCTGATGGTCTTCCTTCGGGTGACTCTGTCTGCAACCTCAAGGA
TTTGCACTGGCTTCTCAACGTAGGTCAAGTCCTTCTGGACTTCAAGACCTTCCACTGGCA
ACTGCTCTTCTGGCACACGCAAGCACTTCTTCAACTGAGACACATGAAAAACATCATGCA
CAACAGACAAATTCTCTGGCAGACTGAGCTGATAGGCCACTTCTCCACGCCTTGAGAGAA
TTTGGTACGGACCAATGTAGCGGGGTGCTAGCTTGCCTTTGACTCCGAACCTTCTAACTC
CTCTGATCGGTGACACTTTCAGATAGACAAAGTCTCCGACTTCGAAACTCAGCTCTCTTC
TTCTTGTGTCTACATAGCTTCACTGCCTCGATTGCGCTATCTTCAGATTCTCTCGAACCA
TCCTGATGTTCTCTTCGGCTTCAAGCAAAATGTCTGGCCCAAACACCTGCTTTTCTCCAG
GCTGATCCCATTGCAATGGAGTTTTACAACTCCTTCCATAAAGCGCCTGAAATGGTGACA
TCTTCAAACTGGCCTGGTAATTGTTGTTATAGGAAAACTCTGCATAAGGCAATCTCTTGT
CCCATCCGGACTGATCTTGCAACGCACAGGCTCTCAACATGTCTTCAAGAATTTGATTGG
TTCTTTCAGTCTGACCATCTGTCTGCGGATGATAAGCTGAACTGAAATTCAGATGTGTGC
CCAAGGCTTCATGCAACTACTGCCAGAAATGAGACGTGAACTGTGTTCCTCTGTCTGACA
CTATCTTCTTTGGCACACCATGAAGACAAACGATCCGAGACATATACAATTCTGCCAATA
CTGCACTGCTGTAGTTGGTCTTGACATGTATGAAGTGGGCTGACTTGGTCAAGCGGTCCA
CTACTACCCAAATGGAATCGTAGCTGGCTCGAGTGCGAGGCAATCCGACTATGAAATCCG
TACCGATTTCATCCCATTTCCACTGAGGGATCTGCAATGGTTGTAGCAATCCAGCTGGTC
TCTAGTGCTCTGCCTTAATTCTTCGACAACTATCGCACATAGCCACATGCTCTGCGATTT
CCCTCTTGCATCAACACACATCCCAAACCTGTGTAACAAGCATCACAATACACCGAGAAG
GGCTTGTGCACATCAGGCAAGACTAGGACAGGCGCTGTTGTCAACTTCTCTTTCAGCGCT
TCGAAGGCCTCTTGGCATTTCTAGGTCCACCTGAACTCAACCTTGTTGCCTAGCAACGCT
GTCATTGGTTTCGCAATCTTTGAAAACCCTTCAATGAATCGCCGATAATATCCGGCCATT
CCAATGAAACTCTTGATTCCTCAATTATCTGTTGGCGCTTTCCAGTTCAGAATGTCTGCC
ACTTTCTTCGGATCCACAGCCAATCCTTCTTTGTTGATTATGTGACCCAAGAACAGGACT
TCATTGATCCAGAATTCACACTTGCTCAACTTTGCATACAACTGGTGCTCTCGCAATCTC
TGCAATACCATCTTCAAATGATCTGCATGCTCTTATTTGCTTTGAGAGTAAATCAGAATG
TCGTCGATGAATACCACCACAAACTTGTCAAGGTAATCCATGAATACACTGTTCATCAAG
TTCATAAAGAACGCTAGCGCATTGGTCAAACCAAAAGACATCACTGTGAACTCATACAAA
CCATACTTGGTAATGAATGTCGTCTTCGGAATGTCCGAAGGTCGGATCCTGAGCTGATGA
TAACCTGACCTCAGATCAATCTTGGAGAACACACTAGCTCCTCTCAACTGGTCAAACAAA
TCTTCTATTCTGGGCAAAGGGTACTTGTTCTTGATCGTGACTTCATTCAAAGCTCAGTAG
TCGATGCACATTCTCTTGGTGCCATCTTTCTTCTCCACGAACAAGACAGGAGCGGCCCAA
GGCGAGGTGCTTGGCCGGATGTAACCTTTCTCTGACAGCTCATCAATCTGCTCCTTATGT
TCAACCAACTCTGGTCCAGATATTCTGTAAGCTCTCTTAAAGATAGGGGTGGTTCCAGGA
AGAAGCTCTATGGCAAATTCAACTTTCCGCTCTGGTGGCATACCTGATAAGTCCTTTGGA
AACACATCTCGGAATTCAGACACAACCTTGATACTCTCGATTGGGTCTGCTTCACTGCTA
TCGATAGCCATCTGATAACAACTTCCTTTCTTCGGCTCAGGTGGGACTAACTCGGTCACC
ACTTCCTCTCCTAGTGGGGACACCAACTTGATTGTCCTCTTATCACAACGGATAACTGCC
TGATACTTATTTAGCCAATTCATCCCTAGGATGACATCTATTCCCTGAGTACCCATTACT
ATGAGGTTGGCGGGAAACGCTATCCCCCTTATTTCCACACTCACATTCAAACAAATGCTA
TCAGCTCGAATTCTACCACCGGCTGAGTCAATTTGAATGGGGGTTGACATGGTAGTAATT
GGAAGATTATGTGCTTCTACTCATGATGCAGTAATGAAAGAATGCATTGCTCCAGTATCA
AATAACACTTCTGCAATATGGGAGTCGACTGGGAACATACCTACTATCATGCCGGGGGTC
TCCTGAACTGCTTCAGCCTCCAAGTGGTTCAGCCTTCCATGATTATAGCGCGGCTGAGAG
CGATTGCCTGCTCCAGGCTGAGACACGTTCTGCTTTGCTGGGGCATTGGGGCCTGACTGC
GCTGGGCTGCCTTCTTCGGACATTGCATCACCCAGTGGCCTTGCTCTCCACAGTGGAAAC
ATGCTCTGTTTCCAACCTGAGCTGGTGCTGCCTGGCTGTTCTGCTGGGCTGCTGGGGCAG
GAAGACGAGGTGCCTGCTGATTCTGCCTCTGAAACTGACCTCCTGACTGATTGCTCTGAC
GGTTCTGATACTGGTGCTAAGGATACTGCCTTTGGAATTGCTGCTGCTGCTGAGGTGGAC
GCTGGTTCTGCCTGAACTGCTGAGATTGATTGCCTGAGAAACGAGGACGATTGCTGCTTC
CAGGCTGGGGTCCACTGATCTTGCGCTTACGATCCTCCATCTCCTTACGCTTCCTTTCTG
TCATGATTGCTCTGTCAATCAGGTGCTGGAATGTCGGAAAGGTGTGATTCATCAGCTGAT
ACAGAAGAGGGTCAACCAAGCCTCTCAGGAAACGGTACTGTCGCTTGGTGTCGGTGTTGA
CATCTTCAGGAGCATAGCGAGACAACTGCAGAAACCTGTCCCGGTACTCACTGACAGACA
ATGGCCCTTGCTTGAGAGCCAGGAACTCCTCCTTCTTCACTGTCATCAGACCTGCAGGAA
CATGGTACTGACGAAAGCTTCCTCTGAACTCTTCCCAGGTGATGGTGTCGGGGTGGGCAT
GGGTGGCGAGGTAAGACTCCCACCATGACTGAGCTGCTCCTCTCAACAGACGAGGACCAT
ACAGGACTTTCTCTCTGTCATCGCACTAGGCGGTATGCAACTCCCGCTCCACAGTGCGCA
GCCAGTCTTCAGCATCCATGGGGTCAGAAGAGTGAGCGAACGTTGGTGGATGACCTCTCA
TGAATTCAGCACGCTTGTCTCTGGGCATCTGAGGCATCTGAGGCTGAGGTGGGGCCTGCT
GCTGTTGCTGCTGAATGGCGGCCAAAGTCTGACCGATGGCTTGAACTGCCTGAGTCTGCA
TCAGAAACATCTGCTCGATTGACATCGGGGGCGGGGGCGGGGGCGGCAGGTGCTGTTGCT
GGGACACCTCTTCCTGTTGAGCGGCTCGCTCCTGCTGAGCACGCCTTCCTCCTCTGCGCC
TGTTTTCTGACATCTGCAGAATGCAACCACACATCAGAACTGATCTGGCAAATCTTGCAG
CATAAGAAAAGAGTATAGAATTCTTCAACAGCACTGAACAGATGAGCATCTTCACTGATC
TCCAACACAGACCACACAGCTTCTTAGATAAAGAGGAAAGTGGAATAAAAGGTTTCCCAA
CTATATAGCTAACTCCATTAACATAATAGGTAAACCAAAATGCAGGGGATACCCACATTC
TGGTGACAGTCATTACAAAGATCCAAACCAAACATAGTTCATCATGACAAACATAAATGC
ACAGGATATAGCAAACTACCCTGTCTAACTAAGACTTAACTAAGAGCGAGACTAACGCTA
AGACTGAAGCTTCTACGTATATATATTTTGTATTAATTACAAGATCCAACTCTAACGATC
TATGGTTCTAGATTTATCTTTGTCTTGCAGTCGGGGTTGCCATAAGGCTGGTGTCCACGC
CGAGGTGAGCGGTACGGGTGCTGAGTCCCGACGGGAGCGAGGGAACCATCGTCCAGGTGA
CGACGTTCCGCGCGCTCAGCCTGCAGCAGGGCGATCTCAGCACGAGCCCTACTCAGCTCG
TCTAGTGCATGGTCCAGCTCCGTGTTTAGCACGGTGGCTAGGTTGACTGTGCTGCTCAAC
CTAGGATTGTCCTCACCGACAGGTGAGACAATCACGCCTCCTGTGCTGCCAGATGGACGG
CGGGGGTAATACTTCAGGTCAAGACCGTCAGCTACCCCACCGAGAACCGAGCAGTAGTGT
GAAAGCGCACGCCGTGCAGCATCTTGCATGGCCGCCTCAGCCGAGTCCCGCTCAGAGATA
GAATAGTGCTCTAAGCAGGCCTCCGCACCCTGGAGACTGTTCTCCGGACGGCGCACCAAG
CAGGTCGCCTCCCAGCGGTCCGGGTAGACCCGGCGACTATGCTGGTAGACCACACAGCGA
TACTCGATGGACCAAGTACGTCGGTTAAGTGCCCGACGTAGCAGGGTGTCGAGCGCATCG
TGGAAGTGACACACGCGAGCAGCGTCGCGAGTGATGGGTCGAGCAACCCATCCTTCTGGC
TCCTGGTCGGCAGAGAAGTCGGTGTCGTGGCTCGAGCTGTCGTCGCCACCTCCGTCATCT
GGGTCTCCTCTAGCAGCTACTCCAGAAGCTGGGGCGCCCAGTGGTGGTGCAGGGGGCGCC
TCCAGAGGAAGCACGGGGGAGCAGCTCCTCACGGACTCTATCTCCTGCTGGAGCGAGAAA
GAAGAGCCCTGCTGCTCCTGTCGTCGACGTTCCTGCTCCTCATGCAGGCGGTGGTGCAGT
CTCTCCAAGTGGCTGGACTGTCCGGCCACGGGACGGCGAAGTGGACGCTCAGCAAGGCGG
GAGGGTAAGAAGGGGATGACGGACTTTCGTGCAGTGTGTCTAAGTCGAGCCATCTACAAA
AGACATCGCAAGCAAAAGGGTGAGGACAGAATTAATATGACCAACAAATAATGAATCATA
AATAAATGAAGGATTAGAATAAAACACAATTTTCAGCAAGGTATAATGTATAGTAGAACA
TAGGTTTGGTCGGTATGACCAACTTTTGAAGGGATATCAAATACAAGGCAGGGTCAGAGG
TCTATAGTCCTTAGAACGACCATTCTATTCTAGGTTAGCGGTCCTACAGTCAGCACGGCT
TTAATACCACTTATGTCACACCCGGTTTTAGAAGGCAAACCGAATGCGAACCATGTACGT
GCCAGGATCAGTTATTCACGTACACAGCAGTTACATAACATGGACATCATCACACAGTGC
TCAAAATAGTATTGAAAGGGAAATAATAGTCGATTACATCATACGTCTGAGACGTCCATA
TAGTCCTTACAATAAATCAAAGTCCGGAAAAGAAACGTAGATAAACGCGGCTGTTGGGGA
CTTGTTCTCAAATGCTATGAATTAAGAACAAGGCAACATAAAATGTTAAATGTTAATGCC
CTTCGTCCAATGAAGCATTATTCCTTTAAGGATTAATGAACTTCGGACGAAGGTTAAAGA
CAAAACAATTACGAAGGTTAAAACTTCGTAATCAAACTCTAATAGGTTATATAAAGTAAT
ACAAAATATGAAACATCAAAGATAAATAAATTATAAATGAACAACATTACTTTCTCATTA
TATCAACTTAATGTATTCAAGTATTCGATACAATTATACCTTTGCCTTGGCAAAGGTTGA
TTCCCGAATGATGCGATTGCAATTACCGGAATGCATGAACAGTAAAGGAATACTGTTCAC
TATTTATAGGCACGGGACACAGCCTGTGAGGAATTACAATTATGCCCCTCATAAAAGTTT
ACAACAACGACTCAAACATTTATGGACTAAAAGGTCATTCTACTTTTAAGTCGGTTTGTA
ATTCCGAAGCTTCATGAAGAGGAACCTTCGGTCATCACATGCGGACAGCTTCAGCCGAAG
CTGTTTTGTTGGAGACTTGTTCTCAAATGCTATGAGTTAAGAACAAGGCAACATAGAAAA
TGTTAATCGTTAAAGTCCTTCGTCCTTCGAAACATTATTTCCCTTAGGGTATAATGGTTT
TCGGACGAAGGTTATGAAGGGTGTACCTTCATAAGTTCATTATACAATGACGAAGGATGA
AATGTAAGGAATATAAAAGACAACATGAACAATTATATATCATTATTAAGCATAAACAGA
AATATCGTTGAATTACAAGTGTACCTTCAACTGGAAGGAGATGATAGTACGAGCGTGACG
CAAAAAGCGAATGCCAAGTCAGCGTGAACAGTACGGGGGTACTGTTCACCTATTTATAGG
CACGGGACACAACCCATACAAAATTACATTCAAGCCCTTTACACTTGATAATAATTCTAT
AGTAATCTGTCAAGGTCTAAATAGCCTTTTCATCTTTAAGTCGGTTTCACTTTTTGCTGT
GACGCCGAAGCTTTCTTGCTCACACCTTCGGCGCTGCATCAACCTTCGTATTATTCTGGT
TTACTGTGATGCAGGCTTGAGTCCGAAGATTCCTGTTCACACATTATACTCCAGAAATAC
TGTTAAATCGTGTTTTTGAGGACCTTCGGATGCCGAAGGTCCCCAACAGTAGCCCCTCGC
AATATTAATTTGTTTAAAATAATAAATTTAGATTGCGACATGGACGAAGGCTTTACGCCG
AAGGTCCGAAAAAACACCTTCCCTTTGCTAGAATAGCAACATTTACTGACAAGCGGGGTC
TTTCAATTTTCAACGCACTTGGCGTATAAATACGGCCATACCGCAAACTCATTTGACACG
CTCTCTGGCCAACTGCTCCCGCTTACTCAATTTTTAGCTCCTGTGCACTAAGATTTGCTA
AGCTTTTAGTTTTGAAGCTTCGGCTTTGAAAATAGTTTTTTAGTGTCTCCGAAGATGTCT
GAAGATAAGAAGACTGCTGTTGAGATGAAGCTGAGCCTCGACGAAGAGAAAAACTTGGGG
TTTCTTATAGCGATGTCAAAGACCAATACAGAAAAAATTACCAAGGAGATTCTGGAAGGT
TTGTCCGAAGATACTGGTGACAGTGATAGCTATGATGTGGACAGTGGTGGTGAAGACTCC
GAAGATCGCCCCTGGCGACCAAGCCATTCAGTTTATGGTAAATCAACTATCAAAGAGAAT
CATCTTGTCAACATGAGAGGAAGGTATTTCCGGGATTTGTCCATTGTGAGGGCCGACGAA
GGGGAAAAAACTTGCCCACACCCTGAAGAGAATGAAGTCGTAGTGTACCGAAGCTTTTTG
AAAGCTGGACTGCGATTTCCCTTGAGCAGCTTCGTTGTAGAGGTGCTGAAAATATTCGAA
GTCTATCTCCATCAACTTACCCCCGAGGCAATTATAAGGCTGAATATCTTCGTGTGGGCC
GTGAGAAGCCAAGGTCTGAAGCCTGATGCAAAAAGCTTCTGCAATATACACGAATTATCA
TACGAAACAAAACCTTGGGGTAAGGAACAGTATCACAATAATTTTGGCTGCTACAGTTTC
GTTTCTCGGTCCGGGTCAAGCTGCCCCGTGCCAACCTTTCGGAAGAGATGGCCCGACGAC
TGGATGACAGAATGGTTTTATGTGAAGAATGATCTGACAGTACGAGAAGACATCAAAGGT
ATAATTATGCGCCCTATTTGGCAAAGCTTCGGCCTTCGGAGGCCAAAGGTTGAAATGAAT
GAAGCTGCCAAAGAATGCCAGAGGGCCTTCGGCGTTATCTGTTCTTTTATTGGAACGAGA
GACTTAGTGCAAGAGCATATTGCCTTCAGGGTATGGCCGCTCGGGGAGAAATGGGAAATG
CCACAAGAAACCATAAAAGAGGCCGACGAAGGTGGACTTATCAGGTTGAAGTACACTTTT
AAATTTGGAGATAAATTCGTTGAGCCAGATGATGACTGGTTAAAAAGCATTGAAAATTTA
AGTGATGAACTGCTTGGGGCTTATTCGAAGGCCGAAGACACTGCAATGTCAGCAGCCTTC
GGAGGCCGAAAAAAGAAGAGGCTGAATCGGGTATTTGATGCAATCGGGTTTGTCTACCCT
GACTATTGCTATCCCATTCGAAGGCAGAAGAGAAAAAACACAACCTCTGCAAAAGAAGAA
GTTGCAACTGCTCCTAGCGAGCCAGAACCGAAAAGAAAAAAGATAAAGGTCCTCACACAT
CGGCCGCGCTATATTGAACCAGCTTCGGTGCCTGAATTTACCGGAGAGACCTCTTCGGCC
ACCGAAGCTGAAAAACCAACCGAGCCAACCGTGCTGCCAGAAGTCACAGAAACGGCCGAA
TTGCCAACAAAAATAGAATTGGAACAATCAAAGATTTTGTTATCAGAAACGAAAGAGAAG
GCCGAAGCGCCGTCCACATAAAAAATGGAAGAAGTAAAAGAAGCAACTGAGGGATCAAAA
ACATCAGAAGTTTTGAGTCCTGCAGCAAATATTGAGACAGTAAAAAACCAATAGGTGCCA
GCAGTGACTCCGAAAAGGAAGAGAATGGTCAATGTGCTAGATGTTCTGGAGACAATTAAA
TCTTCAAGCACACCTCCGAAGGAGACTGTTGTCATCCCCGAAGAAAAAACTAAAATCTCT
GATACTAAAGCTCCAGAGCAAGAAACTGAAGCCAAAGCTGGGTCCTCAGAACCCACGAAA
ATAAAATCCCTGGAATTCGAGGAAGAAAAAATTACAGAGCCAACTTTTGTTGAAGAAATC
AGTGGTGCTGCCCCCGAAGCATCTCCCAAAGTCCTTGATTATATTATTCGCCATGCTTCA
GGGAAACAACTATCAGAAAAAGAAAAACAAGAGGCCCAACTTTACGCCCAAAAACTGAAG
TATCCAAAGGGGGCATTAATATTCAATGGCAGTGGAGAAGAAGTCTTTTTGTATTGTCTC
CCTGACAGCAAAGAGATTTCTGTCTGTCGGGAGATGAGCAAGAGCTTCGGATTCCCAACA
CTGGAAGACGGGCTCTCAGTGCTATCGAAAAATGATTTGGCCGACAGCCTGGCATATAAT
AGCTTGAAGGTGCAACAAATGGAATCTTTGCATTTTTTGTTGAGACCAAAATTTTTCGTT
TGTTTAAACCTATTAACACACACATATTTCTCTTTGTAGGGCCTGATACTTAGCAATGCC
CTCAGGGCACATAAATATGCTGAAGACGAAGGGTGTACTATAGCCCTGAGCAACCTTCGT
TCCGAAGTAATTGAACTGAGGAACGAAGGTCTCGAGAAAGATAAAATATTACACTCATTG
ATAAATAAAATAAAGGAAGACGAAGCTGCTTTTAAAGGTCAAGCTGAAGCTCATAAACGC
GAACTTGAAGATCTTCGGAAACAACTGGCCAGAGCCAAGGAAGAACGTATACTTGAAGAA
ACAAAGCGAGAACTCAGCGACCAATGGGCAGATCACTTAGAAGGAACTGTTGAAGAGCTT
CGGTCGTCCAAGAAGAGATGCTATAACAAATCTATAGAATGTGTTAAGAAGTTAAAGGCT
AGCTTTGCCAAGGTCGACGCATTGTCAAGTGAGGAAAACTTTACGAGAGGCAATCCCGAA
GGTCCCATCGAATGGATCGACCACGAAGCTGAAGCCTTCGAAGAAATTTTAAATAGCCGT
GGAGATATATGCGCCTTCTCGGGTGCCAGAGGAATTGCCACCATTTTAGAGAGAAAAGGC
TGCGAACATGTAAAGATCCTAGCGCAATCCGAAGGTGCTTTTTCCTTCGAAGATGCAAAG
GATCCATCGGCCGAAGCTAGCATGGTTGGTGGAAAATTTTTCACCGATATCTGGGATAAT
GGTGGCCGAGAAATGGCCCGGGAGATTATTCAAAGAAGCGAAAAGGGCATTCACGATGCT
AGAGAAGTAGCTGAGGCTGCTGAGAAGAGCGCAGAGCCCGAAGGTCAATTAGGTATTTCC
TAATAGTTTTTATTGTGCTGTAATTTTAGGTTTTAAGATTCGTTTGCAATTTGTCATAGC
AACGTAGCCGTATCCTGTTCTACTTCAGATTCTGCTAAAGCCCCTTCGGACCCTCAGCCG
AAAGGAGACGACGAAATAAAAAAGATGGCTGAAGCTATTATGGACGAAGTCGTCAATCGG
CTCCTAAATGAGGCTGCAGAAGTCGTTTTGAGAGAGGATTAAGTATTATTGTAAAAACTT
CTGAAATGTAATATATTGTAACATTTTGTAACCCTGAATGTAATATACCTGTTTTTCTTG
CTTAATTCTTTACGATGCATGAAACTTTACACGTACCGCTTTTGAGTCTTTGACGAAAAA
ACACCTTCCCTTCTTTTCATGCTTCGTGAAGAAGAATTTTTCAACAATATCCAGTGTCTT
GATGAATAATATCCAGGCTTCGTGAAAATATTTTCTGAAGCTACACCTCCGAAGATCAAT
AATGTATCTCCTTGTGACATTACGATTTTTTTTCCTTTTTTCAAAACGTTCTTCTGTAGA
TTGATATTGTGTCCACCTCTTGTGCCATATGCAACATGATGTATGATGCTTATGCTATGC
GAAATGATGCGATCATGTTATGTTATGTGAGGCGATGCGTATTCCGAAGATGCACACGCA
TCCCTGCAATAAAACACATAATTTTTTACAAGCCTCCCTTAGGAGCTTCTTCGCCTTTTA
CTTCAGCGGAATCAGCGTTTATTTTTCGCTGTAAGCCTCCCTTAGGAGCTTCTTCGCCTT
TAACTTTCAGCGGTATTCGCGTTGACTTTTCGCGCTTCGCCTTTTACTTAGGCGGTATCA
GCGTTGACTTTTCGCTGTATGCTCTGCATTCCCTTTGGAACGACTTTGGAGCAGAAAACT
TACACTGCGCTCCCTCTGGAGCGGCTTTTTGTGACTTCGGCAAACTTACTCTGCGTTCCT
TAGAACGACTTTTTTGTTACTTCGAAGAATTTTCGATAGTTCGAAGGTCCTCTTTGTTGT
CACAAGTCTTTCAACAATTTAAGCCTGTGAAGAAAATATATTTTCCTTGTGGGAATCAAC
GAAACTATTTACATGAAACCTGAACAATGTCCTTTATTACAGAAAATAAAACTGAATGAA
AAAGATTGCTATTAAGGTAGGATATTTGTCAATAGATGTGCTTTGACTCTGGCACAGTGC
TGTTGACTGTGCGAGCTTCGGATTGCTCTCTGAAGTCCCTTTGGTGTGGAGCATATTGGC
TCCCTTCTGGCTGCTGGCCTTGTTGCAGCGGTGGTGGAGGCGGAGGTTGTTGCCAGGAAG
CCTGAGGTTGACTCGCCGAGGCAACAGAAACTGCAGGGTGATTGCCTACATACTCTGGGA
TGTAAGGCGAGTGATACGAAGCAGTGTGCATGACCTGCTTCGGCTGAGCCTGTTGTGCTG
CCGCTTCGGCTATTTCTTTTTGCTTCTGGATGGTAACATGGCACATCCTGGTGGTATGAC
CTTTGTTCTCACCACAGAATAAGCAAAAGATTCTTCTCGGTTGATCACCAAATCTTCCTC
CGAAGCCCCTGGCGCCTCTGCCTCTTGGAGCTGGTGGTCGGAAGGAGCCTTGCTGTTGCC
CCGAAGCCTGTGAGGAACATTGTGGCCTTTGCTGTTGGCTCCCTCTATCATCATTTTGTG
TGGAGTTATGAATTGATCTAACGTGCCTCGGGTAGAACCTCCCTCCGAAGCCCCTGGTCA
TTTCAGAAAACCTGAAGGCCTCCTCCCTTCTTTGGCGAAAATCATTATCGGCCCGAATGT
ACTCGTCCATCTTCTGGAGCAGCTTCTCCAAAGTTTGAGGGGGCTTCCTAGCGAAGTACT
GAGCTGACGGTCCTGGCCGAAGCCCCTTGATCATGGCCTCAATGACAATTTCATTGGGCA
CCGTTGGTGCCTGTGCCCTCAAACGCAAGAACCTTCGGACATACGCCTGAAGGTATTCTT
CGTGATCCTGGGTGCACTGGAACAGAGCCTGAGCAGTGACCGGCTTCGTCTAAAACCCTT
GGAAGCTAGTTAGCAACAAGTCCTTCAGCTTCTGCCATGAAGTGATCGTTCCTGGTCGAA
GGGAGGAATACCAGGTTTGAGCAACACTCCTGACAGCCATAACGAAAGATTTGGCCATGA
CTGAAGCATTGCCACCATACGAAGATACTATTGCTTCGTAGCTCATCAAAAACTGCTTTG
GGTCTGAGTGGCCATCGAATACGGGAAGCTGAGGCGGCTTGTAGGACGGAGGCCAGGGTG
TAGCCTGCAGCTCAGCGGACAGAGGAGAAGCATCATCAAAAACAAAATTCCCATGATGGA
AATTGTCATACCAGTCATCTTCGTTGGGAAAACCCTCCTGATGAAGGTCTTGGTGCTGAG
GCCTTCGGTGCTGCTCATCCTGGGCAAGATGACGAACTTCTTCAGAGGCTTCGTCGATCT
GCCTCTGCAGTTCAGCTAGCCTGGCCATCTTTTCTTTCTTCCTCTGTACTTGTTGAAGAA
GCATCTCCATATCTCTGATTTCTTGATCTATCTCGTCCTCTGGTGGTGTCGGGCTGACAG
CCTTCCTTTTCTGGCTTCGGGCCTCCCGAAGGGAGACTGTCTCCTGATTGTGGTCCAGTG
GTTGCAGAGCTGCAGCCCCAGTCGCTGAAGCTTTCTTCGGCGCCATAACGAAGGCTTATG
ATCGCCGAAGGTGTTCAAAAAACTTCAAAGAGTGGAAGTGAGTTCACCGGAGGTGGGCGC
CAATGTTGGAGACTTGTTCTCAAATGCTATGAGTTAAGAACAAGGCAACATAGAAAATGT
TAATCGTTAAAGTCCTTCGTCCTTCGAAACATTATTTCCCTTAGGGTATAATGGTTTTCG
GACGAAGGTTATGAAGGGTGTACCTTCATAAGTTCATTATACAATGACGAAGGATGAAAT
GTAAGGAATATAAAAGACAACATGAACAATTATATATCATTATTAAGCATAAACAGAAAT
ATCGTTGAATTACAAGTGTACCTTCAACTGGAAGGAGATGATAGTACGAGCGTGACGCAA
AAAGCGAATGCCAAGTCAGCGTGAACAGTACGGGGGTACTGTTCACCTATTTATAGGCAC
GGGACACAACCCATACAAAATTACATTCATGCCCTTTACACTTGATAATAATTCTATAGT
AATCTGTCAAGGTCTAAATAGCCTTTTCATCTTTAAGTCGGTTTCACTTTTTGCTGTCAC
GCCGAAGCTTTCTTGCTCACACCTTCGGTGCTGCATCAACCTTCGTATTATTCTGGTTTA
CTGTGATGCCGGCTTGAGTCCGAAGATACCTGTTCACACATTATACTCCAGAAATACTGT
TAAATCCTGTTTTTGAGGACCTTCGGATGCCGAAGGTCCCCAACATGTTTCTTCCTGCAG
GACCTTCGGCGACGAAGCATGGTCCCAACAGTAGCCCCTTCGCGGTGCTAGATCGTTTTT
CGTAACGAGCTTGATCCGTGAAAAAAGTCTCTTAGGCTTCAGGAAGCCGAAGGTCCGAAA
AACACCTTCCCTGAGCTCGTTGTCGAGAAACGATTCAGTTTCCGAGCGCGTAGCGGTCCC
ACCCTGCAGAGTTACTATTTGGTCTCTGCGGTCCACCGCGCAGCGGGTGCAAGCAACTGT
TCGTCTGGTGTAAAAATTCTGACGATTCACCTTCTTACCTGCAACACTATATAAACAGAC
GGGTAGGTGTGAAGTTACCACAGCATTCATTGCTATTGCACTGTTTTGCTGCCAAAATTT
TAACCATAGCCGAAGCTTGACTCTCGCAACCAGACGAAGCTCCAGTTTAAAACCTACTTC
GTCAAAAGAAAAAGCTTCAGAAGAAAAAGTTTTTAGTTCCCAAAAAATTCAGAATTAAAT
GGCCAGAGTGCGCTCTACCGCTAGGGTTGAGCGTGAGGGAGGTGAAGCTGAAGGATCGGA
GACTGTTCCTATCTCCGAAGCGATGCAACGATCTGGACTGGTGACCTCGGAAGCAATCCG
TACTGCTGAGACAGAAGAAGTTGCTGCCGAAGCAGAAGAAGGAAATATTGAGGAAGCTGA
TCCCGATGATGATTACCATATTGCCGTGCCAAGCAAACCTAGCCACTTGGACTTCGGAAA
ATCAACTGTCTCCAAGGCTGATCTCTCCAAGATGGTGAAGTCAGGTTATTTCAGTGAGAA
TGAGAAGAAGCTACTTCGCTTCGGGGGGGAAGAAACTACCCCGAAGCCAGAAAAGGATGA
AATAGTCATCTTCAAGAGCTTCCTAAAGGCTGGGTTGAGATTTCCCTTAAATAGGATGAT
TTCTGATGTGCTACAAAGATTTGGCATCTATTTTCACCAACTGATTCCCAACTTGATTGT
CAGGCTCAGCGTCTATATCTGGGCTCTTCGAAGCCAGGCGGTGGAGCCATTTGCCGACAG
CTTCTGTCGAGTTCACGAGCTGCATTACCAAACAAAAGCCAGAAAAGATGGATTGCATGA
AAATTTTGGTTGCTATAACTTTTCTTATCGGAAAACCACGAAGTTTCCCGTGATCAGCTA
CCGAAGCAAATGGCCGGCAGGCTCGAAATCAGAGTGGTTTTATGTCAAAGTCGACGAAGA
CAAAGAGAAGCTGGTTCAGAGCCCTCTTGAGCTAACCTTCGGAGAAACAAGACCCCGATG
CAGAATGGAAGTAGAAGGTCCAACTTGGGCTGCACTGGGCGAATTCAAAATTATTGCAGA
ACATATTGGCACTAGAGATTTAGTGCAGGAATTCCTGGCCTTCAGGGTTTTTCCAACTAT
GAAAGAGTGGACAATGCCGAAGCTTAAAGGGGAAAAGAAAAAGGGGGAACTCGTCCGACT
GCCCTACCATTATAAATTCAAGAAATACTTTAAAGTACCGTGCCAAGAATGGCTTGATAC
AATTGAAATAATGAGTAATGAAATTCTTGGGAATTACTCTAAAAAAGAAGACCAACTGAT
GACGGCGGCCTTCGGCACTCGGCCGAAACGAAGGCTGAACAGGGTACTTGATGCCATAGG
ATTTGAATACACTGACTATGGTCGACTGGGCGGAGATGCCGGGGGCCCGAAGCGAAAAAG
GATTGCCAGCGCTACTGACGAGGAGGTCGTCAAGGTAGCCAAAAAGAAAAAGAAAGATTC
TGAAGATCTTAGCGCTGAAGAGTTAAATCCTGAGCCGAAGGTGGCCACTACAAAAAAGAG
AAAAATGCATCCCCAGAGCCGGAAACGCCGGTCCGAGAAGAAGATACTCCTGCTTCTCCT
TCTGCTAATGAAGTAGAAGAAATTATGAAGGTAATGACTGAACCTTTGCCTTTCAGGCTA
AGTCCGCTGGCACTGGAACTGACGAAGTTTTTTCAGAAGGACAAGACAACTTCGGCAGTA
GAAAGTCCTGCGAAGCCAAAAAAGCAAAGAATTATTCAAGTAACAGATGTGATCCATCAG
ACGCCGCCACCGGCAACGGTGTCAAAAATTGTTTTTGCTGAAACTGCCGAAGCCGAAGCT
ACTGAAATGAAAACTGCTGAAGCTGAATCCGGCGAAGCCGAAACTACCGGGGCCGAAGCC
GGGGCCACCGAAGAGTTGAACCTAGAAACTACACTTGAGGTTATTGACAACATACTGCTG
AAAATGGCTGAAGAGGAAGCTACCGTGGCTACAGTGAATACGGCAACTGAGAAGGGGAAA
GAACAAATTGATGAAGTTTCAGAAGAAGATTTTAACTTTCAAGATCTGCTCGGACAAGAA
TTAACGGACGCCGAAAAAGAGGAGTTGAAAAAATATGCCATATCTTGCGGATACAAATCA
GGGGCTATGCTTTTTGGTGGGGTCAACGAAGGGAAATTAAGATGCCTTCGGAACCGCACC
GAAGCCAAAATTGTTAGAACCCTTTCCAAAAGCATTGGCTTGCCGAAGCTGGAAGCGGAC
TTATGCCGTTACCAACGACAACACATCGCCGGAAGTTTGCTTTATGCTAACTTCAAGGTA
ACGAATATTTTTATTATTTTATTACTATTATCATTTAACTTTTTGGGTCGTGTTCTGACG
AATATCATTTCGACAGAGCATATTATTAAGCAAAGTTCTGAAGATGCAACAAGATCTGGA
GGAAGAGAAAAATAAAACCGTCATTCAAGATTTGGCTGAAAAAGTTGAGAATCATGAAGC
CAATCTGAAAAAGAAAGACTTCGTAATTCAAGATCTTGAAATTATGGTCAAAGAGCACGA
AGGTGCACTAGAAAAGAAGGATTTCATTATTCAGACCATGGAGGGCTCTTTGGGTGAAGT
CCAAACTGAAAATGATAAATTAAAGAATGAATTGCTCCGTCAAACAGAAAAATTCGAGCA
AGATAAGAAATATTTTGAAGCGAGCCTGAATACTGAAGTGGATAAATACTCAAATTTGCA
GAAATCCTTTACAGAACTTCAGGAGAAATGCTTAAGCTTCGGCATCCGATGTGTACAGCG
GCTGAAGGACGTGTTTCACTCTGTCGGAGCTAGCTCTTCGAAATTTACACCTTCAGCTGA
AAACCTGCCAAGAACATTAGAACATATTGAAGGCGAAGTTGATGCTCTTGACGAAGTTAT
TGGTGGGCACGCTGACTTCTGCGCCCTGGTAGCTTCTCGGGGCACGGCTGCTGCTTTTTT
GAAGGCTGGCTACACACATGGAAACATTGTGAACAGACCAAACTTCAGCTTGTCAGCTTT
AGATTTGTTAGATATCCCAAACTTAGCCAGAAGCATCGGGAATAGATTTATGACCCAGAT
CTGGGTAAGTGGCGAGCGGAAAATGGCAGGCGACGAAGCTCGAAGCCATCTTAAGCCGGT
AAAAAACTTATGTTTTGTTACTTTTACCTTCTCCTTTGAAATTTGTACCTTTCTTACTCT
GCTATTTGGTATATACAGGATGACGAAGCTGAAGATTGACAATGCTGAAGTTTGGCGAAA
CTGAAGACGAAGCTTTAGCTGAAGCTTAAAGTTGCTCATAATATGCTTTCCTGCAAAAAT
TCTTGTAATATAGATATGGAATAACTTATGTAAATTTGTACATACCTTGTAATATATCCT
GCCTCCCTTATCCGTATTCAATCTGCTTTGCTGTGGACGAAACTTCTCTTTTGAGCCGAA
GGCGAAAAACACCTTCCCTTCTTTTCGTACACAACGAAGCTTAGAAATTTTTTCCTTCGA
ATCTTTTCCTTATTTTCTGAAGCACCTGTCTTTTTTGTGTAGCATGATGATGATTCTATA
TATGTCTAAATGGATGTTTATGAATGCAAATGACATGATGATATGTTATGTGCAAATGAA
TATTAGGACACAACCCTTCGTCCCTTCAAAAAATGATAAAAATCTTTTTGCCGTTTACTT
TTCGGCTTCACCGTTTACTTTTCGGTGTATCAGCGTTGACTTTTCGCTGTAAGCCTCCCT
TAGGAGCTTCTTCGCCTTTTACTTTCGGCGGAATCAGCGTTTATTTTTCGCTGTAAGCCT
CCCTTAGGAGCTTCTTCGCCTTTTACTTTCGACGGAATCAGCGTTTATTTTTCGCTCTAA
GCTCTGCATTCCCTTAGGAATGACTTTTGAGCTTCTCCCTGTTTTCTTTTCTTTTTCTTT
GCACTCGAAGGTGCGTTCTCAACTTTTACATTTACATGTTTGGGGGATATCGCTCTTATA
GAATTGAAATAAGGAAAAGAAAAATTACATGTTGTGGCCCCATTAAAAACCTTTCTCCCC
CTTTGGAAAGGAAAAGGGTGCCACAAAAAAGAATATAAAAAATTACATCAAACTAAACAT
AATATCTCCGAAGCTCATCCGCATTCCACGATCTAGGAATGTCATTGCCGTCCAAATCTT
TCAACCTGTAGGAACCGGGTCTTGACGAAGATACCACCAAAAAAGGGCCTTCCCACTTCA
GCTGTAATTTGCCTATTGTTTCAAGGTTAGCTACTCTTCGAAGTACCAAGTGTCCTGGTT
CAATGTTCTTCAACTTGACCTTTCTATCACGCCATTTTATTGTTTCAGCTTGATATTTAT
TGATGTTCTCCACAGCTTGGAGTATGATCCCTTCAATAGCATCTTTTTCTACAGAGCAAT
CAGCTTCGTTTTCGTCCTCTGCCAAAGCTACTGTCCTTATTGATCCTGTTTTAGCCTCTT
CTGGGGTTATTGCTTCGTCACCAAACAATAGTTTAAAGGGTGTAAAACCTGTTGATCTTG
AGGTGGTTGTGTTATGACTCCACACCACTTTAATTAACTCGTCTGGCCACTTTCCCCTCG
GCTGATTGAAGATTGACTTCATTATTCCTGTCATTATGATCCCGTTGGCTCTTTCAACAA
GTCCATTTGATTCTGGGTGTCGGACTGATGCAAAATGGATTTTCGTGCCGATTTGATTAC
AAAATTCTCTGAAGGCTTCAGAATCGAACTGTGTCCCGTTGTCCACTGTGATAGCCTTCG
GCACTCCGAAGCGACAAACAATGCTTTGCCAGAAAAACTTTTGAATAGTAAATGAAGTTA
TTGTGGCTAAGGGCTTCGCCTCAATCCATTTGGAAAAATATTCCACTGCCACCACCACAT
ATCTTAAGTTCCCCTGTGCTGGTGGTAATGGACCTAGCAAATCCAGACCCCATCTTTGCA
ATGGCCAAGTGGGTTGTATTAATTGAGTTAAAGACGAAGGTTGTTTTTGATCTCTTGCAC
ACTTCTAACAACCTTCGCACTTTTGAACTAAATCCACTTCATCCGAAGCTGCCTTTGGCC
AATAAAATCCTTGGCGAAAAACTTTCCCAAGCAAGGGCCTAGATCCAATGTGAGATCCAC
ACAGGCCTGCATGTATGTCCTTCATTAACTCTATACCTTCGGATCTGGATAAGCACTTGA
GCAATGGGGAACAGACCCCGCGCTTGTATAACTCCCCTTCTATTATAACATATGGTCGAG
CTCTTGATTCTATTCTCCTGTTATAAGCTTCGTCATCTGAAAGAAAATTACCCTGAAGGA
AAGAGATGATCTCAGTTCTCCAATCTTCACTATAAACAGGGGATATGTTAAGAATTGCTC
TTTCAAGAAGCTCGACCGAAGGTGCTTTTATTGTTTCAAAAAATACTTCCGAAGGTATAG
GCAGCCCCTGGGCTGCTGACTTAGCCAATAGATCAGCGTATTCATTTTCTCCACGAGGAA
TATTTTTGACAGAGAAACCTTCGAAGGAAGCCTCAATCCTTCGGACTGTATCTAGATACT
TCTCAAGCTTCGGGTCTCTTGCTTTGTAACTTTTGTCAACATGGCCAGAAATAACTTGGG
AATCAGTTTTAAGGATGGCCTTTCTGATTCCCATTGCCTTTAATTTCCGAAGACCCAAAA
GCAGAGCTTCATACTCGGTGATGTTATTTGTGCAACTAAAATCAAGTTTTGCCGCATAAC
AAGTTTTAACTTTGGAAGGTGAAACCAACACAGCAGCCGCTCCTGCTCCGAAGGTTCCCC
AAGACCCATCGCAAAACACTGTCCATGCTTCGGCGTCTTTATTTGTTTCTTCCTCCTGAG
CCCCTGGCGTCCAATCAGCAATGAAGTCTGCTAACGCCTGGGACTGAATCGAAGATCTAT
GAACATATTCAATACAAAATTCATTGAGCTCTGCAACCCATTTTCCAATCCTTCCAGTAG
CTTCTCGGTTCCTCATAATATCCTTCAGAGGTTGTGAAGAAGGAACAATTATGTTGTAAG
CTTGAAAATAGTGCCGAAGCTTCCTGGAGGCCATCAAGACAGCATACAAAACCTTCTCCA
ACTCTGTATAATTTTTCTTTGATAAACTAAGAACCTCGGATACGAAATATATTGGGGCCT
GCCTCTTAACTTGGCCTTCAAGCTTCTCCTGAACAAGTGCTGCACTTACCGCTGAGTGCG
AAGCTGCCAAATATAATAACAAAGGAGCCCCTGGCGTAGGTGGAGTTAGTGTTGTCAGAT
CTATCAAATATTGTTTCAGCTCTTTAAAGGCCTTCTGCTGGATTGGTCCCCATTGAAAGA
CTTCGGCTGACTTCAGCACTTCAAAGAATGGTAAGTTTCTTTCTGCTGATCTGGATATGA
ATCTATTGAGAGATGCCAGCCTTCCTGTCAATCTTTGAGCCCCCTTTTTTGTACTTGGTG
GCTCCATTCGAAGTATAGCTTCGATTTTGCTTGGGTTGGCCTCAATTCCCTTTGTTGAAA
CTAAGCAACCAAGAAATTTCCCCTTCTTTACTCCGAAGACACATTTTTCTGGATTCAGCT
TTAAACCAGCCTGTCTAAAATTAGCAAAGGTCTCTTGTAAATCAGCAATGTGGTTATCCT
GCTTCGTGCTCTTTACAATGATATCATCAACATAAGTTAGTACATTCCTGCCTATCTGAG
AATGGAGAACCTTTGCTGTCATTCTGCTGAAGCTTCCTCCAGCATTCTTAAGCCCTTCAG
GCATCCGAAGGTAACAGTATGTCCCACTAGGGGTTATGAAGCTGGTTTTTGGTTCATCCT
CCTTCTTCATCCAGATTTGATGATAACCTGAATAGCAATCTAGCAAACTCATAAGTTCTG
ATGAAGCTGCTGCATCGACCAGAGAATCTATCCTTGGCAATGGGAACTCATCCTTCGGAC
AGGCCTTATTGAGATCAGTAAAATCGATGCACATTCTCCATTTACCATTGGCCTTCTTCA
CCATAACAGTGTTAGCCAACCATTCTGGGTATTTTACCTCTCTAATAACTCCAGCACTGA
GGAGTCTTTTTACTTCATTCCGAGCACCTTCGGCCTTGTCATCAGACATCTTCCGAAGCC
TCTGTTTCCTAGGTCTGAAGGATGGATCAACATTGAGCGAATGCTCAATAACATCCCTGT
TAACTCCGCAAAGATCATTAGCGGACCAAGCAAAAACATCTTTGTTGTTGAACAAAAACC
TTATCAAGGTTTTCTCCTGCTCTTCGGACAATTGAGATCCCAATAACACCTTCTGCTCTG
CTATATCCTCACATAAGAGCATGGGTTTCGGCTGGTCAGCCGAAGCAGCTTTTTCCCTTC
TGAACTTGTATTGCTCACAAGCTTCAGTTCCATCTATATTATGGATTGCTTTTGAATCTG
TCCAATTTCCTTCGGCCCTTCTGGCGGCTTCTTGACTTCCATGAATAGCAATGGGCTCTT
GGTCCGAAGCTATCTTCATGCAAAGATAGGCTGGATGCAGAATTGCTTCGAAGGCATTAA
GAGTACCACGACCAATGATTGCATTGTAAGGGTACTCCATGTCAACAATATCAAACATAA
CTTACTCAGTCCTTGTGTTGTTGATGAATCCGAAGGCCACTGACATTGAGATTTTGCCGA
GTGCTACAATCTGTCTTCCTCCGAAGCCGCAAAGGGGATGTGTGGCGTCAAGAATTTTAT
CTTCGGGCTCTTGCATCTGTCTGAAGGCCTTAGCAAATATGATATCAGCTGCACTGCCTG
TATCAACCAAAACATTGTGGACCAGAAATCCTTTGATAACACAAGAGATAACCATAGCAT
CATTGTGTGGGTAATCCTTGAGTTGAAGGTCCTCTTGGGAGAAGGTAATAGGAATGTGAG
ACCATTTTGACTTGATGAAGGGTCCTTGCACCCTGACATGTTGCACCCTTCTCTATGCTT
CCTTCTTCTGTTTCTTGTTGGCTGGTTCTGAACATGAACCGCCTGTTATCGGGAGTACCA
GCTTCGGAACCGAAGCAGCTCCAGCTTGAATATTGAGCGAAGCCATCAGCTCAGAAAAAG
TGGAAGTGAGTTCACCGGAGGTGGGCGCCAATGTTGGGGACTTGTTCTCAAATGCTATGA
ATTAAGAACAAGGCAACATAAAATGTTAAATGTTAATGCCCTTCGTCCAATGAAGCATTA
TTCCTTTAAGGATTAATGAACTTCGGACGAAGGTTAAAACTTCGTAATCAAACTCTAATA
GGTTATATAAAGTAATACGAAATATGAAACATCAAAGATAAATAAATTATAAATGAACAA
CATTACTTTCTCATTATATCAACTTAATGTATTCAAGTATTCGATACAATTATACCTTTG
CCTTGGCAAAGGTTGATTCCCGAATGATGCGATTGCAATTACCAGAATGCGTGAACAGTA
AAGGAATACTGTTCACTATTTATAGGCACGGGACACAGCCTGTGAGGAATTACAATTATG
CCCCTCATAAAAGTTTACAACAACGACTCAAACATTTATGGACTAAAAGGTCATTCTACT
TTTAAGTCGGTTTGTAATTCCGAAGCTTCATGAAGAGGAACCTTCGGTCATCACATGCGG
ACAGCTTCAGCCGAAGCTGTTTCTTCCAGCAGGACCATCGGCGACGAAGCATGGTCCCAA
CAGCGGCCTTCACAGGCAGCCGACTGGGGGTTGCCGCTAACCCACGCCTAGAACTCGTCG
TAGTCTTGGAACTCCTGGAAGTCTCCTTCCACAGCTTCATCTTCTCCCGAGCAGTGGTTG
CAATGCTGACAACCTGGGGATGGGGGGAGGTTTGGTGTGTAGAGCAAGGGTGAGTACACA
TCAACATACTCAGCAAGTATCCTGTTTGGCTGTAGTGGACTAGCTTTATGTGGGGATAAG
CCAAGCAGTTGCTTTTAGTTGGTCAGATTATTATTTACTAATAGAAAGCCAGGTTTTAGC
ATTAACCCAAGTTATTAGCCCGATGTACCCTTTCCAAACGGAAAGAATACCACTTACCAG
CACCATAGTCATAACCAAAACCATCAGTCTCATAGCCACCTGTAAACCAAAGTGTCTCTG
ATTAAGTACCACTAATCACTGGAGCTCCCTTGGCCGCTCATAACCGCGAGCACGGCTGAT
ATATCAGTTTTCAAACACTCTGCAGAGGTTGTGCACTTTACCCACAAGCCGTGATTCCCA
TTCTGCCCGGAGAGAGCTACTCCCCATTGACCACTACCTAGGTGGCCTAGCAGGGCATCA
CTACATAGCCTTTACAAAGGTTCCCCGGGGCTGTAGCCACCCGTTAGGTTTCCTAAATGC
ACCGCACTCCTCCCCAAGGGGCGAACCCAAACTTGGCAGAGCGAGCCGCATACACCGAGC
CCCATTAACGGCACGACGACTAAGTGAACTACACCCCGGATCCTCTAATTATTCAGCTAA
GGGCATCCCATTCCACCCTCATGGTTGCACTGTTTTCTCGGGCGGTCATCCATAGAACAG
GTCCTTACGGAGAGGCACTCGAGAAACCGCTCGAGCCCCCTTGAAGACCACAAGTACAAC
ATCATAATAAGAGAAGGGAAAACAGCGTATCATAGATAATCTCATCATGTTCATTGATTA
GAGTTTGAGCAATAGCATAAAGCTAGACAATAATAATCCAACCCAAATAGGTAAACAAGG
ACATGGATAACAAAAGCTAGTCAATCCTTAGGCATAAATGTGTAAAGCGGGAGGTGAATT
AAAGAATGTATAGGACAGAGATAGGTCAAGGGACACTTGCCTCCACCAACCGACTGCTGC
TCAGGGGCTTCTCCTGCGAGTTCCTCGGGCTCTTCGACCGGATCGTTCTCTATGCGATTG
CAAGCATACATACATCCATCCATTCAAATTAGGGAACAAACAGTACACCATACAAGAAAA
CAAATGAAGTAAATATGCATAAAATATCACATACGATAATGAACTCACCATGGTTAGAAA
GAAATGAGAAAAGGTCTAGCGAGGGTTAGAGCTTAAGCCCGAGACGCACTACGGGTAAAC
AAATGACTAGACGTCACGTGCCTAGTTCCAATTGGTTCTAATAAAAGAATTAGCTACATG
CACTAATGTAAACGTGACCACTTTTAGTAGATTATCATTGAATGAGATAGATGATTAGCT
ATACAAATTAACTAACGTAACCAATTTCCAAATTGAGACTCCTATCTTATTAATAAAAAC
ACGTGATTAGCGCACATAGGACACGGGGGGGGGGGGGGGGGGTAGACGGGGCACGACGGG
TCGTGCCAAGGCACGCGCACTACGCGAGCACGCGCTCGAGACCGCACGCGCACGCCACGA
ACTAGCCGTGCGCACGTCGGGGCCGAGCTCAAAGCCGCGCGCTAAAGGCACGCTGGGCCA
AGCTCGAGGCCACGCCGGGGCCGTCACGACGCGAGCAAGGCACGGCAGGGTGAGCAGGCG
AGCACGGCGCACGGGCAGGGCGAAGCACGGGCGCGGCGGGGGCACGGCCGGGGCCGGGAC
GGCACGGGGCCGAGGCGGGCGCGGCCGAGACGGCCGTGCCAGGGCGGGGCGGCCGAGCTC
GCCGGAGGGGACGGCCGAGCTCGCCGGGAGGCGGCCGAAGGCGGGGCGGACGGGGCGGCC
GGACGCGAGGGGCCGAGCGGGACTCACGCGGGGGCGGTCGGGCGGGGCTCGCGCGGGGGC
GGCCGAGCCGGGGTAGCTGGGGCGCGGCGAGGGGCGGGCTCGCCGGAGCGAGACGCGCCG
GGGCGGGGCGGCCGAGGCCGGGGTCGGGGCGGGGTCGGCGCGAGCTCGCCGGAGGGCCGG
GCGGGGCGAGGCGGCCGAGGCCGAGCGGCCGAGCCGAGCTCGCCGAAGAGCGGCGCGGGC
GAGGCCGGGGCGGCCGGGGCCGGGCGCGACGGGGGCGGGGCGGCGCGGGCGGCCGAGCCG
AAGGCGGCCGGGGCCGGGGCCGAGCTCGCCGGAGGCGGCCGAGCTCGCCGAGCCGGGGGC
GGCCGGGCCGGGGACGGCCGAGGGCGGCGCGGGGAGGGCGGCCGAGCGGGCGGCCGAGTG
CGGGGCGGCCGGGGGCGACCGGGCGCGGGCGAGGCCGGGCGGCCGAGGCCGGGCGGCCGA
GGCGGGCACGCCCATGGCGCGGGGGCGGGGGACGCCAGCGGGAGGGAAGGAGGAGGGAGG
GGAGGAGAGAAGGGAGGGGGGAGGGAGAAACCTCACCGGAGAGGGAGGCCGGCGCGGCGG
CGGCGCGGGGGCGGGACGGGGGCGACGGCGGCTAGGGTTAGGGTAAGGGAGAGAGAGAGG
GGATGACGAGCGGGGCCCGCGGGGAGGGGATTTTTGGAAAAAGAAAAGGGAGGGGGGCGG
TTGGGCCGGCTGGGCCCAAAGGGGGAGGGGGGGCGCGTGGCTGGGCCGAAAATGGGGAAG
GAGGGGGGAGAGGAGAAGGAAAAGGTTTTCCTTTTTCTAAAATCTATTTTCCTCTAAATG
AATGCATTCACATTTTTAAACAATCAAAAGGTATGCATGGTCTGGCATGGTGCATCACAC
AAAATAGAATATTTTAGGGTTTTGCTTTACATGGGACTTCAAGCCGAATCCCGCTATACT
TTGGAAAAGATCAAGGTTTAGCGAGGGGAAAAGGGAAAGGAAAGGGTAACGCCTGAATTT
GGTGAGGGAGAAGAAGAAAAAAAACTACCCCCAAATTCAGGGCGTTACAAGAACACAAGC
AAGAACAGGAAAGAAACGCAACCAAAATTGTATTGATCACGGGATGGGGTCTCACAAACC
GATGACAGCGACACTGTTCGATGACAGAATTGATCTAAGCAAAACCCAAACCTAATGTGA
CAGCGGCTGCTGAATAAATAGAGTATTAGGGCGGGCGTGACCCCTGGACTCGCCCCTAAT
GGGCTCCGACGCAATACACGGCCCAACGGGCCAACAGATGGTGTCGCAGCACCAAAACAG
AATCTGAACGCTGAATTGTTTCCACGATTTCCATTGACTCCGGATGAATTTTAGGGTGGA
ACCAGTTGGGTTGGTTAGATAATCTCTTTATCTTTTCAACCATATCAAGTCCGTCGCAAT
CGGAGTCTGGATGCATCCTGGGCGTCCATTTTAGTGCAGACTGGTCCTGGAACCCGAGAT
GGAGTCGCAGTCGAGTCGGACTTGATCGCCTTCCTGTTGTGGGCGCCCTTGCTGCTCCTC
CTCAACACCTAGGCCTTTCCCAAGTCCTTGCTGGTCCTCTCCAAGGTTCCTAATCATCAA
AACATCTATGGCCCCAAGTGTAAGCTCTGAAACACAATTGACTAGGGTAGAACGTACCTG
GAGAATTAGCTGTCGTGCACGCGATCGTGTTATCGGTCCATTCATTGTATGTATAGAAGT
GATGTCCTCATCAGTGAAGTTGTGGTAGCACCAGGTACCCACTATTGGGAGCCATCGTCT
GCCGAAGGTCCTCAAAAACACGACTAACATTCTTTCCAAGTATAAAATACTTTCATAGGA
ACCTTCGGCCTTGAAGATACTCTTTAGTTAGTAGTAAGTGTCAAGGACATGGATGTAATT
TTACCCAGGCTGCATCCTGTGTCTATAAATAGATGAACAGTAACACTGTACTGTTCATGC
TGACTTGGTATTCACTTGCACGTCATCTTTGGATTTTTACCTTCTAACAAGCCGAATGTA
CGAATGTAATTTGTTATTAATAATGTTTATTCATGATGATACAAATGTGAATATAAATAA
TCTAATGATTTAAGATGATTATTCTTATTCTTTATATATAGATCACATGTTCCTGTTTTT
TCATTACATATGAACATGATGAAGGTATGCCCTTCATACCCTTCGTCTCAAGACATTATA
CCCTAAGGGAGATAATGCTTCAGAGGACGAAGGTCTTTAACTATTAACATTTGTGTTGTC
CTGTTCTTAACTCATAGCATTTGAGAACAAGTCCCCAACATTGGCGCCCACCTCCGGTGA
ACTCATTCGACCACCTTCGGCAAGTTGTGACCTTCGTCACGCCGCCAAAGAAATCTTCAG
CACTGGGGGCTGCATTGCAGCCACTGGACGTCAACCAAGAAACACTATGCAAAGCTAGAA
GCCAAAAAAGGAAGGCTACAAGTCCAACGCCTCAGGAGGAGGAGTTGGACCAAGAAATTA
GGGACCTTGAAGCCATCCATCAACAGGTACAGAGGAAGAAGGAGAAGATGCTTCGTATTT
CCGATCTTCAAAAGAAGATCGATGAGGCCGCTGAGGAAATGTGTCATCTCACCCAAGATG
ACTAGGACTGAAGACCTCAACGTAGAGAGCTTCGTCAGAACAATTCTTACGATGATGACG
AATGGTATGATGATTTCCGTCATGAAAATTTTGCTTTTGATGATGCTTCTCCTCTGTCAG
CAGAACTGCAGGCTACCCCATGGCCCCCATCATACAAGCCACCCCAGCTCCCTATGTATG
ATAGGCACTCAGACCCGAAGCAGTTTCTAATGAGCTACGAAGCAACCATATCTTCATATG
GGGGCAACACTGCAGTCATGGCAAAATCCTTCGACATGGCAGTCAAGAATGTCGCACAAA
CTTGGTACTCTTCTCTTCGGCCAGGAACAATCACATCATGACAAAAGTTGAAGGATATGC
TGATCACCAGTTTCCAAGGATTTCAGATGAAGTCGGTCACTGAGGGCTCTGTTCCAATGC
ACGCAGGATCATGAGGAATACCTTCAAGCGTATGTCCAGAGGTTCTTGTGTCTGAGAGCA
CAAGCGCCCACAATGCCCAATGAAATTGTTATTGAGGCCATGATCAAAGGGCTTCGGACC
TGCGGCTCAATACTTTTCCAAGAAACCCCCTCAGACCCTGGAGAAGCTTCTTCAGAAGAT
GGATGAGTACATCCAGGCTGATAATAATTTCTGCCAGAGAAGCGAAGAAGCCTATAGGTT
TTCTAATATGACTAGGGGTTTCGGAGGAAGAATCCACCCTAGGCATGTCAGATCAATCCA
TAACTCCAGCCAGAGTGATGACAGAGGAAGCCAGCTTCAAAGGCCACAACACAGCTCCCA
ATCCTTAGGACAACAGCAAAGCTCTTTCAGGCCACCAGCCCCAAGGGGCAGGGGCGGCAG
GGGCTTCGGAGGAAGGTATGGGGATCAGCCCAGAAAGCTCTATTGCTTATTCTGCAGTGA
AGACAAGGGCCACACTACAAGAACATGCCAGGTCACCATTCAGAAGCAAAAGGAGATTGC
CGAAGCAGAGGCGTGGCAGAATCAGTCGAAGCAGGTCTTACATACTGCTTCATGTTATTC
TCCCTATATACCAGAATACGTAGGTAATCAACCTGCGGCTTCTATTGCTTCGGCAAGTCA
TTCATAAGCTTTCTGGGCCTAGCTCTCATTACCACCACCATTGCCACCTACTCACACTCG
AAGCCAGCAGCCAGAAGGGCACCAACACGCCCAGCAGCAGCGCGACTTCCGGGAGGAGTC
CGAAGCTCGTACAGTCAACAATACTGTACTAGAATCGAAGCATATCTACTGAAGAATATC
CTACTCTTAATATACCTTTATCTTTTATGCCATTTTATTTTTTGTAAGAAACAAGTAGCT
AAGGACAAAATTTCGATCTCTTGTAATAATTGTGCTTGCATCAATGAGTAAAATATGCCT
TCATCACAGTTTTCTGAAGCTCAAAAATCGACCTTAAGGGAGCGGAGTAAGTTCCAAAGA
TACAAAAAATCGTTCCTAAGGGAGCGCAGAGTAAATTCTAAAGCTACAAAAGTTGTTCCT
AAGGGAGCGCAGCGTAAGTTTTCTGCTCAAAAGTCGTCCTAAGGGAATGCAGAGCCAAAA
ATTAAGTTCCGAAGTTGCCAAAAGTCGTTCCTAAGGGAGCGCAGCGTAAGTTTTCTGCTC
AAAATCGTTCCTAAGGGAATGCAGAGCCAAATACCACCAAAATATAAGGTGAAGAAGCTC
AAAAGTCGTTCCTAAGGGGATGCAGAGCTTAAATGCCACCAAAATAGAAGGTGAAGAAGC
TCAAAAGTCGTTCCTAAAGGGATGCAGAGCTTAAAAGACTCAAAAGACGTTCCTAAGGGG
ATGCAGAATCTTGTGTGTTCTAGTGTGAGCGTGTGTGTGTGTCTTCGGCATCACCATCAT
TTTTGCATCATATCATCATATCATTCCGCATAACATTACATCATACATCATATCGCATCA
AGAACAAAAAAGGATTGAATACGAAGCAAATCTTCGACAATACTTTGGTAGAAAGAAAAT
GTGCTGAGGCACGAAGCGAACTTTGGGAAATATGTTTTTATCAGACTTACTAAAGGAGGG
GTTTCTTTCTTTACGAAGCATGAAAAGACGGAAAGGTGTTTTTTCGCTGAAGGCTCAAAA
ATGGTACGTGTGTAAATTTCATGCATCGTAAAGAAATATATTAAAGAAATTTACATGTTT
GACTAATTGTTTCATACATCAAATATTACAAAGTCTTGTTACAATAAAGTCTAATCTTCC
CTAAGAATTTTTTCTGCGGCTTCGTTCAATAGTTTATTGACGACTTCGTCGATAATGGAG
TTAGCAATGCTTATTATATCCAGTGCTTCCTTCATGTCCGGATCAGCCAGGGGGTTGTAC
GGCTCCGGCAGCGGTGATAGTTCAGCTGTAGTAGGTAAACTCTTAGTTCGAAGCCACAAA
GTAAGTCTTGAAGCTAAAATTCAAAAACAATACCTATGCACCTTTTGCGTTCAGCAGCTT
CTTCATCTCGACTAGCTTCTTCTCGAGCGTCATGGGTGTCTTTTTCTTTCTTCCTTATAA
TTTTGTTGGCCAATTCTCGGCCACCGTTCACCCAGACATCAGAATAAAACTTTCCGCCCA
ACAAACTCGCTTCGACTGAAGGGTATTTTGTGTCGTTTATGGAGAAGGCGGCTTCGGCCT
GGTCTGTAGCTTTGACATGAACGCATCCAGCCTTCTCCAGAATAGCCGCAATTCCCCGAG
CGCCGGAGAAAGCACAAATATCCCCGAGATCGCTCTGGATCTCCTCGAAGGCTTCGGCCT
CCCCGCTTATCCAATCAATGACGCATTCGGGATCGCCTCGAATGAAGTTCTCCTCAAAGG
AATAAGCACCTACTTTTGCAAAGCTGCTTTTCAAATTTTTCACGCAATCCAAGGATTTTT
TGAAGCACCTTTCCTTGGACTCGTGAAGCTCCTCAACATTTTTCTCTAGCCTAGCTTTTG
ACCATTCACTAATTTCTTTGCGGGCTTTTGCAACTACATAGTTCTCATTAGCCTTGGCGA
GCTTTTTCTGAAGCTCTTCGATCTCGGCTTTTTGAGCTTCGGCCTGAGCATTGTATTACG
CTTCGTATTCTTTCACTTTACTCACCAATGAAATTAAAATCTTGTCCTTTTCCAAAGCTT
CGTTTCTAAGCTCAATTACCTCTGATCAAAGGTTGATGAGAGCTATTGTGCAGCTTTCAT
CTTCTGCGTTCTTTCGTGCCCTTAGGGCATTGCTAAGAATTAAGCCCTGCAAGAAAAAGA
AAGAATTAAGCATGAGAATGAAATACTTCATTTCCAACTTTAAAGTTCACATCTTCTGTA
CCTTTATACTGTTGTACGCGAGGCTATCCGCAAGGTCATCCTTCGACATGGCAACGAGAC
AAGTTTCGAGCTTTGGAAATCCCATACTTTTGGCTATCTCCCGGCAAACGGATATCTCTT
TGTTGTCCGAGAGACAGTACACGAAATCATCTTCGTCCGTACCAATGAACACTAAGGCCC
CCTTCGGATATTTTAGTTTTTGGGCATAGTGTTTGGCTTCTAACATTTCTTCTTCGGATA
ATCTTTTCCCCGAAGCATGTGAGAGCACCTAGAGGGGGGGTGAATAGGTGATCCTGTAAA
ACTTAAACTTATAGCCACAAAAACTTGTTAAGTGTTAGCACAATTATTGCCAAGTGGCTA
GAGAGGAGTCTCAACAAAACACAATACCACAAGAGATCAAACACAGAGATGACACAGTGG
TTTATCCCGTGGTTCGGCCAAGACCAACGCTTGCCTACTCCACGTTGTGGCGTCCCAACG
GACGAGGGTTGCAATCAACCCCTCTCAAGCGGTCCAAAGACCAACTTGAATACCACGGTG
TTTTGCTTTGCCTTTCAATATCCCGTTTGCGAGGAATCTCCACAACTTGGAGTCTCTCGC
CCTTACACTTGAGATTCACACAGAAATACGCAGTAAGGGAGGGAATGAGCAACGCACACA
AGACTTCAAAAGATCAGAGCAACAACACGCACACAAGCAGCAACAAGAGCTCGCAACACA
ACTCAAAGAGTTCACAACTCCACAAGAGCTCTATATGCTATCACAATGAAACGAATGCGC
GAGATTGATGTCTTGGTGCTTAGGAATGTTGTAGGAATGCTTGGTGTTCTCCTCCATGCG
CCTAGGGGTCCCTTTTATAGCCCCAAGGCAGCTAGGAGCCGTTGAGAACAAATCTGGAAG
GCCATCCTTGCCTTCTGTCGTCGGGCGCACCGGACAGTCCGGTGCACACCGGACACTGTC
CGGTGCCCGATTTATTTCCATAAACAGCGCAGCCGACCGTTGCTGACCGTTGAAGATCTG
GGAGCCGTTGGCGCACCGGACATGTCCGGTGCACACCGAACAGTCCGGTGCCCCCTTCCG
ACCGTTGGCTCGGCCACGTGTCTCGCGCAGATCGCGCGGCCGACCGTTGGCCCAGCCGAC
CGTTGGCTCACCGGACAGTCCGGTGCACACCGGACATGTCCGGTGAATTTTAGCCGTACG
CCGTCGGCAAATTCCCGAGAGCGGCCTCTTCGCCCGAGGCAGCCTGGCGCACCGGACACT
GTCCGGTGCACCACCGGACAGTCCGGTGCCCCAGACTGAAACAGCCTTTTGGCTGTACAC
AGCCAACTCTCTTCTTTTCTTCTTCTCTCTGTTTCTAACACTTAGACAAGTATATTAGTA
CACAAAACCAATGTACTAAGGCTTAGAAACATACCTTTACTTGTGATTTGCACTTTGTTC
ATCCATGGGCATAGATTCACATTTAAGCACTTGTGTTGGCACTCAATCACCAAAATACTT
AGAAATGGCCCAAAGGCACATTTCCCTTTCAATCTCCCCCTTTTTGGTGATTTATGCCAA
CACAACATAAAGCAACTAGAACAAGTGCAAAATCACTTCAAATAAAATAAATTTGAGTTT
TATTCAATTTTGGCATATATGGATCATCCTTTGCCACCACTTGGTTTGTTTTTGCAAATC
AAACTCAAATCTCTATCTCTAAGTCAAACACACATGTTGAAGCATAAAGAGAGTCATTCC
AAAAGAGATTGATCAAAGATTTAAAAAAACTCCCCCTTTTTCCCATAATCAACATTTCTC
CCCACAAGAAACCAACTTTTGATAAAAGAGACAATACAAGAGTTTTGACAAACCAAAAGC
TCTATTCTCCCATAATCAACATTTCTTCCCACAAGAAACCAACTTTTGATAAATGAGACA
ATACAAGAGTTTTGACAAACCAAAAGCTCTATTCTACTATTTTCAAAATTTCTCAAGTGG
TAGCTGATCCATTTATTGCTTTGGCCTTTATTTTCTCCCCCTTTGGCATCAAGCACCAAA
ACGGGATCAATCTTGGCCCTTTAACCCCATTGCCTCACCAAAATCTTAAATAAGAATACA
AAGGCAATAAGAGTACATGACATTGGAATAAGTAACCCTCTCATCGGAGTGCAGTGGAAG
TCTTTCATGGTCCAAGTCCACCTTTTCCCTTTCAATTCTCCTTCGAGACTAAATCAAGCA
AACTCAAGCATATGGTTAGTCTCAAAGGGTCAAGTTGTAACACATCTCCCCCTAAACATG
TGCATCACTTGGCAACGGACTTGTGAGGTCCAGGGAGTGTTTGTACAACTTGAGCACCAC
AATAAGCAACAAAATGCATAATGAACATGATCAAAGGCATAAATACATGTATGCTACAAT
TCAATCCAAGTTCCGCGAATCTAAGACATTGAGCTCACTACGCAGCCTGCAAAAGGTCTT
CTCATCTAGAGGCTTGGTAAAGATATCGGCTAGCTGGTTCTCGGTGCTAACATGAAACAC
TTCGATATCCCCCTTTTTGCTGGTGGTCTCTCAAAAAGTGATGCCGGATGTCTATGTGCT
TTGTGCGGCTGTGCTCAACAGGATTTTCCGCTATGCGGATAGCACTCTCATTATCACATA
GGAGTGGGACTTTGCTCAGATTGTAGCCAAAGTCCCGGAGGGTTTGCCTCATCCAAAGTA
GTTGCGCGCAACACTGTCCTGCGGCAACGTACTCGGCCTCAGCGGTGGATAGGGCAACGG
AGGTTTGTTTCTTAGAGTTCCACGATACCAGGGACCTTCCTAAGAATTGGCACGTCCCCG
ATGTACTCTTCCTATCGACCTTACATCCAGCATAGTCGGAATCTGAGTATCCAACCAAGT
CAAAGGTAGACCCCTTTGGATACCAGAGCCCAAAGCAAGGCGTAGCAACTAAATATCTCA
GAATTCGCTTCACCGCCACTAAGTGACATTCCTTAGGATCGGATTGAAATCTAGCACACA
TGCATACACTAAGCATAATATCCGGTCTACTAGCACATAAATAAAGCAAAGAACCTATCA
TGGACCGGTATGCTTTTTGATCAACGGACTTACCTCCTTTGTTGAGGTCGGTGTGTCCGT
CGGTTCCCATCGGAGTCTTTGCGGGCTTGGCGTCCTTCATCCCAAACCGCTTTAGCAGAT
CTTGCGTGTACTTCGTTTGGGAGATGAAGGTTCCGTCCTTGAGTTGCTTCACTTGGAACC
CAAGGAAGTAGTTCAACTCGCCCATCATCGACATCTCGAATTTCTGCGTCATCACCCTGC
TAAACTCTTCACAAGACTTTTGGTTAGTAGAACCAAATATTATGTCATCGACATAAATTT
GGCACACAAACAAATCACCATCACATGTCTTTGTAAAAAGAGTTGGATCGGCTTTCCCAA
CCTTGAAAGCATTAACAATTAGAAAGTCTCTAAGGCATTCATACCATGCTCTTGGGGCTT
GCTTAAGTCCATAGAGCGCCTTAGAGAGCTTACACACATGGTCGGGGTACCGTTCATCCT
CGAAGCCAGGGGGTTGCTCCACGTACACCTCCTCCTTGATTGGCCCGTTGAGGAAGGCGC
TCTTCACATCCATTTGGTACAACCTGAAAGAATGGTGAGCGGCATATGCTAGCAAGATAC
GAATGGACTCTAGCCTAGCCACAGGAGCAAAAGTCTCCTCAAAGTCCAAACCTGCGACTT
GGGCATAACCTTTTGCCACAAGTCGAGCCTTGTTCCTTGTCACCACCCCGTGCTCGTCCT
GTTTGTTGCGGAACACCCACTTGGTTCCCACAACATTTTGCTTCGGACGAGGCACCAGTG
TCCAAACTTCATTCCTCTTGAAGTTGTTGAGCTCCTCCTGCATGGCCAACACCCAGTCCG
GATCTAGCAGGGCCTCCTCTACCCTGAAAGGCTCAATAGAAGAGACAAAGGAGTAATGCT
CACAAAAATTAACTAATCGAGATCGAGTAGTTACTCCCTTGCTAATGTCACCAAGAATTT
GGTCGACGGGATGATCCCTTTGAATCATCGCTCGAACTTGGGTTGGAGGTGCTGGTTCCG
CTTCTTCCTCCATCACATGATCATCTTGTGCTCCCCCTTGATCATACGCCTCCTTTTGAT
GAACCTGTTCATCGTCTTGAGTTGGGGGATGCACCGTTGTTGAGGAAGAAGGTTGATCTC
GTTCATCTTGTTCCTGTGGCCGCACTTCTCCAATTGCCATGGTTCGTATAGCGGCCGTCG
GAACATCTTCTTCATCTACATCATCACAATCAACAACTTGCTCTCTTGGAGAGCCATTAG
TCTCATCAAATACAACGTCGCTAGAGACTTCAACCAAACCCGATGATTTGTTGAAGACTC
TATACGCCTTTGTATTTGAGTCATAACCTAACAAAAACCCTTCTACCGCTTTGGGAGCAA
ACTTAGAATTTCTACCCTTCTTCACTAGAATGTAGCACTTGCTCCCAAATACACGAAAGT
AAGATACATTGGGTTTGTTACCGGTTAGAAGCTCATATGAAGTCTTCTTGAGGAGGCGAT
GAAGGTAAACCCTGTTGATGGCGTGGCAAGCCGTGTTCACGGCTTCCGACCAAAAGCGCT
CGGGGGTCTTGAATTCTCCAAGCATCGTTCTTGCCATATCGATTAGAGTCCTGTTCTTCC
TCTCTACCACACCATTTTGCTGTGGTGTGTAGGGAGCGGAGAACTCGTGCTTGATCCCTT
CCTCCTCAAGGAACTCCTCCACTTGAAGGTTCTTGAATTCGGACCCGTTGTCGCTCCTTA
TCTTCTTCACCTTGAGCTCAAACTCATTTTGAGCTCTCTTGAGGAAGCGCTTGAGGGTCC
CTTGGGTTTCAGACTTATCCTGCAAAAAGAACACCCAAGTGAAGCGGGAAAAGTCATCAA
CAATAACTAAACCATACTTACTTCCTCCTATGCTTAGATAGGCGACGGGTCCGAAAAGGT
CCATATGTAGCAGCTCCAGGGGCCTTGATGTGGTCATCACATTCTTGCTGTGATGTGCTC
CTCCCACCTGTTTACCTGCTTGACATGCTGCACAAGGTCTATCTTTTTCGAATTGCACGT
TAGTTAAACCTATCACGTGTTCTCCCTTTAGAAGCTTGTGAAGGTTCTTCATCCCAACAT
GTGCTAAGCGACGATGCCACAGCCAGCCCATGCTAGTCTTAGCAATTAAACATGCATCTA
GACCGGCCTCTTCTTTTGCAAAATTAACTAGGTAAAGTTTGCCGTCTAATACACCCTTAA
AAGCTAGTGAACCATCACTTCTTCTAAAGACAGACACATCTACATTTGTAAATAGACAGT
TATACCCCATGTTGCATAATTGACTAACAGATAGCAAATTATATCCAAGAGACTCTACTA
AAAACACATTAGAGATAGAGTGCTCATTAGAAATTGCAATTTTGCCTAACCCTTTTACCT
TGCCTTGATTCCCATCACCGAATATAATTGAATCTTGGGAATCCTTATTCTTGACGTAGG
AGGTGAACATCTTCTTCTCCCCCGTCATATGGTTTGTGCATCCGCTATCAATAATCCAGC
TTGAACCCCCGGATGCATAAACCTGCAAGGCAAATTTAGGCTTGGGACTTAGGTACCCAA
CTCTTGTTGGGTCCTATAAGGTTAGTCACAATTTCCTTAGGGACCCAAATGCAAGTTTTA
TCACCCTTGCATTTTGCCCCTAACTTCCTAGCAATTACCTTTCTATCCTTTCTACAAATT
TCAAAGGAAGCATTCAAAGCATGATATATTGTAGAAGGCTCATTAACTCTCCTAGGAATA
TTAACAACATTTCTCCTAGGCATATTATGAACAACATCCCTTCTACCAACATTTCTATCA
TGCACATATGAAGAACTAGAAGCAAACATAGCATGAGAAAAATCATCGTACGCATTATAA
CTCCTATAAGCATTTCTAGTTTGTCTCCTATCATGATACAAAAAGGCATGGTTCTTTTTA
GCACTAGTAGCCATAGGGGCCTTCCCTTTCTCCTTAGCGGGAATGGGAGCCTTATGGCTT
GTTAAGTTCTTGGCTTCCCTCTTGAAGCCAAGTCCATCCTTAATTGAGGGGTGTCTACCG
ATCGTGTAGGCATCCCTTGCAAATTTTAGTTTATCAAATTTATTTTTGCTAGTCTTAAGT
TGGGCATTAAGACTAGCCAATTCCTTAGTTAATTTGGAAATTGAAACTAAATGATCACTA
CAAGCATCAACATTGAAATCTTTACACCTAGTGCAAATCTCAACATGTTCTACACAAGAA
TTAGATTTACTAGCTACTTCTAGTTTAGCATTTAAGTCATCATTAACACTTTTTAAAGTA
GCAAGGGTTTCATGACAAGAAGATAGTTCACTAGAAAGCACTTCATTTCTTTTAACTTCT
AAAGCATAAGATTTTTGTGCCTCTACAAATTTGTCATGCTCTTCATACAAGAGGTCCTCT
TGTTTTTCTAAGAGTCTATCTTTTTCATTCAAGGCATCAATCAATTCATTAATTTTATTT
ACTTTAGTTCTATCCAATCCCTTGAACAAACTAGAGTAATCTATTTCATCATCACTAGAC
TCATCATCACTGGAAGAATCATAAGTGACATTGTTTTGATTACATACCTTCTTCTCCCTT
GCCATAAGGCATGTGTGACGCTCGTTGGGGAAGAGGGATGACTTGTTGAAGGCAGTGGTG
GCGAGACCTTCATTGTCGGAGTCGGAGGAGGAGCAATCCGAATCCCACTCCTTTCCGATA
TGTGCCTCGCCCTTGGCCTTCTTGTAATGCTTCTTCTTTTCCCTCTTGCTCCCGTGTTCC
TGGTCACTATCATTGTCGAGACAGTTAGCAATAAAATGACCAAGCTTACCGCATTTGAAG
CATGATCGCTTTCCCTTGGTCTTAGTCTTGCTTGGCTGTCCCTTGCGACCCTTTAGTGCC
GTCTTGAATCTTTTGATGATGAGGGCCATCTCTTCATCATTAAGACCGGCCGCCTCAATT
TGCGCCACCTTGCTGGGTAGCGCCTCCTTGCTCCTTGTTGCCTTGAGAGCAATGGGTTGA
GGCTCATGGATTGGGCCATTCAGTGCGTCGTCCACGTACCTCGCCTCCTTGATCATCATT
CGCCCGCTTACAAATTTTCCAAGAATTTCTTCGGGCGACATCTTGATGTACCTAGGATTT
TCACGAATATTGTTCACCAAGTGAGGATCAAGAACGGTAAATGACCTTAGCATTAGGCGG
ACGACGTCGTGATCCGTCCATCGCGTGCTTCCGTAGCTCCTTATTTTGTTGATAAGGATC
TTGAGCCGGTTGTATGTTTGTGTCGGCTCCTCTCCCCTTATCATTGCGAATCGTCCGAGC
TCGCCCTCCACCAACTCCATCTTGGTGAGTAAGGTGACATCATTCCCCTCATGAGAGATC
TTGAGGGTGTCCCAAATCTGCTTGGCATTGTCCAAGCCGCTCACCTTGTGATACTCGTCC
CTGCACAAAGAGGCTAGCAACACAGTAGTAGCTTGTGCATTTTTATGGATCTGTTCATTA
ATAAACGCAGGGCTATCCGAGCTATCAAATTTCATTCCACTTTCCACAATCTCCCAAATG
CTTGGATGGAGAGAAAATAGGTGAGTACGCATTTTGTGACTCCAAAATCCGTAGTCCTCT
CCATCAAAGTGAGGAGGCTTGCCAAGTGGAATGGGGAGCAAATGAGCATTTGAGCTATGC
AGAATGCGCGAATAATCAAAAGAAAAGTTTGAGTTAACCGTCTTTTGTTTGTCATAGTCG
TTGTCGTCGTTGTCCTTTTGGGAAGAGGAAGATTCGTCGCTGTCGTCGTAGTAGACGATC
TCCTTGATGCGCCTTGTCTTCTTCTTCTTCCCTTCCTTCCGTCTATGGCCCGAGCCGGAG
TCGGTAGGCTTGTCATCTTTGGGCTCGTTGACGAAGGACTCCTTCTCCTTATCGTTGATC
ACGATTCCCTTCCCCTTAGGATCCATCTCTTCGGGCGGTTAGTCCCTTTCTTGAAGAGAA
CGGCTCTGATACCAATTGAGAGCACCTAGAGGGGGGGGTGAATAGGTGATCCTGTAAAAC
TTAAACTTATAGCCACAAAAACTTGTTAAGTGTTAGCACAATTATTGCTAAGTGGCTAGA
GAGGAGTCTCAACAAAACACAATACCACAAGAGATCAAACACAGAGATGACACAGTGGTT
TATCCCGTGGTTCGGCCAAGACCAACGCTTGCCTACTCCACGTTGTGGCGTCCCAACGGA
CGAGGGTTGCAATCAACCCCTCTCAAGCGGTCCAAAGACCAACTTGAATACCACGGTGTT
TTGCTTTGCCTTTCAATATCCCGTTTGCGAGGAATCTCTGCAACTTGGAGTCTCTCGCCC
TTACACTTGAGATTCACACAGAAATACGCAGTAAGGGAGGGAATGAGCAACGCACACAAG
ACTTCAAAAGATCAGAGCAACAACACGCACACAAGCAGCAACAAGAGCTCGCAACACAAC
TCAAAGAGTTCACAACTCCACAAGAGCTCTATATGCTATCACAATGAAACGAATGCGCGA
GATCGATGTCTTGGTGCTTAGGAATGTTGTAGGAATGCTTGGTGTTCTCCTCCATGCGCC
TAGGGGTCCCTTTTATAGCCCCAAGGCAGCTAGGAGCCGTTGAGAACAAATCTGGAAGGC
CATCCTTGCCTTCTGTCGTCGGGCGCACCGGACAGTCCGGTGCACACCGGACACTGTCCG
GTGCCCGATTTATTTCCATAAACAGCGCAGCCGACCGATGCTGACCGTTGAAGATCTGGG
AGCCGTTGGCGCACCGAACATGTCCGGTGCACACCGGACAGTCCGGTGCCCCCTTCCGAC
CGTTGGCTCGGCCACGTGTCTCGCGCAGATCGCGCGACCGACCGTTGGCCCAGCCGACCG
TTGGCTCACCGGACAGTCCGGTGCACACCGGACATGTCCGGTGAATTTTAGCCGTACGCC
GTCGGCAAATTCCCGAGAGCGGCCTCTTCGCCCGAGGCAGCCTGGCGCACCGGACACTGT
CCGGTGCACCACCGGACAGTCCGGTGCCCCAGACCGAAACAGCCTTTTGGCTGTACACAG
CCAACTCTCTTCTTTTCTTCTTCTCTCTGTTTCTAACAATTAGACAAGTATATTAGTACA
CAAAACCAATGTACTAAGGCTTAGAAACATACCTTTACTTGTGATTTGCACTTTGTTCAT
CCATGGGCATAGATTCACATTTAAGCACTTGTGTTGGCACTCAATCACCAAAATACTTAG
AAATGGCCCAAAGGCACATTTCCCTTTCAGCATGTCGAATAATGTAAACAACATCTTCGG
ATGGAGCTTCGGGAGCAGGAGATTTAGCTTTTTCTATCATGTCGTGCCCCGCTGCCATGC
CGGTATCTGGAGTTTTTTTTGCTCAGCCTAATCCTTAGACACAGCAGGCTTCGTCTCAAT
GGGCACTGAAGGCCCAGCTTCGGCTTCGGCCAGGGCTGTGACAGCTTTGGCAACTTTCTT
GGCAGGGACAGGAGTCAATGCTTTTGTGGTCTCCATAACAGTGTCTAGCATGTTGGCCAT
TCTCCTTCTCTTGGGAGTTGTGCCGGGAGCTTTTGTCACCTTCGACAATTCTGCCTCTAC
CGTTTTCCAATTCTGGCTTTTTGGCCACACTGTCTTTTGCTTCGGTTGACTCGACTACAA
GCACCTTCGGTGCTACAGTCGATTCTTCAGCACTATGAGCGGCGGGAGCGGCCAGTTCTG
CCTCGGCAGCGGAAGATGTCTCCTCACCAAATTTCGGCACTGTGGCCGTTTCAATATATC
TGGGTCTGTGGGTCAAAACTTTGATTTTCTTGCCCTTCGACACAACAGAAATGGCCGAAG
CGGCAACTTTCCTCTTTTCTCTGCTTTCGCAGGGGATAGCAATAGTCAGGATATATAAAA
CCAATCGCATAAAAAATCATGTTTAATCTTTTCTTGCTTCAACCCCCGAAGGCTGAGGAT
AAGGCATCATCTTCGGCTTTAGTATATGCCCCAAGTAATTCGTCGCTAGTAGCATCAATA
CTTTTCAACCAGTCGTCATTCGATTCGTCGAACTTTTCTCTGAATCTGAAGGTATATTTC
AATTGAACTAATCCACCTTCACTAGACTCAGCAACAGTCTCCTTCGACATATCCCAGCTA
TCCACAAGTGGCCACACTCTATAGGCTATGTGCTCTTGGATTATGTCTCTTGTGCCAATG
AAAGCACAGACAGTGCTGAAGGCCTTTTGACATGCTTCAGCATCATTTTCAATTGCTACT
CTCGGTCTTCGAAGGCCGAAGCGAGACCAGATGGGGCGTTGGATAATTTCCTTAATGTCC
CCCCTCTCAATTAGATCATTCTTGACTTAAAACCATTCCTCCATCCAGGCCCCAGGCCAT
CTCTTCCGAAATGTTGGAACCGGGTAGCTAGCATTGGGACGAGCAATAAATCTATAACAA
CCGAAGTTGTTGTGATACTGTTCTTTGCCAGTAGCCTTCATCTCGTACAATAGTTCGTGC
ATATTGTAGAAACACTTTGCGCTCGGTTCTAGCCCTTGGCTTCTTACAGCCCAAACAAAC
ATCCCCATTCTAATTATAGCTTCGGGAGTAATTTGATGAAGAAAGATCTAGAATATCTTC
AACAGTTCAACCACAAATTTACTCAATGGGAACCGAAGGCCCGCCTTCATAAAGCTTTGG
TAAACTACAACTTCATTTTCTTCAGGAGCAGGGGCGGTGCTATCTCCTCCAACCCTCATA
ATAGACATATCACGAAAGTACCTTTCCCTCATGGCATCATCCTGACCTTGTTTAATGGTT
GACTTTCCGAAGATAGTATGGCTTGGCCGCCAGGGTCGACCTTCGGAATCTTCATCTCCA
CTTTCCACATCAAAATCATCAATGTCATCAGAATCTTCAGATAAATCCACCATTATCTCC
TTGGTAATCTTCTCTGTATTTGTTTTTGCCATAGATTCATAAAACCCAGCAATAAAAGGG
TCCACAACCTTCTTGTCCTCGGTCACCTTCGTCACCTCAGACACCTTCTTCTCCTCAGAC
ATTTCTTCAAAACTTTAGTATATCACAAAGATTGAAAATCAAGCAAGAGCTGATGACAAG
AGAATAAAAAATTTGAGAAAATAACGCGAGGAACAAAAATGGCGTAACAAATGCTGCTGC
TGTGGGTTTCTATTTATACGCCTAGTGCATTGCAACTTTGGCGGGCCCCATTGGTCATTG
ACTTTCACTATTCTAGCGAAGGGAATGTGTTTTTTTGGACCTTCGGCTTAAGGCCTTCGT
TCACGTCGCAGTCTGAATTCATTGTTACAAGAACAAATTAATACTGAGAGGGGCTACTGT
TGGGGGCCTTCATCTTCCAAAGGTCCTCAAAAACACGACTAACATGCTTTCCAAGTATAA
AATACTTTCACAGGAACCTTCGGCCTTGAAGATGAAGGTGTGCACGGTATGAAAGACGCG
GTTTGGGAGATGGATGAGCTAGTTCTGAAGCTACGAATGAAGAAGCTTCGGTTTGGCGCA
AGGGCAGCGATGGAGAATGGAACCGACCTAAAGGGGAATATACTACCCAGTCCTCGACAG
ATTACTCTTTAGTTAGTAGTAAGTGTCAAGGACACGGATGTAATTTTACCTAGGCTGCAT
CCTGTGTCTATAAATAGATGAACAGTAACACCATACTGTTCACGCTGACTTGGTATTCAC
TTGCACGTCATCTTTGGATTTTTATCTTCTAACAAGCCGAAGGTACGAATGTAATTTGAT
ATTATTAATGTTTATTCATGATGATACAAATGTGAATATAAATAATCTAATGATTTAAGA
TGATTATTCTTATTCTTTATATATATCACATGTTCCTATTTTTTCATTACATATGAACAT
GATGAAGGTATGCCCTTCATACTCTTCGTCTGAAGACCATTATACCCTAAGGGAGATAAT
GCTTCGGTGGACGAAGGTCTTTAATCATTAACATTTGTGTTGCCCTGTTCTTAACTCATA
GCATTTGAGAACAAGTCCCCAACACCCACATTAGGTTTTTAATGGAGTAAGTATAGATAA
ATAGGTATTGAGATATTTATACACACTAAGGTATGTGTAGTCTGGTGGTTACCCCCATAT
GTTTGGAGCAAGGCGGTGTGGGTTTGATTGCTTGCTTTACACTATTTTTTGCACGGTGGG
TAGCGCAGAGGGTGAAGTCGTGGTATCACCAGGTGCCTATATTAGGTTGTTAATAGATTA
GTATAGATTGTTTATTTATAAACATTAAGGTATGTGCCGTCTGGTGGTTTAACAAAAATG
TTTGGAGCAAAGGGGTGTGGGTTCAAGTGCTAGCTTTGCATGACTTTTTGCACGGTGTGG
TAGCGCGGAGGGTGATGTCGTGGTATCACCAGGTACCCACATTAGGTTTTTAATATATTA
ATATAGATATAGATTATGTTTTTGTTTAACTAACATTAATTAATTAGACTTTTCAATTAA
ACTAATTTATAGTTGTTAACTTGCGCTTTTTAAATACATGTCGACGTGATTAATACTAAC
TCAAATGTTTCGATCTAATATTTGTTTAATATAAATGCGATGTCTATTTAGCTTTTCCCT
CGTATCGCGTGCGGTTTCGCAAGTGGTCACATGCTGATTCGTGCGTCGTTCGCGTGTTGT
CGCTCGTTTAAAACCCGTGAGTTGTTATTTATTCGATTATGCGTCGTAAACCCGTTACGT
CTCGTTTTAGTCGTGTCAACTTCGTGATAACATCGATTTTGTATTAGTAATATTATCTAG
TCATGCCGTAAGTTTAATTGATTAATTAATTGTTTGTCCTTTCGGTATTCTATAGTTATT
AAAAATGACCTTCTAATTAAAACTAGTTTATAGTATTTAACTCGCACTTTGGTAAATATA
AGTGTTAACTCGATTAATACTAACTTAAACGCTTTTCATTTAATACTTGTTTATTATAAA
CATGTTATTCGTTCGCGCGTGTTGCGTGTCGCGTGCTATCCGCTACGACATTAAACCGTC
CACTTATAATCACTCATATCAGTTAATTAGTTATTTATTTAATCATCCACAATTAAAATA
GTAAGTTAGTCAAAACTAAGTAGTAATTTTGATTTACAGTTAATAAATGTCAATTAATAT
AACCATGTCGACTTAAATATTCTAATTAATACTTGCTTAGTGTAAACGCGCTAACTTCTC
GACCGTAGATCCGACTATCGCGTCTCCTTTTCTCGCGTGACCGTAGTAGCAAGCTCTGTT
TCATATTGCATGCTTTTATTATGTTTTCCTTGGCATTGTGTAATGTTCTTATGCATATAT
ATGTTTGTTTGCTTGTACCTCTTTGTCTTCGCTTCGCGTTTCGATTAGAGCGCCGTTTCC
AAGCTTTGGTGAATCGACGGTCATGCTTTGACGACCAAGTGATCAGGCTCTTCGAGTTCT
ACGAGATTGGAAGACCCTGAGCATCTGTTTGGTGAAGGCAAGTGTCATCTGACCTATTTA
TACCCTATTCACATCATAATTCATTTCTCCGCATTACATATATGAAACCTAAGGATTGAC
TAGTTTTCTATTTACCTTGTCCTTGATTACTTTTTGGGTTATTGTGGTTAGTTTTATGCT
AGCACTCTACTTTAATCAATGAACATGATGAGTATATCTATGATACGCTGATGATATCTT
GATTAAGATGATGAGCTTGTGTAACTAAAGGAGGCTTGAGCTGTTTCCCGAGTACTTATC
TGTAAGGACCTGTTCGATGGATGACCACTTGGAAAAACAGTGCAGCCATAAGGGCGGTAT
AGGATGCCCTTAGCTTCGCCGTTGTGCCGTCATTGGGGTCCGGGCATAGGTACTTGCTCT
GCCGAGACTGGGTGCTGTTGTTGGTCACTCTTCCTATGGGGAGATGTACTATGTTTATCA
AACTGGAGAAACCTAACAGGCGACTATGAGCTCTGGGGAATCTTTGTAAAAGCTACGTAG
TGTGACCCTGCCAGTTCAACTAAGAAATGATCAATGGGGAGTCATGATCCATGGCATAAC
GGGAATCACGGCTCATGGGTAAAGTGTGCGACCTCTGTAGAGGAATGAAACTGATATATT
AGTCGTGCTCACAGTTATGAGCGACCTTGGGACCTCCTTTGATTAGAGATACAGATGATC
TGAGATATAATAGTTTGATTTATGGATTTGGTTACGATGATGATAACAATGTTCCTCGAT
GAGGAAATGATTCACGGGTGGGTTATTGCTAAAATTTGGTTTCGACTAATAATAAATACC
TGACCAACTAAAAGCACATAAAGCTAGTCCACCTCAGCCAAACGGGACATTTGCTGAGTA
CATTGATATGTACTCACCCTTGCTTTCACAAAACACCAGGTTGCCTTAGGTGCAACCTAT
GCTCACGTAAAGAAGGAGAAGAAGACGTTGAGGCGGATCTCCATGAGTTCCAGGACTTCG
ACGAGTTCGAGGATTAGGGTAGCGACCTCCCCCAGTCAGCTGTCTGTGGTGGGTTTGTTT
ACATTAGCTACGTTTCTATTATGTGCACTTTGATTTATATTATGTAAATGACTCTAGTCT
GTAGTATTATTACTTACTTTTTATTTTCATTTGAAGTATTGTGCTTTGATGAGTAATTTA
TGTAATCGTTGTGTACGTGAATTTCTGATCCTAGCACGTACATGGTTTGCATTTGGTTTG
CCTTCTGAAACCGGGTGTGACATCCACCAGATACTCCATTGGATAGGGTACTCAAAGAGG
TTGCACATTAACACGAGAAGGGCTATAACACATCAGGCGTGTGTTGGGGCGAAGGCAAAG
ACGCCACCCTTCGCTCAAGGCCTTCGCTGCAGTGGTTGGTCTCACGGAGATAAAACGGGC
GGGGACACCCTTCGCCTCATACGACATCAGACGAAGGCCTTCGACGAGGTCACCTCATCG
TGCGGCCTCGTCCAGCTCGGAGGCCCACGTGTGATCCGGCCCATTGTAACGGGCCCTGCG
TGGCCGCTGCGTGTTACGGGCCTACTTTGTAGAGGCATCCCTGTAATTACAGTCTGTAAC
CCTGCTTTATGGGAATATTCTGGGGATAAATTAGGTGTCTGAGGGCACATGCGTCCTTAA
CACGAGATGCTGGGCACTCAGATACCTATAAATACCCCCGCACAGTGCCCGTGAGAGGCC
AGATTAACAGAGCTATTGCCATCTTGTGTGAGAACCCTGTTAACGTCTTTGTTCACCCTT
GTTGGATCCCCTTGCAGTTGAGAGCAAGTTCCAACAGCGTGTCTAGTGTAACATCAGTAA
AATCACATGATGCATGTACTCAAACGATCGATGATGGCTAGTTCCATTGAATATCTAGTG
TACACACTAGACATGACTAGTGATTGCACTAGACATGTCTAGTAAGTACGATGAATTTCT
ATGTCATTACTAATAGCTCGTTATGGACTTAGGGGTATATATATCTAGCCAACCAGGTAT
TTGAGATGTGTTAGAGCTAAGAAACATACCAAAAGAGTCGAGGCTCATCTTTAGTAGCTT
TAGACATCCAAGTACTCAAATATCACTTTATGATTAGCGTATGTGCTTTGTGAAGTGCTT
AGGTGCCCATATATGAATTCATATGTTGTGTTTTTTTGTTAAACAATATGAATTAAATGT
TATATAAATTATACAAATTAGATATAAAAATAAATAAATCAATAAATTTCTAGTTAGACC
ACTATCATTATTTGGTGCCCATATATGAATTCAATAAATTATATTTGTGAAGTGATGAAA
AGACACCTCTAGTCCTTTGTGCTTGTGCACACCATTATAAATAGTTGTACCATAGGGGCT
TGTAATCTTGCCAGATCACACCAACTATATTTGTGGTGTGGGCGTTGGGGTGATTTCCCC
GCTACCATTATGGAAATTTGAGCCCACCGTGTACCGGATGGAATAAGGCTCACGACATTT
CAGCTACAAGCTCGATAGCGAAGAATGTGTGGAGCATCGGAGAGAAGCCATACTAGGAGC
ACCTCATGTGGGCATTTCCTTGCATGCATGGGGCTCCTCGAGGATTAGAGGAAAGCTTGC
GCGCTTCTTTATAACTAAGTAAAAATATTAACGCATTGATGAAAGTTTATATTTCTATCA
AATTTAAGCTTTCACATTTATATGTGTTATTTTTGTTATAGGGTTTACCTTTCTAGCTTG
GTTATAGAGATATAAACACTTAGTCAAAAACATAGTTGCATATAAGACAAATTTATTTAT
TGCATACATTTTGACTAAGAGAAACATACACCTTATAGTTTAGAGAGAAATTAGATTGTC
TAATTCATGAAAAAAAATTGAGTGTCGTTTGGTTCACAAAATGTAACGTAAATGGTAACG
GTAATGGTACGCACTCGATTATGGGTGGTAACAAGTTTTAATAGGCCAGTATAATTGCAA
GTATGATATCCAATTATGGTTGGATTTAAATAAATATAATTTAATGTTATTTGTTACTTA
TTACATTACAAATATGTGAACCAAACAACACTTCTATGCAGGTGGTGCGTAGAGCGTTGC
GACAGTCGTCCGGATCCACGTAGATGCGCTTCCGTGTCATGTCTTGAATTGGGATAGGTG
CCGCAGCGCGCCTCTGTGTGTGCAGAATTATTTCCCCTAATTCACCTCTCTCTCTCTCTT
AGACGTCAGTCATTGTTCCTTTTACATGCAACTCAATAGCTCATACACCGGCGAGACATG
ACTTCATGCGGTCCTTCCTCTGAAATAATAGCTACACCCGCATCTGGTTGCTCTCGTAGC
CTTGCTGCCACCCAGAGCAGCCGCCAAATCGGCTCAGAATTAAACAGGGGCTGTCTCATA
TTTATGCCCATTTAGGTACAATATTTAACTCTATCCTAACCTCTAATCCAACTCAAGTAA
AATCTAATCAAACTGAACACATATTCAACACATATCTAACACACTTTGTGACCCCTCAAA
TTTTCTTTTTGCTTTTGTTAATAAAAAATATCATCGGTTCGTTTGAAATAGGATCAAAAG
TGTCATGCAACGAGAGACAACTATGCAAAAGAAGCATGTATCTAGTGTCTAATCAAGAAA
AAAGAGGGCAAGGATAATGCTGGATATGGTGTTGCAACGATGTAGTGATTGATGAGACGA
TCAGATGCGGCACAAACCCAATGGCTATTGGTTATAGCTCATGGGTGACGATTCCTTGTG
CTCCATGAGAAGTGCTGCGGCGAATGAAATCTGCCTATTGGCTGCTCCATGGGACGATTC
ATGGTATGCTCAAGAGGACACCTTGTATAGATGTCATCTTCGTTCCCAAGTGGCCAATGG
ACATGTCGCTTTTTAATTATTGGTTGTTCTCATTCAGGCCACATGTTCTAATGCTGTGAA
TTATATGCAAATTTTCTGGCAATTGCATCGCAAAAAAAAGAAGTCATATATTCACATTAC
GAACTAAGGGCACCTATGTTAATCCTCATGAAAAATATTATGAATTCCCATCATAATCGG
AAATATCTAGCCACTTATATAGGATAGTCTAATTATTATTGTTAGGAATAGAAGATAAGG
ATGGCAGGATTGTTAATCTCGCCCTGGAATCACGGCACGATTGTTGCCTTCGGTTGTAAT
CTCATGCATGTAATCCTTTCCTATATAAAGAGACTTGGGCGCCCCTAGAAGGTAGGGCCT
TCCATTATCTTAATATGGTAACAGAGCCAACGAAATCCTAATCATTCTCCACAATTTTCT
CCACCGCCTCCTCTCCTTCTCCATCTATCTCTCGCTGCCTCTGCCATGACCACCACGCCA
TCGTTCTCCTCTCCACCAATTCCCATCCACCAAGTCATCACCATCAAGCCCACAAAAACA
AACTATCTCCTTTGGCGTGCACAACTCCTGCCATATTTTCGCAGTTCGAAGCTTCTCGGG
TTCCTCGATGGATCCAATGCCGCTCCTCTCAAGACCAAGCCGATTATCACGTCGGTCGGC
ACGACGAATGCCCCCAATCCCAACTACGAGCGCTGGTATGACCAAGAGCAATAGCTGCTC
GGCGGTTTGCTTTCGTCCATGACTCCTGAGGTTCTCCAGGATGTCTCGGATGCCACATCT
GCTAAGGCGGTGTGGGATTCCCTCCAAAAGAAGTATGCCTCCTCCTCCAAGGCGCGGGTC
ATTCAGATCCGCCAAGAACTCGCCACGACACGCAAGCACGACCTCTCCGCTGCTGATTTG
TACTACAAGATCACGGGTCTCGCCTCCGAATTGCGGCAGCTGGGGCTCCTCTTAGAGATG
ATGAGATTCTCTCCTATCTCTTTGTGGGCTACCGACTGATTATGACCCCTTCGTTACGTC
GATGACCACCAAGAATGAAGAGCTCTCCCTCGACGATGCCTTCTCGCATCTCCTAGTTTT
TGAAGCCCGACGCCTCCAACATGAAGCCGATCTAAAAGTCAATATGGGTATGTCCGCTCA
CTATGCAGGTCGCGGCGGTGGACGGCGTGGTCGCGGGCGCGGTGGTGCACCTGGAGGCAC
GTACTCTCACAGTGCAACTCGTGGCTGGGCTGGCGCGCCATCTCGTGGTGGCACATGTTC
ACCGCGTGGTGGTGGCCGTGGTCGGGGCAATCGACCCCAATGTCAAATCTGCAAAAAATT
CAGCCATACTACCATCAACTATTGGCATCGTATGGACAAGAACTATCAAGATGATCCTTC
AACCATGGCCCTTGCTGCTACCTCTTCATCCAAGGTTGATCCAAACTGGTACAACGAAAC
TGGTGCGACGGATCACATCACAAGTGATCTAGATCGTCTTGCGCTTCACGAGCAATACCA
TGGCGGCGACTCCGTTCAAGTCGGCAATGGCGCAGGTTTGCAAATTTTGAATACCGGTTC
TTGTTCTATTAGTACTAATACTCCCCCGCTTGCTCTAAATAATGTCCTTCATGTCCCTGA
AATTGCAAAACATCTTATATCTGTTCACAAATTAACAAAGGATAATAATGTATTTTTTGA
AATTTCATCCTTGGTATTTTCTTATTAAGGATCGAGCCACCCAGGCACTACTCCTGGAAG
GAAAGTGTGAAGGCGGCCTCTATCCCATTAAACCCTCCGATGTTGAGTCCCTTCATCAAG
CTTTTGTTAGCTACTCGGCGCGCCCTGAGCAATGGCACGCTCCTTTTGGTCATCCCTCAC
AGCAAGTAGTGCGTTCTATTTTACGTTTGAATAATTTGTCATGTCTCAAAGACACTAATT
TGAGCTCTATTTGTAATGCATGTCAGTTAGCCAAAAGTCATCAATTACCATACACCCATT
CTATTCATCGCACTACTATGCCTCTTTAGCTAATTCATTCTGATGTTTGGTGTCCTGCTC
CTATATCTGTTGGTGGTTTCCGCTACTACATTAGTTTTGTGGATGATTTTACTCACTTCA
CTTGGATTTATCTTATGATTGATTGTGAGCACCTAGAGGGGAGGGTGAATAAGCGATCCT
ACAAAATTTAACACTAATAGCACAAACTTGGTTTATAAAATGTTTGTTAGATTAGGCCAA
GTTGCGATAGAGCGAGCTCTTGAGAAGAAATCAATCACAGAGAAAAGCAACACAAGAGAC
ACAGTGTTTTAACCTGTGGTTCGGCCAAGTAACACTTGCCTACTTCCACGTTGTGGTGTC
CCAATGAACGAGGGTTACACTCAACCCCTTTCAAGTGATCCAATGATCAACTTGAATACC
ATGGTCTTTTTCTTTAGAGTTCTTTTCCCGTTTTTTGAGGAATCTCCACAAGTTGGAGCC
TCTCGCCCTTACAATGTTGATCACAAGAGAAGCACAAGAGTAAGGGAGGGAAAGCAACAC
ACACAAGAATCAATTCGCAGCAAACACACACACAAGCCAAGACGTGAGCACAAAACACGG
TGCAGGGAGTTTACAACTCAAACGGTGCTCAAATCTCTAACACTATCAACCGATTGCGTG
ATTGCGGAGTCTTGGCATCTTAGAATGTTCAGAGAATGCTTGGTGTTGTGCTCCATGCGC
CTAGGGGTCCCTTTTATAGCCCCAAGGCAGCTGGGAGCCGTTGGAGATCCAATTGGAAGG
CAATTCTTGCCTTCTGTCGGGTGGCGCACCAAACAGTCCGATGCACCACCGGACATGAAT
AGTTGCAGTCCGGTGCCCGATGTCCTTCCTTATCAGGCGTAGCCGACCTTTGGACCTCTG
GTCCCGTTGGTGCACCGAACACTATCCGGTGTGACCAACTGACCGTAGGCGCGGGTCACG
CGTCGCCCGCTGATTGCGTTGCCGACCGTTGGCCGCAGGCGCCTTTGGCTCACCGGACAG
TCCGGTGCACACCAGACAGTCCGGTGAATTTTAGCCGCAGCGCCACTGTCTTTTTCCCGA
GAGCGAAGAGTTCAGCGCCGGGCTAGCCTAGGCACCGGACACTGTCCGGTGCACCACAGG
CTGGTGCTGGTTTGGCTGAACTCAGCCAAATCTTCTCCACTTCCTTTTGATGTTTTTCCT
AGCACTTAGGTAAATGTTAGTATCAAAAACAATTCACTAAGGCTAGAAACATACCTTGAT
TCTGTCTTTGCATCTTCTTTAGCACATTTGAATCAAAGTAATTTGTGTTGGGCATCTAAT
CACCAAAACATTTATAGAAATGGCCCAAGGGCACATTTCCCTTTCAATCCCCCCCTTTTG
GTGATTTATGCCAACACACTAAAAGGCAACTAAAGAGTGCAAATTTAAGACCAAATTTTC
TTCACTTAGGATTTGGCATATTTGGATCACTTTTGCCACCACTTGGTTTATTTTCACATA
ACAAATTCTTTTTCCTATCTCTAAGTCAAACACACTTGTTTGGGCGAATCAAGAGATCTA
TCAAGGGCAAATTTTATCAAGTGCATAAAACTCCCCCTTTTCCCATAATCAAACTTCTCC
CCCATAAGAGAACAATTTTGGGTTTTGATCAAATACAAGGTTTCTACCCCTATTTTTTTA
AATTCACAAGTGGTTGGCTGATCCATTTGCTTTGGCCCCTAATTTCTCCCCCTTTGGCAT
TAAGCACCAAAATAGGATAACTTTTGGCCCTTTAACCCCATTGCCTCACCAAAATGTCAA
ATAAGAGCAAAAAGGCAATGAGAACACAATAAAGAACTTAGGACAAGATACATTTTACCG
GAATGCAATGTAAGCCCTCTGCTTTGTCCAAGTCCACATTTTCCTTTCAATATTCCTTTG
TGACTATTACAAGAGCACTTAAACAAACGAGTTATTCACAAATGAGTCAAGTTGTAGCAC
TTCCTCGCCCTAAACATGTGCATCATTTGCATAGGGACTTGGGGGTCTGGGGATGATTTG
TACGACTTCAGCACCAAATAAAAGACAATAAAGCTTAAAGTAACATGATCAAAGCCATAG
AACACATGTATGTTGTAGATCAATCTAAGTTACGTGAATCTAAGACATTTAGCTCACTAC
GCAACCTGCAAAACCTTTTCTCATCTAAAGGCTTGGTGAAGATATCGGCTTGCTGGTTCT
CGATGGTAATATGGTAAATGTCGATATCTCCCCTTTGCTGGTGGTCTCTCAGGAAGTGAT
GCCGGATGTCTATGTGCTTAGTGCGGCTGTGTTCAACAGGATTATCCGCCAAGCGGATTG
CACTCTCATTGTCACATAAGAGTGGGACTTTGCTCAGATTGTAGCCAATGTCTCGGAGGG
TTTGCCTCATCCAGAGTAGTTGCGCGCAACACTGTCCTACGGCAACATACTCGGCCTCAG
CGGTGGATAGGGCAACAGATGTTTGTTTCTTAGAGCTCCAAGACACCTGGGACCTTCCCA
GAAACTGGCACGTCCCTGATGTGCTCTTCCTATCAACCTTGCACCCGACATAGTCAGAAT
TTGAGTATCCGATTAAGTCAAAGGTAGACCCCTTTGGATACCAGATCCCGAAGCAAGGCG
TAGAAACTAAATATCTAAGAATTCGCTTAACGACCACAAGGTGACACTCCTTAAGGTCGG
ATTGAAATCTAGCACACATGCATACACTAAGCATACTGTCCGGTCTACTAGGACAAAGAT
AAAGTAATGAACCTATCATTGACCAGTATGCCTTTTGATCAACGGACTTACCTCCTTTGT
TGAGGTCTAGATGTCCGTCAGTTCCCATCGGTGTCTTCGTGGGCTTAGCATCCTTCATCC
CAAACCCCTTGAGAAGATCTTGAGTGTACTTCGTTTGGGAGATGAAGGTGCCTTCCTTTA
GTTGCTTCACTTGAAATCCAAGGAAGTAGTTCAACTCGCCCATCATCGACATCTCAAACT
TTTGCATCATTACCCTGCTAAACTCCTCACAACACTTTTGACTAGTAGAACCAAATATTA
TGTCATCGACATATATTTGGCAAACAAAAAGATCACCATCACAAGTCTTTGTGAATAGAG
TGGGATCAGCTTTCCCAACCTTGAAAGCATTAGCAATTAAAAAATCTCTAAGACATTCAT
ACCATGCTCTTGGGGATTGCTTAAGTCCATAGAGCGCCTTAGAGAGCTTATACACGTGGT
CGGGATACCTGTCATCCTCAAAGTCAGGGGGTTGTTCCACGTATACCTCCTCCTTGATTG
GTCCATTTAGGAAAGCGCTCTTCACGTCCATTTGGAACAACTTAAAGGAATGGTGAGCGG
CATAGGCTAATAAAATCCGAATTGATTCTAACCTAGCCACAGGAGCAAAAGTCTCCTCAA
AGTCCAAACCTGCGACTTGGGCAGAACCTTTTGCCACAAGTCGAGCCTTGTTTCTTGTCA
CCACTCCGTGTTCGTCTTGCTTGTTGCCGAACACCCACTTGGTTCCCACAACATTTTGCT
TTGGACGTGGCACCAGGCTCTAGACTTCGTTTCTTTTGAAGTTGTTAAGCTCTTCCTGCA
TGGCCAATGATGTGCACCCGTTGGGTGATTGCCCGATCTTTCGATGAGAGGGTGTGGAAT
AACTCGATTGGGGGAGGAGACGACGTTCACGGCCCGACTACAGCCTTCCAAAGACGCTGC
GCCTTAGCAACCGATACACCACCTCCTATGGCTGTCACGATCTTGTGGAGCGTGACACCC
TGGCCACTAGGGCACTCGTCCTGCAAGCAATCGAAGAACTAGCAAGAACAAGTAGAACAA
GTACTGAATTACCAGATCTAAATGTAGGTTTAAAAATCAAACTCCAATATGGTGGGGTTC
CGAAGACAAGAAGACGGGCGGCTGAACTAGCACGCGCGCTTGCAAGCAAGTAGCGAGAGC
TAAACTTGATCTAAACAAAACCCGCTGTTCTTGGTGGCGGCTAGGGGGTTTATAAACATG
GGAGGACGACCACAAGGGTATTGGGGTCGTGCTGCAACCCTAGGATGCGTCCCTAATGGA
CCTAACTTGATACACGACCCATTGGGCCAAAATAGGGTGACACAGCACCATGGGCAGAAA
AGGCAGGAAATGTCTCGGTAAGAAAACAATGATTACGGCGGCCTCAGAACAGATATGACT
ATAATTCCGGATCCATATGAAAGTAGACTTGATAAGCTTTCCATGTTGTGCTTGAACATT
CCAATCCGAGCCCGCATCTGACCGTGGTGACCGTCACAAGTTGGTGTTCTTCTGCAGTCC
GAATCCAGCATGTTCAAATCCTTTTCCCTTTCGGTCTTCTCCCTGATTCCTAAGCAAAAC
AAGAGTGCACGGGTCTCCATGGTCTAAATATGATGGACATGAACTCAAGAGTGTAATCAC
CTGATGGTTGAGTTGACGAGCACGAGCGCGAGTAATGGGACCAGAAATTGGTACTTGTAT
TGGTATAGATGCATCAGTAGTGTGGATGTCTTCATCATTCTCCCCTTCTTGCATTTGAGT
CGTCCTCGACTCAAGCTCAACTTCCTCTCCCAAGTAGGGCTTTAAATCTGCAATGTTAAA
TGTGGGGCTAACCCCAAAGTCTACAGGCAGATCTAGCCTATATGCATTGTCGTTAATTTT
CTCTAGCACTTTAAACGGTCCATCGGCTCGAGGCAACAATTTAGATTTTCGTAATTCAGG
AAACCTTTCCTTTCTCAAATGCAGCCAAACTAAATCTCCAGGTTCAAAATTTATTTCCTT
TCTACCTTTATCACTAGCAAACTTATATCTAGCATTCGTACGCTCTATGTTTTCTTTAGT
AGTTTCATGCAGTTTTAACATCAATTCAGCACGCCTAGTAGCATCAAAATTTAGTTTTTC
AGAAGATGGCAAAGGCATTAAATCAATAGGAGCACGAGGCAACAAACCATATACAATCTG
AAATGGGCACATCTTTGTAGTAGAATGCAATGATCGATTATAAGCAAATTCAACATGAGG
CAAACAGTCCTCCCACATCTTAATATTCTTCTTTAGAACTGCCCTTAACATAGTAGACAA
AGTTCTATTCACAACTTCAGTTTGACCATCAGTTTGAGGATGACATGTAGTAGAAAATAA
AAGCTTAGTCCCCAATTTTGCCCACAAAGTCCTCCAAAAATGACTAAGAAATTTAGCATC
ACGATCAGAAACGATTGTGTTGGGTACACCATGCAAGCGAACAATTTCACGAAAGAACAA
ATCAGCAATATGAGTAGCATCGTCAGTTTTATGACATGGTATGAAATGTGCCATCTTAGA
AAATCTATCAACAACCACAAACACACTATCATGTCCCTTCCTAGTCCTAGGCAATCCCAG
CACAAAATCCATAGAAATATCTTCCCAAGGAGCACTAGGAACGGGTAGAGGCAAATACAA
ACCGTGTGGATTTAACCGTGACTTCGCCTTTTGACATGTCGTGCAACGAGCAACAAATCT
CACCACATCTCTTCTCATCTTGGGCCAAAAGAAATGACCAGCAAGTATGTCCTCCGTTTT
CTTTGCTCCAAAATGTCCCATTAAGCCACCTCCATGTGCTTCCTGTAACAACAACAAACG
AACGGAGCTAGCTGGAATGCATAGCTTGTTAGCTCTAAACACAAACCCATCACTAACGAT
ATATTTGTTCCATCCTTTCCCATCTTTACAATGCAGCAACACATCTTTAAAATCAGCATC
ATGAACATATTGGTCTTTAATCGTCTCTAATCCAAAGATTTTGTAGTCAAGTTGATTCAG
CAAAGTATATCTCCTAGACAAAGCGTCAGCAATGATATTCTCTTTTCCTTTCTTGTGCTT
AATAACATAAGGAAACGATTCGATAAATTCAACCCACTTAGCATGTCTACGGTTCAGTTT
TCCTTGACTACGAATATGTTTCAAAGATTCATGATCAGAATGAATAACAAACTCTTTGGG
CCACAAATAATGCTGCCATGTTTCTAATGTTCGCACAAGAGCATATAATTCCTTATCATA
AGTAGAATAATTTAGAACAGACCCACTCAATTTTTCACTAAAATATGCAACAGGTTTGCC
TTCTTGTAACAAAACACCACCCAATCCAATTCCACTAGCATCACATTCAAGCTCAAAAGT
CTTATTAAAATCAGGAAGTTGGAGGAGAGGTGCATGTGTCAACTTATCTTTCAGCACGTT
GAAAGCGTGCTCTTGTACTTTGCCCCAACTAAAATGCACTCCCTTCTTCGTAAGCTCATT
CAAAGGTGCAGCAATGGTGCTAAAGTCCTTCACAAAACGGCGATAGAAGCCAGCAAGTCC
TAGGAAACTCCGCACTTGTGTGATAGTCTTTGGCATAGGCCATCCATGTATCGCTTCTAC
CTTGGCTTGATCAACCTCAATTCCCTGTGGAGTCACAACATAACCAAGAAACGAAACTCG
ATCGGTGCAAAATGTGCACTTCTCAAGGTTACCAAATAAACGTGCATCTCGTAAAGCATT
AAAAACAGCACGCATGTGATCAACATGTTCATCCATAGATTTGCTGTAGATTAATATGTC
ATCAAAGTATACTACCACAAATTTTCCAATGAAGGCACGCAAAACCTCGTTCATTAATCT
CATGAAAGTGCTAGGTGCATTAGTTAACCCAAAAGGCATGACTAACCACTCATACAATCC
GAACTTAGTTTTGAAAGCAGTTTTCCATTCATCTCCCAATTTCATACGAATCTGGTGGTA
CCCACTACGCAAATCAACTTTAGAAAAGACAATGGCACCACTCAATTCATCAAGCATATC
ATCTAAACGTGGAATAGGGTGTCGATAACGTATCGTGATATTATTAATAGCCCTACAATC
AACACACATACGCCATGTTCCATCTTTTTTAGGCACTAAAATAACCGGAACAGCACACGG
ACTAAGAGACTCACGCACGTAACCTTTGTCGAGTAGTTCTTGCACTTGTCGCTGAATTTC
TTTTGTTTCCTCTGGATTTGTCCTATATGGCGCACGATTCGGCAAAGATGCACCAGGAAT
AAGATCAATTTGGTGCTCAATCCCTCGTATAGGTGGCAGCCCCTCTGGTATCTCACTTGG
AAATACATCAGAATACTCCTGCAAAATGTTAGTAATAACAGGAGGCAAAGAATGCTGCAT
ATCTTGAATTGAAATCAAAGCATCCTTGCATACCAAGGCGTAGGCAACAGTAGTGGAAGC
AAATAATTCATTAACATCAGTTTTTGTTGCAAGCAAGCAATGTCCTTTCAATTTTATCCC
ATCTTTGTTATTACCAACAACTTTAATATTCTTGTTGTTCTCAGTTTTAGCTTTGGTAGC
TTTAGCAACATCATCACGCACAATAGCCTCAGGGGACATGGGAAGCAAAATAATTTTCTT
ATCATGGTATATGAGAGAATATTGATTTGATCTACCATGATGCATACAATCTGAATCAAA
TTGCCATGGTCTACCTAGCAGAATATTACAAGCATCCATAGGCACAACATCACAGTCAAC
AACATCACGATATGAACCAATAGCAAAATTAATTCGTACCAGCTTGGTTACCTTGACCTT
ACCACTATTGTTGAGCCATTGAATGTGATATGGATGCGGGTGCGGTTTGGTCGTAAGTGC
AAGCTTCTCCACCATGTCGCTGCTAGCCAAGTTGTTGCAGCTACCTCCATCAATGATCAA
ACGACATGAACGCTCCTTAATGACACACTTTGTTTGAAACAACGTATGTCGCTGATTCTG
CTCTGCCTTCTCCATTTGTGCACTAAGCACACGCTGTACAATGAGGCTCTCATAATGCTC
TGCATCATCTGCGCCAATCTGTTCTTCGGGTGGTTCCTTAGTGCCTACATCATCAGCCGC
AAGCAAAGCAAGTGTAGCTTCATCCAAATCACTAGCAGAGGAATACCCACCATCGTCTTT
TACCACCAAAACACGCTGATTAGGACAATAACGCTGCACGTGTCCATAGCCCTTGCATCG
ATAACACAGAACATCTCTTGTTCTACCTGTGGAAGCTACTGAAGAGGCACTACCTGCGGG
TTTCTGGGCAGATTTGGTTGCTGAATTTGTGGAAGATGCACGTGGTTTGTCGCTGGAGGA
AGGCGGGGGTGCTGGTCGACTTGGCGAGGGAGTTGGTGCTAGTGTACGGCCGGTCATGGA
TGTAGTCATGCGCTGTTGCCATGGTGTAGATTTTCCTGCAGAAACATTAGACCTTGCACT
AGCACGTCGTCCCTGCACTTCCCTTTCAGCTTTGCAAGCAAGATGAAACAATCGGGTTAC
ATTAGCATAATCTTTATAAGCAAGGATGTCCTGAATTTCCCTATTTAACCCGCCCAAAAA
TCTAGCCATAGCAGATTCCTCACCCTCCTCTATGTTACAACGCAGCATACCCATTTGTAA
TTCCTGATAATATTCTTCTACACTTTTAGTACCCTGTCTCAATTGTTGCAACTTGTTTAA
CATATCACGTGCATAATAAGAAGGAACAAATCTAGCCCGCATGACCCGTTTCAACGCATC
CCAAGTTTGTGGCATGTTATTAGGATTCTTCTTACCATGTTCTATCCACCAAACAGAAGC
AAATTCAGTAAACTCACTAGTAGCAGCTCTAACCCGCGCATTCTCAGGAAATTCATGGCA
TGCAAACTTTTGATCAACCGCAATCTCCCAAGTAATGTAAGCATCAGGGTCATATTTACC
ATCAAAAGGAGGTATTTTAAATTTAACCTTACTAAAAGCATCATCATTACCATGTACCTC
ACGTCGGTGAAAACCCCCCATACCTCTACGGTTAGTACGTAGTCGCCGGCGATTAGGTGC
TTCTTGGTCATCTTGTTCAGTATCAGCAACATAGTCATCCCAGTTACCTTCGGCGCCCTC
ATCACGCCCACCATTGATATTAGCATGCATCTCATCAAACCGCCTCAAGAGTGCGACAAG
GCTCTTGTCAATATGAGCAACTGTCATTTCCACATTTGCAAGTTTGGTGTTCGTGTCGAT
CTGTGTGGCCTCCAATTGCCCCATCTTTTCATTCGTCACCTGCATGTCATTATCAAGACC
TTCCGTGTGCGTCTTCACTAGCCTTACAAAGTGTTGTATGATACCCTTGGTGCGAGGAGA
GTGTGGCATATTACGAGAAGCATCATCAACCTCCAATCCTGCCATGGTTAGACGAACAGA
GGCAACAAGAAAAAAAAACGTGAAGGAATAAAAACTCTACAACTATTAGGATGTAGCTAC
TGCAAGGCGCTCACTCTCAACCTGCCACACAAGCTCTTACCAATTCTTACCTTGCACAAC
AGGAGGGGTCAGCAACCAACAAGTCTGCAACCGTGGAATAAGTGTATCGGTGCCGCAGCA
ACACGACCTGTCAAACTGTAGTCGAAATATGTAGAGTTGTAGGTGGGCTGAAGCAAGGAA
TACACTAGTACCACGTTAGTTACAAAAGCAAGCTGAATAATCGTTCAACGGTGGTACTGT
GCTGGTCCTAGGCTAAACCAGGCTAGAGACGTGAGCCTAGGCACAAAGGTAGTCACTGAA
AAAGAACAACTAGCACAGCACAAAGAGAAACAACAGATTTAGAGATTCAGCCCCCTTCTT
CTTCTTTTCCTTTTTTTTTCTTTTCTATTCTTTTTTTTTCTTCTTCTTCTGTTTTTTTTG
CAGGGGCCTAAACCCTTTTTTTCACTATGACAACCCAAACAATAAAGATATTGCTAACAA
CCCCTTTAAATCAGATTTAACAAATCTTGTTAATATAGGAAGTCCAGAAATCTCTACGAT
GGTTGCGGAGCGCTCAGAACGAATTTTGAGATAAGGTCAGATCCGTTGGAAAGAAGATAA
GATAAGCTTTCCAGATTGTATTTAAACTTCCAAATCGGATATGATATGTATCCGTGGTGG
CAAAAACGAACCAGAGATGTTTTTGGTGATGGTGGATTTCGTGGTGACCAAAACGTGGTA
GAACTCAAAACTCTAAAGGAATAAACTAAGACCAGCAACTCGACACAACCGATGCAACCA
AAAACTCAACAAGCCCTAACTAAGTAGTACTAGTAAATGCTCAATGGTTTATAGGATTGC
GGTAAAACTAATCTACTATTTTTTTGGCTTTTTCTGGACTATAGGAGATAAGAAAACAGC
GAAGAAAAGTAAATCTCTCACCGATAAACCTTGCTCTGATTACCAACTGATGTGCACCCG
TTGGGTGATTGCCCGATCTTTCGATGAGAGGGTGTGGAATAACTCGATTGGGGGAGGAGA
CGACGTTCACGGCCCGACTACAGCCTTCCAAAGACGCTGCGCCTTAGCAACCGATACACC
ACCTCCTATGGCTGTCACGATCTTGTGGAGCGTGACACCCTGGCCACTAGGGCACTCGTC
CTGCAAGCAATCGAAGAACTAGCAAGAACAAGTAGAACAAGTACTGAATTACCAGATCTA
AATGTAGGTTTAAAAATCAAACTCCAATATGGTGGGGTTCCGAAGACAAGAAGACGGGCG
GCTGAACTAGCACGCGCGCTTGCAAGCAAGTAGCGAGAGCTAAACTTGATCTAAACAAAA
CCCGCTGTTCTTGGTGGCGGCTAGGGGGTTTATAAACATGGGAGGACGACCACAAGGGTA
TTGGGGTCGTGCTGCAACCCTAGGATGCGTCCCTAATGGACCTAACTTGATACACGACCC
ATTGGGCCAAAATAGGGTGACACAGCACCATGGGCAGAAAAGGCAGGAAATGTCTCGGTA
AGAAAACAATGATTACGGCGGCCTCAGAACAGATATGACTATAATTCCGGATCCATATGA
AAGTAGACTTGATAAGCTTTCCATGTTGTGCTTGAACATTCCAATCCGAGCCCGCATCTG
ACCGTGGTGACCGTCACAAGTTGGTGTTCTTCTGCAGTCCGAATCCAGCATGTTCAAATC
CTTTTCCCTTTCGGTCTTCTCCCTGATTCCTAAGCAAAACAAGAGTGCACGGGTCTCCAT
GGTCTAAATATGATGGACATGAACTCAAGAGTGTAATCACCTGATGGTTGAGTTGACGAG
CACGAGCGCGAGTAATGGGACCAGAAATTGGTACTTGTATTGGTATAGATGCATCAGTAG
TGTGGATGTCTTCATCAGCCAACACCCAGTCCGGATCCTACAAGGCTTCTTCTACCCTAA
AAGGCTCAATAGAAGAAAGAAACGAGTAATGCTCACAAAAATTAGCTAATCGTGAGCGAG
TTGTTACTCCCTTGCTGATGTCACCCAGAATCTGATCCACTAGGTGATTTCTTTGGATCG
TTGCTCGGACTTGAGGTGGAGGGGCCCATGGTGCTTCTTCCTCCATAACCTGTTCTTCCT
GTGCTCCCCCTTGATCCTGCCCCTCTTCTTGAGGTACATGTTCATCATCTTGAGTTGGGG
GATGCACCATCGTAGAGGAGGGTTGATCTTGTTCCTATAGTTCCTGTGGTCGCACATCAC
CTATCGCCATAGTTCACATTGTGGCTGTCGGAACCTCATCTTCATCTATATCATCAAGAT
CAACTTGCTCTCTTGGAGAGCCATTAGTCTCATCAAATACAACATCGCTAGAGACTTCAA
CTAATCCTGATGATTTGTTGAAGACCCTATATGCCTTTGTATTTGAGTCATATCCTAGTA
AAAACCCTTTTACTGTTTTGGGAGCAAATTTTGAATGTCTACCTTTCTTCACCAGAATGT
AGCATTTGCTCCCAAATACACGGAAATAAGAAACATTTGGTTTATTACCACTTAGGAGTT
CGTAGGAGGTCTTCTTGAGGAGACGGTGCAGATAGAGCCGATTTATGGCATGACAAGTTG
TGTTCACATCTTCCAACGAAAACCGCTTAGGCGTCTTGTACTCTCCAAGCATCGTTCTTG
CCATGTCGATTAGCGTCATGTTCTTCCTCTCTACCACACCATTTTGCTGTGGTGTGTAGG
GAGCGGAGAACTCGTGCTTGATGCCTTCCTCCTCAAGATATTCTTCAACTTGTAGATTCT
TGAATTCGGACCTGTTGTCGCTTCTTATCTTCTTCACCTTTAGTTCAAACTCATTTTGAG
CTCTCCTTAAGAAGCGCTTTAGGGTTCCTTGGGTTTCAGATTTGTTCTGCAAAAAGAATA
TCCAAGTGAAGTGGGAAAAATCATCAATTATAACAAGACCATACTTACTTCCCCCGATGT
TGAGATAGGCAATGGGGCCAAAGAGATCCATGTGTAGGAGCTCTAGTGGTCTTGATGTCG
TCATCGCATTCTTGCTGTGATGAGTGTTTCCCACCTGCTTTCCTGCCTGGCATGCTGCAC
AAGGTCTGTCTTTCTCAAAACAGACATCAATTAGTCCTAACACATGATCTCCCTTTAGAA
GTTTATGAAGGTTCTTCATCCCAACATGTGCTAGACGGCGATGCCAAAGCCAGCCCATAT
TAGTCTTAGCGATTAAGCATGCATCTAGATCGACATTCTCCTTTGAGAAATCAACTAAAT
AGAGCTTGTCGTCTAATACACCCTTAAAAGCTAATGGACCGTCACTCCTTGTAAAGACAG
ATACATCAATATTTGTAAATAAACAATTGTAGCCCATAAGACACAATTGACTTATAGACA
ATAAATTATACACAAGCGACTCTACTAAAAACACATTTGATATTGAGTGCTCGGTCGTGA
TGGCTATCTTGTCCAATCCTTTAACCTTGCCTTGATTCCCATCTCCAAAAATGATGGTGT
CTTGGGAATCCCAGTTCTTGACGTAGGAGGTGAACATTTTATTCTCCCCCATCATGTGGT
TTGTGCATCCACTGTCGATAATCCAGCTTGAGCCCCTGGATGCATAAACCTGCAAGGCAA
TTAAGCTTGGGTTTTAGTTACCCAACTCTTGTTGGGTCCTATAAGGTTAGTTACAACAAC
TTTTGGAACCCAAATGGAAGTTTTCTCTCCCTTGCATTTAGATCCCAATTTTCTAGCAAC
TACTTTGGAATTTTTGCATAACAATACAAAAGAAGCATTACATGTTTGATACATAGTAGT
TGGACCAGTGTAAACTTTCCTAGGCGCACGAGAAATAGTATGATTGCGCCTAGGCCTACT
CTTATCATGAATATATGTGGAACTAGAAGCAAACATAGCATGTGAATCATGATAAGTAGG
TAAAGCAGCATGATTATAACATTTATCATGATGAGAAACTTGCTTGACATGAGCATAAAG
ATAAGCATGGTTCTTTTGATCATGTGAAGAACTACTGGCCATAGGAGCCTTCCCTTTCTC
CTTGTTGAGACCGGAAGTCCTTTGGCTTGTTAAGTTTTTGGTTTCCATTCGAAAACCAAG
TCCAACCTTAATTTAGGTGTGTCTACCAACAGTGTAGGCATCCCTAGCAAATTTAAGTTT
CTCATAATTATCCATGCAAGTCTTAAGTTGAGCATTAAGACTTGCAACATCATTGTTTAA
CTTAGCAATAGTAGGGGCATGTTCATTACAATCATCAACATCAAGGTCTTTACATCTATT
GCAAATAACAATATGCTCTACACATGAACTAGTTTCATTTACATTCTCTAGCTTAGCATT
CAAATCATCATTTGAATTGTTTAAGCTAGAAATAGATTCATGACAGGTAGACAATTCGGA
AGACAACAGTTCATTCTTCTTAATTTCTATAGCAAGAGATTTTTGAACACTAACAAACTT
ATCATGTTCCTCATAGAGTATATTTTCTTGCTTTTCTAAAAGTCTATCTTTTTTCATTAA
GATCATCAATTAGTTCATTTATCTTATCTACCTTAGATCTATCTATTCCTTTAAATAAAT
CACTATAATCTATCTCATCATCGGAAGATTCCTCATCGCTAGAAGAAAAATACTTAGTAG
TATCTCGAATACGTACCTTCTTCTCCTTCGCCATAAGGCACGTGTGTCCTTTGTTGGGGA
AGAGTGAAGACTTGTTGAAGGCCGAGACAGCTAGTCCTTCATCTTCGGAGTCAGATGAGG
AACAGTCGGAGTCCCATTCCTTCCCGATGTGCGCCTCGCCCTTGGCCTTCGTGTAGTTCT
TTTTCTTTTCCCTCCTACCATGCTTTTCTTGTGCCTGGTCACTATCATTATCAGGGCATT
GAGCTATAAAATGACCAGTCTTACCGCATTTTTAGCAGGAGTGTTTTCCTCTTGACTTGT
TCTTGTTGGGGTACTCCTTGCGTCCTTTTAGTGCGGTCTTGAAGCGCTTGATGATGAGTG
CCATCTCATCCTCATTGAGCCCGGCAGCCTCCACTTGTGCTACCTTGCTAGGTAGCGCCT
CCCTATTGCTGGTTGCTTTGAGAGCAATGGGCTGCGGCTCGTAGACGGGAAGTGGACCGT
TCCAGGCATCATCCACATATCGTGCTTATTTCGCCATCATACGCCCGCTTACAAATTTTC
CGAGGATTTCCTCGGGCATCATCTTGGTGTACCTGGGGTTTTCATGTATAAGATTTACAA
GATGGGGGTCAATAACCGTAAATGACCTGAGCATGAGTCGGACGATGTCATGATCCGTCC
ATCTTGTACTCTCGTAGCTTCGGATTTTATTAACAAGAGTCTTTAGCCTGTTGTATGTCT
GTGTTGGCTCTTCTCCCCTTATCAACGTGAATCTCCCCAGCTCGCCTTGCACCAGTTCCA
TTTTGGTGATCATGGTGGCGTCATTCCCCTCGTGACAGATCTTGAGGATATCCTAGATTT
GCTTGGCATTGTCCAAGCCACTTGCTTTATTATATTCATCCCTGCAAAGAGATGCTAGCA
AAACAGTAATAGCTTGGGCATTTTTATGTATTTGTTCATTAATAAATACGGGATTGTTAG
TGCTATCAAAATGCATTCCATTTTCTACAATTTCCCAAATGCTAGGATGGAGGGAAAATA
AGTGACTACACATTTTATGACTCCAAAATGAGTAATCCTCTCCATCGAAGTGTGGGGGTT
TTCCAAGTGGAATAGAGAGTAGATGAACATTTGAATTGTAAGGGATGCGAGAATAATCAA
AGGAGTAATTTTGATTAACCGTTTTCTTTTTGTACGAGTCGTCGTCATCCCTTGGTGAAG
AAGACGAGGTGTCACTGTCGTAGTAGATAATCTTCTTGATGCGCCTCTTCTTCTTCCTGT
CCCTCTTCTTGTGACTTGAGCCTGAGTCAGTGGGCTTGTGCTCTCTTAGCTCGTTGAGGA
GGGACTCCTTCTCCTTGTCGTTGATCACCATCCTCTTGCCCTAAGGATCCATCTCTTCGG
GCGATTAGTCCCTTAGATGAAGAGTACGGCTCAGATACTAGTTGAGAGCACCTAGAGGGG
GGGTGAATAGACGATCCTACAAAATTCAACACTAATAGCACAAACTTGGTTTATAAAATG
TTTGTTAGATTAGGCCAAGTTGCTATAGAGCGAGCTCTTGAGAAGAAATCAATTACGGAG
AAAAGTAACACAAGAGACACAGTGTTTTATCCCGTGGTTCGACCAAGTAACACATGCCTA
CTTCCACGTTGTGGTGTCCCAATAGATGAGGGTTGCACTCAACCCCTTTCAAGTGATCCA
ATGATCCACTTGAATACCATGGTCTTTTTCTTTAGAGTTCTTTTCTCGTTTGCGAGGAAT
CTCCACAAGTTGGAGCCTCTCGCCCTTACAATGTTGATTACAAGTGAAGCACAAGAGTAA
GGGAGGGAAAGCAACACACACAAGACTCAATTCGCAGCAAACACATGAACACAAGCCAAG
ACGTGAGCACAAAACACGGCGCAGGGAGTTTACAACTCAAACAGTGCTGAATTCTTTAAC
ACTATGAACCGATTGCGTGATTGCGGAGTATAGGCGTCTTAGAATGTTTAGAGAATGCTT
GGTGTTGTGCTCCATGCGCCTAGGGGTCCCTTTTATAGCCCCAAGGCAGCTAGGAGCCAT
TGGAAATCCAATTGGAAGGCAATTCTTGCCTTCTGTCGGGTGGCGCTCTGGACAGTCCGG
TGCATCACCGGACATGAACAGCAGCAGTCCGGTGCCTGATCTCCTTCCTTATCATACGCA
GCCGATCGTTGGACCTCCGGTCCCGTTGGCGCACCAGACACTGTCTGGTGCACACCGGAC
AGTCCGGTGTGACCACCTAACCGTTGGCGCGGGCCACGCGTCGCCCGCTAATTGCTGCCG
ACCGTTGGCCGTGGGCGCCTTTGGCTCACCGGACAGTCTGGTGCACACGGGACAATCCGG
TGAATTTTAGCCGCAACGCCACTGTCTTTTTCCCGAGAGCAACGAGTTCGGCGTCGGGCC
AGCCTGGGCACCGGACACTGCCCGGTGCACACCCGACAGTCCGATCCACCACAGGTTGGT
GCTGGTTTGGCTGAACTCAGCCAAATCTCCTCCACTTTCTTTTGATGTTTTTCCTAGCAC
TTAGGTAAATGTTCCAGGCCTGCTCTATAATTCTTTTACACGTATCAAGATGGTGGGTTT
ATTTAAAAGGAGTCCGAGGGCTCTTTAGCAATTGTTACACCACGAAGGGGTATCCTCAAT
CTTCGACCGCCCGATCATAATCCGACGGTTGCCATTAAATCAAATCACTTAATGGACCGG
TACGACACCAGGAACGCCGAATCAAAGATCTGTAGTCCCAAAACGCCTACACCCTGATGA
AACCCAAGCCCTCGGATCTGATCCAACGACATAGATCCCATCGCCCGAAGCGGTATGCTT
AAACTAATTCGGGCCGCCCAAATTTGATCCGTCGCCCCGGATCTAATTTGTCAGGATCTA
ATCCTATACGTTCGTCATAGGATCAGCGGCTCATATCACAACCTGTGAAGTGGTACATCA
CTCCTCTAATCCTAGCCGCACCCCACCGGATCCACGGCCAGCATCGCTTCATTCTCCTTG
AGGCCAGACGTGGCGGCGAAACGCGCAGCGTGCGGCGACACCACACCGGAGACACACATC
CACTAGCCCGACGATCTATCCGCCCCCGCGAAAACACGCAAAATGAAATTCATATACTCA
TGAATTTGATAGAGGGTGCCTTACCGCCGATGGGGATGTCGAAGGTGCATGGCCCCGACG
CTAGGTGATCCGGTGGTGGAAAGAATACTTTGGTGAGCAATTCGTGGCGACGCCAATGGT
ACAATGGCACGGGGAGGTCACAGACATGCACAGATGGCCCCGGTGATACGTCGCGACCAC
CCGCAACACCCGGAGCAGCGACGTCGACGAGGTGTCAGTGCGGTGGCCCACAAAATTCCC
TAGCATGACAACATGACTTGGGGTTAGGAGGGATAGCGCCGACGAATTTATATGCCCACG
GGAGGGGGTTAGGCGCGGAATACCGAGCGAGATGGCGGCTGGGATAGGCTCCCGTCTGGG
TCTTGCGCGAGCGCAACCACGGAGGCCGTTGGGGGAGACGACCTGATAGCGTGGTCCCAC
GATCCAGAGGGGGCACAACGAGTGGGTGGCCGGCCAGCGGTCCCCGCCGGTCTATGATCG
AAGGCGGAACGCGCGAGAAAGAACTGCGGCGCAGGCCCGGTCTGTCGGCGAGCATCACTG
ATAAGTGCGCGGACCTCCGTGGGCTAGCGGGAGGGAATACAGAGATGGGCCAGGGTCTGT
GGGATTCGGCCCAGGTATACAATTAGTCTTTATATTTTCATTTCTATTTTCTTCCCCAAT
CTCAAATTAGATTCAAATTCAAATTTTGAATTAACTTCACGTGGAGTTCAAATTTAAAGT
ATATTTAAGTGCTCAAACAAAAACTCCAACTTGTTATACACGGTTTATTTTATTGTATAT
ATCCATTATTTACTTAGACAAATGAAATATTCCCATATTATTCCTTTTAGATAGGTAGTA
CTTTGAATGTATGCCAAGATTAAAGGTTAATAAATATTCGTTGCTTATTTTAGAATAAAT
GTTTAATCTTTATTTTAGGAGATGTGTCAACTTAATTATACAATTCAACAAATAGATAAC
TAAATAGAATCCTTTTATTTAATGATTGTTAGAAAACATGTTTATTTTAGGGATTGTAGC
TTACGCACAATGAACATCTTATTATAATGTATTCCAATTCAAAATCGTTGGAGAATTTTA
ATGCATTCCCAAAACACTAACATAATTATATTTATTTATTTATATCAATTTTTCTGATAC
AAATTTTGGGCTTTACAAATCCTACCCCTTAAAAGAAATCTCGTCCTCGAAATTAGTAAG
AAAAGGGATACAGAAGGATTGGTTTGTAATTCAGCTTTTATTCTATAATTGGTTCAAAAA
TCAGAGTCTCATTTTTTGTCAATAGTGTGTGATTAGTAGAGCATAGGTATCCAACTACCT
ATTATGTAGCATATAAGCTGGACAGGTTGAGGTAAGAAAGATTATGGCAAGGAAAAGATT
TCATCTGAAATGTTTAAGTCTTGATTCATCTCGAGATTCGCTTTGACTGCTATATGCTTC
CTTGTTGACATTGATCTTTTCTTCTCCGGTCTTGGTCTCATTGATTCGAGGTGAGTGTAT
ATCATCGGGGTTGGGAAATATGGTTAAGATAGATAGGGATGAGGTAGACTACATGATGTA
GATCAAAAACTTGTTTGATGTTAGGTGGGGATATACAGATTATTGAATCCATCATGACTT
TATTGGTTAGGTTAGCTCTTCTGCTCATGGTTGAGTAGGTCTAATGTGCTAAGTTAAGTT
AATACCTGGCTAATAGGGTCTAATCTCTTCTACCAGTATCACTAATCTGTTTAAGTAGAC
CATATTAGATTAGATCATATTAGCTTAGATCACATTAGATTCTATAATCCTATTTAAGTT
TATTATTTAGTTAAGCAAATCAAGCTGACTTTATTTTTATGAAATTCTAGTATCCTTTTT
TCTAAGTGGAACTTCCAATTAGTATATTTTTGTATACACTTAAAATTTCTTCATGCCATT
AGCAGGTGTGGCATAGAAAACAAGGGCACATCAGGATTTAGATATTAGGTGAGTGTAGAG
AAGATTTGGGGTAAGAGAAAATTAGGTAAGGGAGACTTTTATTCCGGGTGGTGGATCTTG
ATTAATCTGAAGTTCTGTTTCTACTCATATCCTTCATTGTCGAAGTTAACCTTCTTGGGT
CTGATTTAGGGGCCATCGATCGTGGTGTTAGATGCCATTATCTGAGTTGGGATAACAATT
GCGGGTACATGGGGTAGGTAGGTTAAACAGAGTTTTAATTTGCTTTTGGGATAAATGGGT
TAGGCAACCTATAGGCTAGGTCGTGGTTTCACGGACGAGTTGGTCTAAGACACCAATTTA
GGTTTAAAACCCATTTATAGGAATATGGTCTAATCTATGTTACCAGTATTAACTAACTTG
TTTAAGTAACTCCCTTTAGATTGGATCATATTAGATTAGGTAGGGTCTAGATTAGATTGG
ATATAACTAAATTAGACTAGTTTAAGTTAGATAGATCTACCAGGGTAAGATATATGTTAG
AATCTTTTGAGATAGTATGGACCATATGGTGCAGGTAGGTCAGAATCTCTGTTAGGTTAA
AACAGAGGGTTATGTAACTATCAGATGGTTAAGGTAGTTGCATATAGCCGAGTTGGTCTT
TCGTTCTTAATTTAGTGCATAGTGAATTAAATTAAAACATATTTTATAGGAGTAGAGTTT
CATTTATTTCATCAGTATTATCCTTCTTGTTAAGCAACTTACATTAGATTAGCTCAACTT
GAGGTTAGCCTTCGTTAGGTTAGATTAATCTGTTACATTAGATCAGATCTAAGTTATAAT
TGTGTGACTAGATTAGACTAGCTAAGATCTCATTATTTTGGATTAGATCCTAGTTGTTAC
TTTAGGATGAGATAAGTAAAGTTGTTGGGATAAGACGAATCTTTCAAGATAAGATGAATC
TATTAAGATAAGAGAGAATCTTTTAAAATAAGATGGATCTATTAAGATAAGAGAGAGTCT
TTTAAGATAAGATGGATTTCTTTAAGTTAAGAGGGATCTATCACTTTAATGGAGGATAGT
CTAGGGTTTTTTAATTATCTTATGAATTTTTTATATTTATGTCTATATGTATATGCAAAT
GTAATTGTGGACATTACTCCACAACCCATCACACTCAATCAAAGAAATCAGACAAGTACC
ATAAGAACAAACATTCAAGTGTATAGATACCTACAAAAATAGTTTTGTTTTTGTTCCTAA
AAGTAGGTCTCCTATTCCTAAAGTCACTTTAGGTACAGGATTTCAAAGTGTGAAATCCAC
TTTTGTCTTTAGAAGTGAAAATGTAAGAGTAATCAGAGTAAAGCACCAGTGGATGAGGAA
TGATTAAGGAAAGTTTTGGAAAGGATCAGAGTTAGCAAAGGTAAGTATGTAATGGTTGTC
TAGTTCTATCTAGGTTTCGTCCTACAGTCAACATCGCTCTGATACCACTTCTGTCACACC
CAGGTTTGGGGCACCTAGACTTGGGCGTGAACAATGACCAGGTGTGCTGGGACCAAGTCT
CACACATATGATGAATAGTGGTATAGAAATAAATGTCACATCTTTACTATATAATAGAGT
TCTATACAAAATAAATAAATAATAACATCATAAGGAGACAATGATCCATCAACCCCAAAG
TTAACTGGGAGACAACGACCTAGACCTCTCACGAACTCATCACAGCATCCTCTGTGCGTC
TCATCCTGCAGTACCTCTTCTTGACCTGTAGGGGGGTGTGAGACAGCAAGGGTGAGCTCA
CATACGTTCATTGCTCAACAAGTTGTGGGGAATAATGTGCATGAACTCGTCAAAGGTGGG
AGCTCATGTGAAGTGTAAGGCTTACCAAAGAGGATGGTTAAAGTTGAGCATTGCTTTTAA
AGTTGGTCAAAATTTTATTAGCAGTTACTAAATGTAAGTGAATACCAAACCATAGTAATA
GTAAATAAAAATAATAATAATCCTAATGCGATGCATATGACAAATTGAATTTAATTCCAT
AATTAATCATGTGAGTGTCCAAGCTGCTCATGACCATTAGCACGACGAGTATACCATTTT
TACACTCTACAGAGGTTGCACATCTTTACCCACAAGTCATGTTATCCATCTGCCAAGGGA
TCGCAACTTTCCATACACCTCTACCAAGGAAGCGAGGCAGGGTAACACTACAATGCCTTT
ACAAAGTTCCACTAGCTTCAGAAAACCCGCTACAGTTTCTAGGAAGCTCCAATGCAGGGA
CCCCTTGCCTGACTGCCATCGCAGCAAAATCAACCCAAGGGCCACACCACACTGACCACT
CCCCTACAGCCCTTGCCCCTTTCAGGTAAGGTATTCCTCCACTAGCTTTCCTAATTAGTC
AGCCAAGGGCGTCCCATACCACCCTTGTGGTAGCACTGTTTTCCCGGGTGGTTCTCCATG
TTCCAATTAACATAATGCTCTTATCATGAATAATGTGTATCTCCATACCCAAAACCACAT
AAAGCAATAGCAAGTACTACCCAAAAATTCAGTGGTAAACAAGGTATAAAGATAGCCAAA
CTAGGGTAACCTATTGGGTCCCATCAAAATTAACTTGTGCAGATCATTATGATTAATAAG
AACATGATTGGGTAAAAAGAAGTGATCAAGGGCACAACTTGCCTGGGACTTGAGATTCAA
GGTACCAACTTGCTCTTCAGGTGACTCGTGACCTCGCGCTAGTCGTAGCAATACAAACAA
ACATGGTATAGGCAAAAATTAACATCACATCAAACATGAGTACAAACTGCCTAATAATAA
TCTACGCGTCCCTACGAAATCGTGGGTTCGAGAACTACTAAATTTGGAGTTACTGCTATA
AAGTTATGATTTTCTGAAGATTTAGGAGTGGTGTACAAAAGAAATTAAGTGCATAATCTT
AATTTAGGTTTCATAACAAAATAAAGTTACCAGGGAATAAGCAATATTATTATGAAGCTA
ATGCAACTGGAATGACTCAATTTGGAGTTAACATGAATTAAATATGAATTAAACAAGTTT
TTAGATTTATTTTTATACTAAAAATCTTTTTTCTAAATTAATCCTGAATTTCCCAAGGAT
TCTGTACTGCAGACAATATTTTAACAAAGCCTAGGGTGCTCTACAACAAATTCGGAGCCC
ACTTTATAATTCTTTTACATCTATCAGGACGGCGGGTTTATTTAAAAGGAGTCCGAGGGC
TCTTTAGCAATTGTTACACCGCGAAGGGGTATCCTCAATCTTCGACCGCCCGATCACAAT
CCGACGGTTGCCATTAGATCAAATCACTAAATGGACCCATACGACACCTGGAACTTCGGA
TTAAAGATCTGCGGTCCCAAAACGCCCACGCCCTGATGAAACCCAAGCTCTCGGATCCGA
TCCAACGGCATAGATCCCATCGCCCGAAGCGGTATACTTATGTAACACCCCTGGTGTTAC
TTAGGGTCTTCACTCAAGACTACACAAGTCCTGCCCATCATCACATGTGGTTTAACTTGA
GCAAAGTACACCAAACTTGGAAATCAAGATCCTAAGTAAGTGCAACTCCTCTTAGGAGTC
ATGACTTGGCTTTATCATGCACATATAGTGGAGAGACATGCCCAAACCCTAATGCAAACC
CCTTTAAACAATTGGAGCACTATAAGTAAGCATGACCATAAGGCTATAAAAACCACATGA
TCATGACTTGGGCCAATTATAACATTTGTAGTACACCTAATACCCTACTAAAAATAGTAA
GGAAGTGACCCCAAAAAGGTTTCAGAAAAACCCCAAAAGGTTCACCAAAGGGGGAAACCT
AAGGGAAAAATCAGAATTCTTCTAAGTCCAGAACCAACCCTTTTCCAAAGATCAAACATG
TTCACCCTCTTTCAAACTTCAAAACCACTTGGCCCAATTGACAAAGTGGCGCCTAAAGAC
CCCTAGAACACCCTGGAAAAGTTTGAACCCAACCCTAAGTCGTTTGACACGACTTGGCAT
AGCTTTTGTCTCGGTGTGGACAGCTCTGACAGAGCCGACTTCTCGCCTCTATATCTCTCT
ACCCCGACCGTATCCTTGCTTGGAACTCACATAAAAAGGTAGGATTTGGTGCAGGGAAGA
GATCGTACACGGGGGTTTTGCCAAGATCTGCACGCTAAGGCGCTCAAATCGGCCGTTGAA
CCATGGCAGAAGCAAACCCACACATGTTCGACGAGGGCTAACACTCGGGGGCGCGCTCAG
AGCACGCCCGTGCGCAAACCCCCGCGCGCCCGCGGCCACCCCGTGACCACGCCCGCGCCA
CGGCTATAAAGCCCTCCCCAGTGCCCGGCTAGCTTCCCCGTTGCCTCCTCTGTACCACGC
CAAACTCCCCCGAGCTCGCCCATAGCTCCGACGACCTCCCCGCGACCCGCTAGAGCCGCC
CGAGGGCAACCACCGTGGCCGAACCCTTTCCCGCCCTCCTCCACTCGATCCAAGCCCTTA
GATAGCTCCACTAGGAAGCCGTGAAGCTTGCCCGAGCTTGAACTGAGGACCCCCGCCACC
AAAATAGCGCAATCGTGCTCGTCGGAGTTCGGAACCCTGCCGGAGCACGTGGACCGGGTG
AGTCTCCGCACCATTTTCCAATTCACTGCATGCATAGCCTCTACGTCACCCCATGGAGCT
TCTCGTGCCGTTTAATTGAACTATACCGCCGTGGTTTGGCCGGAGCAGGAGCCGCCGACG
ACCTCCGCCGCCTGCGCTCGTGGCTAGGATCGCTCCGACCACCTCTGACGCCGACCCGCA
CACCGACGTGACCGCCGTGACCTCCCCTACATCACTGACAACCCCGCCGGAGCTCTACTA
CAGCTGGTAAGCCTCGCCGCCGTAATCTATGCCGCTGGTATTGTTTAAGCCAGCCAGGGA
GCGCGGGTTAGATTTCGGTTAGGGTCAGGGGGTTTTGTGCAATGTCAGCGACTCAAAGGA
ATAGTGGCGCAGGGGTATAAATAAAGGGATTGTTTTAAGAGAAGCCCAGGGGCTACGATG
CAAAGTGATTTTCCAGAAAACCTTTTTCATATTTCTGATTTAAATACAAACAGAACTTGA
AAAATTCATAACTTCAGTTTGGTTCATCTAAATCGAGTCAAACCAATTTTGCCAGATCCT
AAATAATGTAAACTACTTAGGAAAAATATAAAACCCCTAAGTGTGGCAGAACATTTCAAA
GTTTTGATTTAAATGATTAACTGGTCAAAAGCTAAATGAAATAGGAAAAAATAGCTATAC
TATTAGACTGGGATTAAGAAAATTCAGAGAAGCACTTAATCACTTCCTAACCTGTTTAAA
AATAATAAATCCCTCTGTACACCAAATTAAGGTAGAGTTTGCCATTTAAATCATTTCTAG
CTTAAAGTTAAAGAAAATATAAAAGGTAGCTTAAAATAAGAACCAGGGAGTACCCACATT
TTTGTTAGTTGCCTTACTCAGTATAGTTCACTAGAAAATTTTGTTAAACCCTTGTTTAGT
ACAAAAGAAATGAGATACCTTTTATTTTAAGAAAACAAGGAAAACTTAGAAAAAACCTAG
AAAAATAACCCTGAAGAGAAAACACACCAAACCTTGGGATAACTAATGCTTTATTATTAT
AAACATAGAAAAATTATGAGTTCTGTTGTTTGACATTTTTCAAATAACAAGTTAGTTGTA
AATGTCTTTTTAGCATTAAACTTTAAAAAATCATAACTAAATAACCACTAAGTAGCCCTC
TGTGATTTTTTGCATAGAATCATGTTATTACCTATAGATACCAGCAAAAATGACTCTTAG
TGCAGAACCCACCCCTAGATAAGAGTTGTAGTGCAAAGTGACCCCCTTTGCCCCAATGTT
TGTTATTTTTGTGCAGGCATATTCTAATTATTCTGGACCTCAAATTTATAGGACAGACTA
CAGTGACCAATAATAAATCACTGTAATTTTTACAGAATTTTTCGAAAGAGTTAATTCACT
ATTGTAGTTCAAACCCACCCTAAAATCATAAATAGAACATAAAAAGGGGAATTAATAGTG
GAGACTAATGTTACCCTCACCAAACCAGCAAAACCCCTTGAGTGCCTACTAAAACATTTA
AGGGGCCATCCAAGTCTTAATCCATTATGCTTAGGCAAAAAACCCCAAAACCTAAATTGA
TAAGCATAAACCACTGAGAACCTCTTATAATAAGGAAACCCTAAGTTATTAACTAACTTA
GTTTTTCTGCACTAGGCATAATTATTACTAAATTCTACATATCATAGCATACATATATCT
TATTCATTGCATTCGATAGATTGTAACCTCGCGGACGGAGAATACATCCTCATGCCGGAG
CAAGGAGTTGCTCAGGAGGTAGCCCGGATCCAGCACCAGAGCCTGCCCCAGAGGATCTGC
CTACCCCAGCTTTGGAAGGCAAGCCTCGGTTTATGCATAACCAGTTCTATATCTTATTTT
ACTGCACTTAATGATTATAGGCTTGTATTGTGCACTTAAGTGTAGGAGTTGCCTGAAATC
CTAGTTGCATTACCTCAGGATTTCCTTTGAGATGGATACTAATATGCTAGGTCGAGTAGT
TGCTTTACTAATTAGGGATCTCGGTAGAAGTCGAGTGATTTTTCTAACACTCGCGCGAGG
TCAGGAAATTGGTTGTATCCACTTTCATATCATACTGATGTTGGTCTGTGGACACGGATC
CATGGGGATGCGTAGTCTACGAGATGGAATTGGAATAAGGATTAACGTGCGGATATCTAT
GTCAAGCGTTTGAACGTACTAAGCACATGCCGAGAAATATGGTAAATCGGTAAACCTAGT
ACCTGATTGAACCTGGCAGCAGACTTTACTCCTCACGCGACCTGAGACGTGGTCTCCCAT
TCCGGTTATGGTGGGAACAAGTGTGGTCACTGCACGACGGCAGTCGGGGTCAGTGAGGCA
TTGTACGCCAAGGCGGTGAGCCCTGATCTGCTGACGGGAAATCGATGGGGACGGTTGATG
TGTGTGGGGACGGAGTGCCTCGCCATGTCATGTGTTTAGGTTTACCTTGCAAGGTTTAAA
AACTCGATTCGAATCGTCTACTTCTCGCAGCTAATGAGACTGCTTGATCCATTGTACTGC
ATTGAGTAACAAGTGGAAATGTGATGACTTGGCAAAAGTTGTTGATTGCTAAATGTTTGA
TACCATGTATGATTAGATAGGTATACATTTAGTCTTAAGAGAGTCACACTAAAATTTGCA
AAAGCTAAAACCTGATTTTTAGACTCAGCTTGTGCTTTTGGCAACCAAACCCCTCAGCCA
AACAATTGCATGTCTAGAGGTAGAGGAGTAGACTCCTCACACCGGGTAAGTCTAGCTGAG
TATTAGTATACTCAGCCTTGCTTGTGGCATAATTTTACAGGTTCTCTGGAGGACATGGTT
GCTGGAGTGACTTGGCCGTCCATCTTGCCACCAGGTTGGACAGTCGAGTGGGACCCTACC
TCGGCAGAGGAGGAGCATGAGGAGTGATGGGATAGGCTTCCCCATCTCTCTGTTTATTTA
TTGTTAGTTTCATTCCGCTGCATTCTGAACTATGATCTCTACTTTTGCTAAAACTCCGAT
GTTGATGTAATAATGTGATACTCCTTAATGTATGGTTTATGCTTTATTGTATTTGCTCTG
TGCCTCACCATCGAGTGAGTACGTGGTACCTGATCCTGTTAGTGGCCTCGTCGGACTAGA
TCTGAGGGACTGTCGTATTATTCCCATTTAAGTGTGGTCTAGCCTCTAAGGCGGGACTTG
GGCACTTAAGTTGGAATAATTCGGACGGTTTCGCCATAGCTTAAACTAATCCGGGCTACC
CAAATTTGATCCGATGCCCCGGATCTAATTTGTCAGGATCTAATCCTATACGTTCATCAC
ACGATCAGCGGCTCAGATCACAACCCGTGAAGCGGTACATCACTCCTGTAATCCTGGCCG
CACCCCACCGGATCCACAGCCAGCATCATTTCTTCCTCCACGAGGCCGGACGCGGCAGCG
AAACGCGCAGCGCGCGACGACACCACACCGGAGACACGTAGCCACTAGCCCGACGATCAA
TCCGCCCACGTGAAAACGCGCAAAATGAAATTCGTATACTCGTGAATTTGATAGAGGGTG
CCTTACCGCCGATGGGGATGTCGAAGGTGCATGGCCACGGTGCTAGGCGATCCGGTGGTG
GAAAGAATACTTCGGTGAGCAATTCGTGGCGACGCCGATGGTACAATGGCACGGGGAGGT
CACAGACATGCACGGATGGCCCTAGCGATACGTCGCGACCACCCGCAACACCCGAAGCAG
CAACTTCGACGAGACGTTAGTGCGATGGCCCGCAAAATCCCCCAATGCATGATCGGTGAG
GAGAGCTGAAAGCTCCCAACGCGACAACATGACTTGGGGTTAAGAGGGATAGAGCCGACC
AATTTATATGCCCACGGGAGGGGGTTAGGCGCGGAATACCCGTGCGAGATGGTAGCTAGG
ATAGGCTCCCGTCTGGGTCTTGCGCGGGCGCAACCACAGAGGCCGTTGGGGGAGACGACC
TGACAGTGCGGTCCCACGATCCAAAGGGGGCACAACGAGTGGGTGGCCGGCCAGCGGGCC
CCGCCAGTCTGTGACCGAAGGCGGAACACGCGAGAAAGAGCTGCGGCATGGGCCTGGTGT
GTCGGCGAGCATCACTGGTAAGCGCGTGGACCTCCGTGGCCTAGCGGGAGGGAATACAGA
GATGAGCCAGGGTCTGTCGGATTGGACCCAGGTAAACAGTTAGTCTTTATATTTTCTTTT
CTATTTTCTTCCCCAATCTCAAATTAGATTCAAATTCAAATTTTGAATTAACTTCACATG
GAGTTCAAATTTAAAGTATATTTAAGTGCTCAAACATAAACTCCAACTTGTTATACACGG
TTTATTTTATTGTATATATCCATTATTTACTTAGTCAAATGAAATATTCCCATATTATTC
CTTTTAGATAGGTAGTACTTTGAATGTGTGCCAAGATTAAAGGTTAATAAATATTCATTG
CTTATTTTGGAATAAATGTTTAATCTTTATTTTAGTTGATGTGTCAACTTAATTATACAA
TTCAACAAATAGATAACTAAATATAATCCTTTTATTTAATGATTGTTAGAAAACATGTTT
ATTTTAGGGATTGTAGCTTTCGCACAATGAACATCTTATTATAAGGTATTCCAATTCAAA
ATTGTTGTAGAATTTTAATGCATTCCCAAAACACTAACACAATTATATTTATTTATTTAT
ATCATTTTTTCTGATACAAATTTTGGGCTTTACAAATACCTTGAGAAGTTCTGTGAACCT
CAATGCCGAGAAAATAACTAAGGGCACCAAGTTCCTTGACTTCAAATTCAGAGTGGAGCT
GCTGCAGAAGCTTATTAGTAGCTAAGGCAGATGAGAAGATAATAATAATATCATCCACAT
ATATAAGAATATACATTTGTACTTCGGGACGATTGAGAATAAATAATGACACATCAACCT
TAGATGCTTGAAATCCTAGCTTGATAAGAGTACCAATCAGACAAGAGAACCATGCACGAG
GGGCTTGTTTAAGTCCATATAGGGCCTTATCAAGCTTGCAAAGAAAATCTAGATGATTAG
GGTCTTCAAAACCAGGGGTTGCTTCATATACACATCTTCATTAAGAAAACCATGAAGAAA
AGCATTCTGAATATCAATTTGTCTAAGAGACCAATCACGAGATACAACTAGAGATAATAA
TAACCGAATGGTAGTGTGTTTAAGAACTGGGCTGAACGTGTCATCATAATCAACACCATA
CTGCTGTTTAAAACCTTTAGCAACCAGTCTAGCTTTATGGCGATCTACTGCCTTCACCAG
GTTGTTGCTCAGTGAAAGGGAAATAGGGTTAACCTTTTCCTATAATTAATTTTGGTGCTT
GATAGTCAACATAAACACATGGACTATCTAGTTTGCCTAGAACTCATGTATCACAGGTGC
ATAAGGTTCAACACAAACCAATAAAAGAATAAAGTTAGGGACTCAATTTGAAACGGAGCA
AAAAACTTGAGTGTGCTGTGGATTAGCGCACCGGACAGAGTCCGGTGCACCAGGACCATA
CAGGTGTCAACCAGCCACTCCCGAGAAAACGAAGGCGCGCTCCGCTATAATTCACCGGAC
TGTCTGGTGTGCCACCGGACTGTCCCGTGAGCCAGCGGGCAACGACTATATGCGCGCAAC
GGTCGACTCTGCAAAGTGCTATAGTGAGCTACAGTGCGCGACGGAAGTCAGAGCCGCGAA
GTCAGAAGGGAACCAGACTGTCCGGTGTAGCATCGGACTTTCCGGTGCCACAAGAAGACA
AAGCTCCAACGGTCGACTTCGCTCCGAACCCTAATGGTTGCGTGATGTGGCGCAGCACCG
GACAGTGCACAGTGCCTGTCCGGTGGTGCACCAGACTGTCTGGTGCGTCAATCGCCAGCA
GCCTCCCCAATGGCTACCTAGGTTACCCCCCAACCACCACAACTTCAAGCATCCAAGATT
TCTGAAGATCACATTTGTCGGTACCCTGAAACTAGGGTACCCCTTACTACAGTATGAAGA
CGCAGTACCCACGTGGCTATCTTTAGTCGCGTGGTAAAGGAGCTGTGCGTGGGACCAGGC
CGTGACTCGCTCCAACCTCAAGTGATTACTCTGGGTCCACAACAGCGTCTGACCCCATCA
CATGGGTGGGTCCAAAACCGCCAGATGGCCAGAAAAGATGATATACTCCAAGGTATCAAC
AGTGAGTCCGGGCCCCCATGTGAAAGTGCCGGACCACTGTATATACAGACCGGACCTCCG
GGTAAGGTCCAGGACCTCCACGGGCGCAAACCAAACCCCTAGGATGGGTTCCGGACCCCT
CTGTGTGGGGTCCGGGCCACTCACGGCAGGGTCCTAGGATTCTGAGACAAAGAATACCCA
GGCTTTAATCAAGGCCAGGTGGGGGTCCGGAGCCGACACATGTCCGGACCATACCGTATA
CGCTTCTGCTCCCTGTTGAGGCGGAGCCCCGATGCTGCCACGTGGCATGGTGCCGTGACA
TAAGCCAACATGCGGAGCCTGACGTAAGGCCTCTGGGCTGCGTGGCCTCTGCATTTATTG
AGGGTAAGGCACGCCGCCTGTCCATTCCACTGGCAGGCGATGTGCCGCCTCGGCATTTAT
TGAGCCCTGCCCATTCCACTGGCAGGCGATGTGCCACCTCCGCATTTAATGAGCCCTGTC
CATTCCTCTGGTAGGCGGCGACCAGTCCGTTCCGCAGGCGGTGTGCCTGTCCATTCCATT
GGCATGCGGTACGCCCATACTGCCGCGTGTACTACACTCATCATTACTCGTACGTTACCA
AGGAAGCAGCCGCCGCGTATCAATACAGTGTGGACTGCGGATATCAGGGCACCTGGAGAT
TGCTTAGGCGTTACATGCATTAGTTACTCCTATAATGTATTCCTTCCATTTTGCTCCTGG
GCCCACATGTTGGAGCTCAGCATCCTTGTATGTGCCTCCCTTGAGCTATAAAAGGGAAGG
CACACAACGTTACAAGGCAGACCCAACTCAAACTCTCAAGTTCACTCGGACTCAATACAA
CACACAGACAGTGGAGTAGGGTATTACGCTCTGGCGGCCCGAACCACTCTAAACCCTTGT
TGCCGCTGCTGTTGTTGCCGCTGCTATTGTTATTGCTGCTGCTGGTGCCCCTGGGGGAGA
TCGCCCCCGGGTGGTGGTGGTGGCGGTGGGACCGATGGTGGTTGTCGTGGCGGCGGGCCC
GATAGTGGTGGTGGCGGAGGACTGACGCGCCTCTGCGCGCCCTAGGCTTGGGAGCTGACC
CCCTCGGCCCCACCAGCAGTCCTCTGACACTTCTGGGGGGGTTCGAGATGAATGACCCAT
CAGCGCGGCGTAGCCTGCACCGCCTCTCCTCCTCCAAGCCCCCGGAGCTACCTAGGGCGA
AGGCGCCGCTTGCAGCCCCTCTGCCCTTTTCCAAGGGGCTGGGGGCCGCGGCAGGACCGA
CAATAGGGGCCGGACCGGCGGGCTGGGGACCCCCAGTCGGTACACCAGGGATCCGAATCC
CACGGAGGGGGTCCCGACTGCTAGTCTGATACCGCCACGTCGCTCTCGTCGAGGGTCGAT
AGAGTGGCCAGCACCGCCGATCGCAGCCCTGGATCATCACAGAGTGCCGGGATGTCCTGG
GGGAGTATGAAGGATTCGGGGACGAAGGACTCACCAGTAATCCCCTTCACCAGGAGTTCC
AGCTCCTCCCAGGACAGGTCGGTACCCAGCCCGCGCTGGATCCGGTCGATGTCGTTCGAG
CCGGTGAACTAGCAACACAGGCACGCCCTCCTCTGCAGCAGCGTGATCCGGCACTTCAGG
AAGTCACCGACCACGTGCATGGAGGTCAGACCACCGGTTGCCAGGATCTTGATTCTGTCC
AGCACAGGCAGGAGCTCTGGCGATAGCGACTGCTTGGTCCTCCAGTGCTTGCGGTCGAGG
GCTAGCCCATTGCTCGGCAGAACGAGGCGGTCATTGGCCTCGGCGCTGACGATCACCCAG
TCGCCGCGCCAGTTTTCCCACCTCGCGCCACTGAAGGTGGAGATGTAGGCGTCGGCTGAA
TCCGGCCTTGTCCGGAAGTAGTAGGCGCCGAGGTGGTCCTTAGCCCTCCCAGACTTCACC
AACACGAAGAAATGGTGGAAGAGGGAGGTGCAGGGGGCCACCCCTACGAACATCTCGCAG
AGGTGGACGAAGATGGCCGCCTGGAGGATGGAGTGGGGTGAAAGGTGCTGAAGCTGGAGC
CCAAACTCCTCCAACAGCAGCAAGAAGAAAGGCGAGATCGGCAGCGCCAACCCGCAGGAG
AGGTAGGAGACGAAGAGCACGAACTCCTCGGCAGCGAGATCGCCGAGGGGAGTGGCGCCG
GAGCGGATCCTTCTAGCGTGCACCGGCGCACTCCATCCGAGCAGGTTGCGCACTAGGTTG
AGCGCCCCCTCAGACTAGAAGCGCTCGGGATGACCTAGCAAAGTCATGGCGTCGGCGGAG
[truncated: 1,483,737 more chars]
