# Supplementary material for: High Quality Maize Centromere 10 Sequence Reveals Evidence of Frequent Recombination Events
Source: Front Plant Sci. 2016 Mar 23;7:308. doi: 10.3389/fpls.2016.00308 (PMC4806543; doi:10.3389/fpls.2016.00308)
Supplement: Supplementary file 8 [file DataSheet2.FASTA]

>gi|194354100|gb|AC209849.4|parts_not_in_resequenced_BAC12 Supplementary sheet S2. GenBank BAC #12 sequence deleted in the resequenced BAC #12.
TGGTTTCGCGCAAATTTGTTGCAGCAAGTTCAAACCATTCCGAAAAGCGAGGTGTCGGGG
GGTTCCATAAAGAGCACGAGTTTTTCCCACCAGAACCAATTTCTTTTTTTTGCAAACAAA
ACATGCCCAATTCCAATACTTTAAGGTCAAAAAACTCATGTTTGGGGAGGTTTCGCGCAA
TTTCGTTGCCCGCACGTCACCCCATTCCGAAAACGGGTGTCGGGGGTGCATAAAAGCACG
AGTTTTTGCCACCGGAACCATTTTTTCGTTTTTTCGCAACGAACATGCCCAATCCACTAC
TTTAGGACCAAAACCAATGTTTGGGGTGGTTTCGCGCAATTTCGTTGCCGCACGTCACCC
ATTCCGAAAACGGGTGTCGGGGTGCATAAAAGCACGAGTTTTTGCCACCGGAACCATTTC
TTCTTTTTTCGCAACGAACATGCCCAATCCACTAATTTAGGTCCAAAACTCATGTTTGGG
GTGGTTTCGCGCAATTTCGTTGCGTCACCCATTCCGAAAACGGGTGTCGGGGTGCATTCA
AAGCACAAGTTTTTGCCACCGGAACCATTTCTTCGTTTTTCGCAACAAACATGCCCAATA
AACTACTTTAGGTCGAAAACTCGTGTTTTGGGTGGTTTCGCGCAATTTCGTTGCCGCACG
TCAACCATTCCGAAAACGGGTGTCGGGGTGCATAGAAGCACGAGTTTTTGCCACCATAAC
CATTTCTGTTTTTTCGCAACGAACATGCCCAATCCACTACTTAAGGTCCAAACTCATGTT
TGGGGGTGGTTTCGCCCAATTTCGTTGCCGCACGTCACCATTCCGAAAAACGGGTGTCGG
GGGTGCATACAATGCACGAGTTTTTGCCAGCGAAACCATTTCTTCGTTTTTAAAACGAAC
ATGCCCAATCCACTACTTTAGGTCCAAAACTCAAGTTTGGGGTGGTTTTGCGCAATTTCG
TTGCCGCACGTCACCCATTCCGAAAACGGGTGTCCGGGTGCATAAAAGCACGAGTTTTTG
CCACCGGAACCATTTCTTCATTTTTCGCAACGAACATGCCCAATCCACTAATTTAGGTCC
AAAACTCATGTTTTGGGTGGTTTCGCGCAATTTCGTTGCCGCAGGTCACCCATTCCGAAA
ACGGGTGTCGAGGTGCATTCAAAGCACAAGTATTTGCCACCAGAACCATTTCTTCGTTTT
TCGCAACAAACATGCCCACTAAACTACTTTAGGTCCAAAACTCATGTTTTGGGTGGTTTT
GCGCAATTTCGTTGCCGCACGTCAACCATTCCGAAAACGGGTGTCGGGGGTGCATAAAAG
CACGAGTTTTTGCCACCATAATCATTTCTTGTTTTTTCGCAACGAACATGCCCAATCCAC
TACTTAAGGTCCAAAACTCATGTTTGGGGTGGTTTCGCCCAATTTCGTTGCCGCACGTCA
CCCATTCCGAAAACGGGTGTCGGGGTGCACACAATGCACGAGTTTTTGCCAGCGAAACCA
TTTCTTCGTTTTTCACAACGAACATGCCCAATCCACTACTTTAGGTCCAAAACTCAAGTT
TGGGGTGGTTTCTCGCAATTTCGTTGCCGCACGTCACCCATTCCGAAAACGGGTGTCAGG
GTGCATAAAAGCTCGAGTTTTTGCCACCGGAACCATTTCTTCGTTTTTCGCAACGAACAT
GCCCAATCCACTACTTTAGGACCAAAACCCATGTTTGGGGTGGTTTCGCGTAATTTCGTT
GCCGCATGTCACCCATTCCGAAAACGGGTGTCGGGGAGCATAAAAGCACGAGTTTTTGAC
ACCGGGACCATTTCTTCATTTTTCGCAACGAACATGCCCAATCCACTATTTAGGTCCAAA
ACTCATGTTTGGGGTGGTTTCGCGCAATTTCGTTGCCGCACGTCACCCATTTCGAAAACG
GGAGTCGGGGTGCATTCAAAGCACAAGTTTAAGCCACCGGAACCATTTCTTCGTTTTTCG
CAACAAACATGCCCACTAAAATACTTTAGGTCCAAAACTCATGTTTTGGGTGGTTTCGCT
CAATTTCGTTGCCGCACGTCACCCATTCCAAAAACGGGTGTCGGGGTGCATAAAAGCACG
AGTTTTTGCCACCGGAACCCTTCTTCCTTTTTCCCAACGAATATCCCCAATCCACTACTT
TAGGTCCAAAACTCAAGTTTGGGGTGGTTTCGCGCAATTTCGTTGCCGCACGTCACCCAT
TCCGAAAACGGGTGTCGGGGTGCATAAAAGCACGAGTTTTGCCACCGGAACCATTTCTTC
ATTTTTTCGCAACGAACATGCCCAATCCACTAATTTAGGTCCAAAACTCATGTTTGGGGT
GGTTTCGCGCAATTTCATTGCCGGATGTCACCATTCCGAAAACAGGTGTCGGGGTGCATA
AAAGCACGAGTTTTTGCCACCGGAACCATTTCTTCATTTTTCGCAACGAATATGCCCAAT
CCACTACTTTAGGTCCAAAACTCAAGTTTGGGGTGGTTTCGCGCAATTTCGTTGCCGCAC
GTCACCCATTCCGAAAACGGGTGTCGGGGTGCATAAAAGCACGAGTTTTTGCCACCGGAA
CCATTTCTTCGTTTTTCGCAACGAACATGCCCAATCCACTACTTTAGGACCAAAACCCAT
GTTTGGGATGGTTTCGCGCAATTTCGTTGCCGCACATCACCCATTCCGAAAACGGGTGTC
GGGGTGCATAAAAGCACGAGTTTTTGCCACCGGAACCATTTATTCATTTTTCGCAACGAA
CATGCCCAATCCACTAATTTAGGTCCAAAACTCATGTTTGGGGTGGTTTCGCGCAATTTC
GTTGCCGCACGTCACCCATTCCGAAAACGGGTGTCGCGGTGCATTCAAAGCACAAGTTTT
TGCCACCGGAACCATTTCTTTGTTTTTCGCAACAAACATGCCCACTAAACTACTTTAGGT
CAAAAACTCATGTTTTGGGTGGTTTCGCGCAATTTCGTTGCCGCACGTCAACCATTCCGA
AAAACGGGTGTCGGGGTGCATAAAAGCACGAGTTTTTGCCACCAGAACCATTTCTTCTTT
TTTTGCAACGAACATGCCCAATCCACTACTTAAGGTCCAAAACTCATGTTTGGGGTGGTT
TCGCGCAATTTCGTTGCCGCACGTCACCCATTCCGAAAACGGGTGTCGGGGTGCATACAA
TGCACGAGTTTTTGCCACCGAAACCATTTCTTCGTTTTTCGCAACGAACATGCCCAATCC
ACTACTTTAGGTCCAAAACTGAAGTTTGGGGTGGTTTCGCGCAATTTCGTTGCCGCACGT
CACCCATTCCGAAAACGGATGTCGGGGTGCATAAAAGCTCGAGTTTTTGCCACCGGAACC
ATTTCTTCGTTTGTCGCAACGAACATGCCCAATCCACTACTTTAGGACCAAAACCCATGT
TTGGGGTGGTTTCGCGCAATTTCGTTGCCGCACGTCACCCATTCCGAAAACGGGTGTCGG
GGTGCATAAACGCATGAGTTTTTGCCACCGGGACCATTTCTTCATTTTTCGCAACGAACT
TGCCCAATCCACTAATTTGGGTCCAAAACTCATGTTTGTTGTGGTTTCGCGCAATTTCGT
TGCCGCACGTCACCCATTCCGAAAACGGGTGTCGGGGTGCAATCAAAGCACAAGTTTTTG
CCACCGGAACCATATCTTCGTTTTTCGCAACAAACATGCCCACTAAACTACTTTAGGTCC
AAAACCCATGTTTGGGGTGGTTTCGCGCAATTTCGTTGCCGCACGTCACCCATTCCGAAA
ACGGGTGTCGGGGTGCATAAAAGCACGAGTTTTTGCCACCAGAACCATTTCTTCTTATTT
CGCAACGAACATGCCCAATCCACTACTTAAGGTCCAAAACTCATGTTTGGGGTGGTTTCG
CGCAATTTCGTTGCCGCACGTCACCCATTCCGAAAACGGGTGTCGGGGTGCATAAAAGCA
CGAGTTTTTGCCACCGGAACCATTTCTTCATTTTTCGCAACGAATATGCCCAATCCACTA
CTTTAGGTCCAAAACTCAAGTTTGGGGTGGTTTCGCGCAATTTCGTTGTCACACGTCACC
CATTCCGAAAACGGGTGTCGGGTTGCATAAAAGCACGAGTTTTTGCCACCGGAACCATTT
CTTCGGTTTTCGCAACGAACATGACCAATCCACTACTTTAGGTCCAAAACCCATGTTTGG
GGTGGTTTCGCGCAATTTCGTTGCCACAAGTCACCCATTCCGAAAACGGGTGTCGGGGGT
CCATAAAAGCACGAGTTTTTGCCACCAGAACCATTTCTTCGTTTTTCGCAACGAACATGC
CCAATCCACTACTTTAGGTCCAAAACCCATGTTTGGGGTAGTTTCGCGCAATTTCGTTGC
CGCACGTCACCCATTCCGAAAACGGGTGTCGGGGTGCATAAAAGCACGAGTTTTTGCCAC
CGGAACCATTTCTTCATTTTTCGCAACGAATATGCCCAATCCACTACTTTAGGTCCAAAA
CTCAAGTTCGTGGTGGTTTCGCGCAATTTCGTTGCCGCACGTCACCCATTCCGAAAACAG
GTGTCGGGGTGCATTCAAAGCACAAGTTTTTGCCACCGGAACCATTTCTTCGTTTTTCGC
AACAAACATGCCCACTAAACTACTTTAGGTCCAAAACTCATGTTTTGGGTGGTTTCGCTC
AATTTCGTTGCCGCACGTCACCCATTCCGAAAACGGGTGTCGGGGTGCATAAAAGCACGA
GTTTTTGCCACCAGAACCATTTCTTCTTTTTTCGCAACGAACATGCCCAATCCACTACTT
AAGGTCCAAAACTCATGTTTGGGGGGGTTTCGCGCAATTTCGTTGCCGCACGTCACCCAT
TCCGAAAACGGGTGTCGGGGTGCATAAAAGCACGAGTTTTTTCCACCGGAACCATTTCTT
CGTTTTTCACAACGAACATGCCCAATCCACTACTTTAGGACCAAAACCCATGTTTGCGGT
GGTTTCGTGCAATTTCGTTGCCGCACGTCACCCATTCCGAAAACGGGTGTCGGGGTGCAT
AAAAGCACGAGTTTTTGCCACCGGAAGCATTCTTCTTTTTTCGCAACGAATATGCCCAAT
CCACTACTTTAGGTCCAAAACTCAAGTTTGGGGTGGTTTCGCGCAATTTCGTTGCCGCAC
GTCACCCATTCCAAAAACGGGTGTCGGGGGTGCATAAAAGCACGAGTTTTTGCCACCAGA
ACCATTTCTTCTTTTTTCGCAACGAACATGCCCAATCCACTACTTAAGGTCCAAAACTCA
TGTTTGGGGTGGTTTCGCGCAATTTCGTTGCCGCACGTCACCCATTCCGAAAACGGTTGT
CGGGGTGCATACAATGCACGAGTTTTTGCCACCGAAACCATTTCTTCGTTTTTTGCAACG
AACATGCCCAATCCACTACTTTAGGTCCAAAACTCATGTTTTGGGGTGGTTTCGCGCAAT
TTCGTTGCCGCACGTCACCCATTTCGAGGACGGGTGTCGGGGTGCATAAAAGCACGAGTT
TTTGCCACCGGAACCATTTCTTCGTTTTTCACAACGAACATGCCCAATCCAATACTTTAG
ATTCAAAACTCATGTTTGGGGTGGTTTCACGCAATTTCGTTGCCGCACGTCACCCATTCC
GAAAACGGGTGTCGGGGTGCATAAAAGCACGAGTTTTTTTCCACTGGAACCATTTCTTCT
TTTTTCGCAACGAATATGCCCAATCCACTACTTTAGGTCCAAAACTCAAGTTTGGGGTGG
TTTCGCGCAATTTCGTTGCCGCACGTCACCCATTCCAAAAACGGGTGTCGGGGTGCATTC
AAAGCACAAGTTTTTGCCTCTTTTAACCCTTCCCCCGTTTTTCGCAACAAACATGCCCAC
TAAACTAACTTTAGGTCCAAAACTCATGTTTAGGGTGGTTTTCTCGCAATTTCGTTGCCG
CACGTCAACCATTTCCAAAAACGGGTGTCGGGGTGCATAAATAGAAAAATTTTTTGCTTA
CCAAAACATTTTCTTTTTTTTTCNNNNNNNNNNNNNNNNNNNNNNNNNNNNNNNNNNNNN
NNNNNNNNNNNNNNNNNNNNNNNNNNNNNNNNNNNNNNNNNNNNNNNNNNNNNNNNNNNN
NNNACCATTTTTTTCTTTTTTTGCCAACGAAAAATCCCCATACCCTTTCTTTAGGTCCAA
AACTCAAGAATGGGGGGGGTTTCGCGCAAATTTGTTTCCCGCACGTCACCCAATCCGAAA
AACGGGGTGGTCGGGGGTGCAAAAAGCACGAGTTTTGCCACCGGGAACCCATTCTTCGTT
TTTTCGCAAACGAACCATCCCCAATCCCACTACTTTGTGGTCCAAAACCCCATGTTTGGG
GGTCGTTTTAGCGCAAATTTCGTTGCCGCACGTCACCCATTCCGAAAACGGGTGTCGGGG
GTGCATAAAAAGCAACGAGTTTTTGCCACCGGAACCATTTTTTCTTTTTTTCGCAACGAA
CATGCCCAATCCACTTTAGGTCCAAAACCCATGTTTGGGGTGGTTTCGCGCAATTCCGTT
GCCGCACGTCAACTATTCCGAAAACGGGTGTTACATAAAAGCACAAGTTTTTGCCACCGG
AACCATTTGTTCGTTTTTCGCAACGAACATGCCCAATCCACTACCTTAGGACCAAAACCC
ATGTTTGGGGTGGTTTCGCGCAATTTCGTTGCCGCACGTCACCCATTCCGAAAACGGGTG
TCGGGGTGCATAAAAGCACGAGTTTTTGCCACCGAAACCATTTCTTCGTTTTTCGCAACG
AACATGCCCAATCCACTACTTTAGGACCAAAACCCATGTTTGGGATGGTTTCGCGCAATT
TCGTTGCCGCACATCACCCATTCCGAAATCGGGTGTCGGGGTGCATAAAAGCACGAGTTT
TTGCCACTGGAACCATTTCTTCGTTTTTCGCAACGAACATGCCCAATCCACTACTTAAGG
TCCAAAACTCATGTTTGGGGTGGTTTCTCGCAATTTCATTGCCGCACGTCACTCATTCCG
AAAACGGGTGTCGGGGTGCATTCAATGCACAAGTTTTTGCCACCGGAAACCATTTCTTCG
TTTTTCGCAACAAACATGCCCACTAAACTACTTTAGGTCCAAAACTCAAGTTTGGGGTGG
TTTCGCGCAATTTCGTTGCCGCACGTCACCCATTCCGAAAACGGGTGTCGGGTGCATAAA
AGCACGAGTTTTTGCCACCGGAACCATTTCTTCGTTTTTCGCAACGAACATGCCCAATCC
ACTACTTTAGGTCCGAAACCCATGTTTGGGGTGGTTTCGCGTAATTTCGTTGTCGCACGT
CACCCATTCTGAAAACGGGTGTTGGGGTGCATAAAAGCACGAGTTTTTGCCACCGGAACA
ATTTCTTCATTTTTCGCAACGAACATGCTCAATCCACTACTTTAGGTCCAAAACTCATTT
TTGGGGTGGTTTCGCGCAATTTCGTTGCCGCACGTCACCCATTCCGAAAATGGGTGTCGG
GGTGCATACAAAGCACAAGTTTTTGCCACTGGAACCATTTCTTCGTTTTTCGCAACAAAC
ATGCCCACTAAACTACTTTAGGTCCAAAACTCATGTTTTGGGTGGTTTCGTGCAATTTCG
TTGCCGCACGTCAACCATTCCGAAAACGGGTGTGCGGGGTGCATAAAAGCACGAGTTTTT
GCCACCTTGCATTTCTTCTTTTATCGCAACGAACATGCCCAATCCACTATTTAAGGTCCA
AAACTCATGTTTGGGGTGGTTTCGCGCAATTTCGTTGCCGCACGTCACCCATTCCGAAAA
CGGTTGTCGGGGTGCATACAATGCACGAGTTTTTGCCACCGAAACCATTTCTTCGTTTTT
TGCAACGAACATGCCAAATCCACTAATTTAGGTCCAAAACTCATGTTTGGGGTGGTTTCA
CGCAATTTCGTTGCCGCACGTCACCCATTCCGAAAATGGTTGTCGGGGTGCATACAATGC
ACGAGTTTTTGCCACCGAAACCATTTCTTCATTTTTCGCAACGAACATGCCCACTAAACT
ACTTTAGGTCCAAAACTCATGTTTTGGGTGGTTTCGCGCAATATCGACGTCGCACGTCAC
CCATTCCGAAAACGGGTGTCGGGGTGCATAAAAGCAGGAGTTTTTGCCACCGGAACCATT
TCTTCGTTTTTCGCAACGAACATGCCCAATACACTACTTTAGGTCCAAAACTCATGTTTG
GGGTGGTTTCGCGCAATTTCGTTGCCGCACGTCACCCATTCCGAAAACGGGTGTCGGGGT
GCATAAAAGCACGAGTTTTTGCCACCGGAACCCTTTCTTCGTTTTTCGCAACGAATATGC
CCAATCCACTACTTAAGGTCCAAAACTCATGTTTGAGGTGGTTTCGCGCAATTTCGTAGC
CGCACGTCACTCATTTCGAAAACGGGTGTTGGGGTGCATACAATGCACGAGTTTTTGCCA
CCGAAACCATTTCTTCGTTTTTCGCAATGAAATGCCCAATCCACTACTTTAGGTCCAAAA
CTCATGTTTTGGGTGGTTTCGCGCAATTTCGTTGCCGCACGTCAACCATTCCGAAAACGG
GTGTCGGGGGTGCATAAAAGCACGAGTTTTTGCCACCAGAACCATTTCTTCTTTTTTCGC
AACGAACATGCCCAATCCACTACTTAAGGTCCAAAACTCATGTTTGGGGTGGTTTCGCGC
AATTTTCGTTTGCCCGCACGTCACCCATTCCCGAAAACGGGTGTCGGGGTGGCATACAAT
GCACGAGTTTTTGCCACCGAAACCATTTTCTTCGTTTTTCGCAACGAACATGCCCAATCC
ACTACTTTAGGTCCAAAACTCAAGTTTGGGGTGGTTTCGCGCAATTTTCGTTGCCGCACG
TCACCCATTCCGAAAACGGGTGTCGGGGTGCATAAAAGCTCGAGTTTTTGCCACCGGAAC
CATTTCTTCGTTTTTCGCAACGAACATGCCCAATCCACTACTTTAGGACCAAAACCCATG
TTTGGGGTGGTTTCGCGCAATTTCGTTGCCGCACGTCACCCATTCCGAAAACGGGTGTCG
GGGTGCATAAAATGCACGAGTTTTTGCCACCGAAACCATTTCTTCGTTTTTCGCAACGAA
CATGCCCACTAAACTACTTTAGGTCCAAAACTCATGTTTGGGTGGTTTCGCGCAATTTCG
TTGCCGCACGTCACCGATTCCGAAAACGGGTGTCGGGATGCATACAATGCACGAGTTTTT
GCCACCGAAACCATTTCTTCGTTTTTCGCAACGAACATGCCCAATCCACTAATTTAGGTC
CAAAACTCATGTTTGGGGTGGTTTCGCGCAATTTCGTGTCGCACGTCACCCATTCCGAAA
ACGGGTGTCGGGGTGCATAAAAGCACGAGTTTTTGCCACCGGAACCATTTCTTCATTTTT
CGCAACGAATATGCCCAATCCACTACTTTAGGTCCAAAACTCAAGTTTGGGGTGGTTTCG
CGCAATTTCGTTGCCACACGTCACCCATTCCGAAAACGGGTGTCGGGGTGCATAAAGCAC
GAGTTTTTGCCACCGGAACCATTTCTTCGTTTTTCGCAACGAACATGCCCAATCCACTAC
TTTAGGTCCAAAACCCATGTTTGGGGTGGTTTCGCGCAATTTCGTTGCCGCACGTCACCC
ATTCCGAAAACGGGTGTCGGGGTGCATAAAAGCACGAGTTTTTGCCACCGGAACCATTTT
TTCGTTTTTCGCAACGAACATGCCCAATCCACTACCTTAGAACCAAAACCCATGTTTGGG
GTGGTTTCGCGCAATTTCGTTGCCGCACGTCACCCATTCCGAAAACGGGTGTCGGGGTGC
ATAAAAGCACGAGTTTTTGCCACCGGAACCGTTTCTTCATTTTTCGCAACGAACATGCCC
AATCCACTAATTTAGGTCCAAAACTCATGTTTGGGGTGGTTTCGCGCAATTTCGTTGCCA
CACGTCACCCATTCCGAAAACGGGTGTGGGGGGTGCATTCAAAGCACAAGTTTTTGCCAC
CGGAACCATTTCTTCGTTTTTCGCAACAAACATGCCCACTAAACTACTTTAGGTCCAAAA
CTCATGTTTTGGGTGGTTTCGCGCAATTTTGTTGCAGCACGTCAACCATTCCGAAAACGG
GTGTCGGGGGTCCATAAAAGCACGAGTTTTTGCCACCAGAACCATTTCTTCTTTTTTCGC
AACAAACATGCCCAATCCACTACTTAAGGTCAAAAACTCATGTTTGGGGTGGTTTCGCGC
AATTTCGTTGCCGCACGTCACCCATTCCGAAAACGGGTGTCGGGGTGCATAAAAGCACGA
GTTTTTGCCACCGGAACCATTTCTTCGTTTTTCGCAACGAACATGCCCAATCCACTACTT
TAGGACCAAAACCAATGTTTGGGGTGGTTTCGCGCAATTTCGTTGCCGCACGTCACCCAT
TCCGAAAACGGGTGTCGGGGTGCATAAAAGCACGAGTTTTTGCCACCGGAACCATTTCTT
CATTTTTCGCAACGAACATGCCCAATCCACTAATTTAGGTCCAAAACTCGTGTTTGGGGT
GGTTTCGCGCAATTTCGTTGCGTCACCCATTCCGAAAACGGGTGTCGGGGTGCATTCAAA
GCACAAGTTTTTGCCACCGGAACCATTTCTTCATTTTTCGCAACAAACATGCCCAATAAA
CTACTTTAGGTCGAAAACTCGTGTTTTGGGGGGTTTCGCGCAAATTTCGTTGTCGCACGT
CAACCACTCCAAAAACGGGTGTCGGGGGGTGCATAAAAAGCACGAGCTTTTTGCCACCGG
GAACCATTCTTCCTTTTTCGCAACGAATATCCCCAATCCACTACTTTAGGTCCAAAACTC
AAGTTTGGGGTGGTTTCGCGCAATTTCGTTGCCGCACGTCACCCATTCCGAAAACGGGTG
TCGGGGTGCATAAAAGCACGAGTTTTGCCACCGGAACCATTTCTTCATTTTTTCGCAATG
AACATGCCCAATCCACTAATTTAGGTCCAAAACTCATGTTTGGGGTGGTTTCGCGCAATT
TCATTGCCGGATGTCACCATTCCGAAAACAGGTGTCGGGGTGCATAAAAGCACGAGTTTT
TGCCACCGGAACCATTTCTTCATTTTTCGCAACGAATATGCCCAATCCACTACTTTAGGT
CCAAAACTCAAGTTTGGGGTGGTTTCGCGCAATTTCGTTGCCGCACGTCACCCATTCCGA
AAACGGGTGTCGGGGTGCATAAAAGCACGAGTTTTGCCACCGGAACCATTTCTTCATTTT
TTCGCAATGAACATGCCCAATCCACTAATTTAGGTCCAAAACTCATGTTTGGGGTGGTTT
CGCGCAATTTCATTGCCGGATGTCACCATTCCGAAAACAGGTGTCGGGGTGCATAAAAGC
ACGAGTTTTTGCCACCGGAACCATTTCTTCATTTTTTCGCAACGAATATGCCCAATCCAC
TACTTAGGTCCAAAACTCAAGGTTTGGGGTGGTTTCGCGCAATTTCGTTGCCGCACGTCA
CCCATTCCGAAAACAGGTGTCGGGGTGCATAAAAGCACGAGTTTTTGCCACCGGAACCAT
TTCTTCATTTTTCGAAACGAACATGCCCAATCCACTAATTTAGGTCCAAAACTCATATTT
GGGGTGGTTTCGCGCAATTTCGTTGCCGCACGTCACCCATTCCGAAAACGAGTGTCGGGG
TGCATAAAAGCACGAGTTTTTGCCACCGGAACCATTTCTTCATTTTTCGCAACGAATATG
CCCAATCCACTACTTTAGGTCCAAAACTCAAGTTTGGGGTGGTTTCGCGCAATTTCGTTG
CCGCACGTCACCCATTCGGAAAACGGGTGTTGCGGTGCATAAAAGCACGAGTTTTTGCCA
CTGGAACCATTTCTTCGTTTTTCACAACGAACATGCCCAATCCACTACTTTAGGACCAAA
ACCCATGTTTGCGGTGGTTTCGCGCAATTTCGTTGCCGCACGTCACCCATTCCGAAAACG
GGTGTCGGGGTGCATAAAAGCACGTGTTTTTGCCACCGGAACCATTTTCTTCATTTTTCG
CAACGAACATGCCTNNNNNNNNNNNNNNNNNNNNNNNNNNNNNNNNNNNNNNNNNNNNNN
NNNNNNNNNNNNNNNNNNNNNNNNNNNNNNNNNNNNNNNNNNNNNNNNNNNNNNCGTCCC
CCCTTCCGGAAAACGGGGGGTCGGGGGTGCAATCAAAAACACAAGTTTTTTCCACCCGGA
ACCATTTTTTTGTTTTTCGCACCAAACATGCCCACTAAACTTCTTTAGGGTCCAAAACCC
CATGTTTGGGGGGGTTTCGCGCAATTACGTTGCCGGCACGTCAACCATTCCGAAAAACGG
GGTGTCGGGGTGCATAAAAGCACAGAGTTTTTGCCACCAGAACCATTTCTTCTTTATTTC
GCAACGAACATGCCCAATCCACTACATAAGGTCCAAAACTCATGTTTGGGGTGGTTTCGC
GCAATTTCGTTGCCGCACGTCACCCATTCCGAAAACGGGTGTCGGGGTGCATAAAAGCAC
GAGTTTTTGCCACCGGAACCATTTCTTCATTTTTCGCAACGAATATGCCCAATCCACTAC
TTTAGGTCCAAAACTCAAGTTTGGGGTGGTTTCGCGCAATTTCGTTGTCACACGTCACCC
ATTCCGAAAACGGGTGTCGGGTTGCATAAAAGCACGAGTTTTTGCCACCGGAACCATTTC
TTCGGTTTTCGCAACGAACATGACCAATCCACTACTTTAGGTCCAAAACCCATGTTTGGG
GTGGTTTCGCGCAATTTCGTTGCCACAAGTCACCCATTCCGAAAACGGGTGTCGGGGTGC
ATAAAAGCACGAGTTTCTGCCACCGGAACCATTTCTTCATTTTTCGCAACGAACATGCCC
AATCCACTAATTTAGGTCCAAAACTCATGTTTGGGGTGGTTTCGCGCAATTTCGTTGCCG
CACGTCACCCATTCCGAAAACGGGTGGCGGGGTGCATTCAAGGCACAAGTTTTTGCCACC
GGAACCATTTCTTCGTTTTTCGCAACAAACATGCCCACTAAACTACTTTAGGTCCAAAAC
TCATGTTTTGGGTGGTTTCGCGCAATTTCGTTGCAGCACGTCAACCATTCTGAAAACGGG
TGTCGGGGGTCCATAAAAGCACGAGTTTTTTCCACCAGAACCATTTCTTCTTTTTTCGCA
ACGAACATGCCCAATCCACTACTTAAGGTCCAAAACTCATGTTTGGGGTGGTTTCGCGCA
ATTTCGTTGCCGCACGTCACCCATTCCGAAAACGGGTGTCGGGGTGCATAAAAGCACGAG
TTTTTGCCACCGGAACCATTTCTTCGTTTTTCACAACGAACATGCCCAAACCACTACTTT
AGGACCAAAACCCATGTTTGCGGTGGTTTCATGCAATTTCGTTGCCGCACGTCACCCATT
CCGAAAACGGGTGTCGGGGTGCATAAAAGCACGAGTTTTTGCCACCGGAACCATTTCTTC
ATTTTTCGCAACGAACATGCCCAATCCACTAATTTAGGTCCAAAACTCATGTTTGGGGTG
GTTTCGCGCAATTTCGTTGCCGCACGTCACCCATTTCGAAAACGGGGTGTCGGGGTGCAT
TCAAAGCACAAGTTTTTGCCACCGGAACCATTTCTTCGTTTTTCGCAACAAACATGCCCA
CTAAACTACTTTAGGTCCAAAACTCATGTTTTGGGTGGTTTCGCGCAATTTCGTTGCCGC
ACGTCAACCATTCCGAAAACGTGTGTCGGGGGTGCATAAAAGCACGAGTTTTTGCCACCA
GAACCATTTCTTCTTTTTTTTGCAACGAACATGCCCAATCCACTACTTAAGGTCCAAAAC
TCATGTTTGGGGTGGTTTCGCGCAATTTCGTTGCCGCACGTCACCCATTCCGAAAACGGG
TGTCGGGGTGCATACAATGCACGAGTTTTTGCCACCGAAACCATTTCTTCGTTTTTCGCA
ACGAACATGCCCAATCCACTACTTTAGGTCCAAAACTCAAGTTTGGGGTGGTTTCGCGCA
ATTTCGTTGCCGCACGTCACCCATTCCGAAAACGGGTGTCGGGGTGCATAAAAGCTCGAG
TTTTTGCCACCGGAACCATTTCTTCGTTTTTCGCAACGAACATGCCCAATCCACTACTTT
AGGACCAAAACCCATGTTTGGGGTGGTTTCGCGCAATTTCGTTGCCGCACGTCACCCATT
CCGAAAACGGGTGTCGGGGTGCATAAAATGCACGAGTTTTTGCCACCGAAACCATTTCTT
CGTTTTTCGCAACGAACATGCCCACTAAACTACTTTAGGTCCAAAACTCATGTTTGGGTG
GTTTCGCGCAATTTCGTTGCCGCACGTCACCGATTCCGAAAACGGGTGTCGGGATGCATA
CAATGCACGAGTTTTTTGCCACCGAAACCATTTCTTCGTTTTTCGCAACGAAACATGCCC
AATCCACTAATTTAGGTCCAAAACTCATGTTTGGGGTGGTTTCTTTTCTATTTCGTTGCC
GCACGTCACCCATTCCGAAAACGGGTGTCGGGGTGCATAAAAGCACGAGTTTTTTGCCAC
CGGAACCATTTTCCTCTTTTTCGCAACGAAAATGCCCACTCCTATACTTTAGGTCCAAAA
CTCATGTTTGGGGTGGTTTCGCGCATTTTCTGTGCCGCACGTCCCCCATTCCAAAAACGG
GTGGCGGGGTGCATTCAAAGCACAATTTTTTGCCACCGAAACCTTTTCCTCTTTTTTCAC
AACAAACGTGCCCACTAAAATACTTTATGTCCAAAACTCGTGTTTAGGGTGTTTTCGCGC
ATTTTCTGTGCCGCACGTCACCCATTCAAAAAACGGGTGGCGGGGTGCATAAAAGCAAGA
GTTTTTGCTACCAAAACCTTTTCCTCTTTTTCGCAAGGAACATGCCTTATTCCACTAATT
TTAGGTCCAAAACTCGTGTGTGGGGTGGTTTCGCGCAATTTCGTTGCCGCACGTCACCCA
TTCCGAAAAACGGGGTGTCGGGGGTGCATTTCAAAGCACAAGTTTTTGCCACCGGAAACC
ATTTTCTTCATTTTTCGCAACAAACATGCCCCACTAAACTACTTTAGGTCCAAAACTCAT
GTTTGGGGTGGTTTCGCGCAATTTCGTTGCCGCACGTCAACCATTCCGAAAACGGGTGTC
GGGGGTGCATAAAAGCACGAGTTTTTGCCACCAGAACCATTTCTTCTTTTTTCGCAACGA
ACATGCCCAATCCACTACTTAAGGTCCAAAACTCATGTTTGGGGTGGTTTCACGAAATTT
CGTTGCCGCACGTCACCCATTCCGAAAACGGGTGTCGGGTGCATAAATGCACGAGTTTTT
GCCACCGAAACCATTTCTTCGTTTTTCGCAACGAACATGCCCAATCCACTACTTTAGGTC
CAAAACTCAAGTTTGGGGTGGTTTCGCGCAATTTCGTTGTCGCACGTCACCCATTCCGAA
AACGGGTGTCGGGTGCATAAATGCTCGAGTTTTTGTCACCGGAACCATTTCTTCGTTTTT
CGCAACGAACATGCCCAATCCACTACTTTAGGACCAAAACCCATGTTTGGGGTGGTTTCG
CGCAATTTCGTTGCCGCACGTCACCCATTCTGAAAACGGGTGTCGGGGTGCATAAAAGCA
CGAGTTTTTGCCACCGGAACCATTTCTTCATTTTTCGAAACGAACATGCCCAATCCACTA
ATTTAGGTCCAAAACTCATGTTTGGAGTGGTTTCATGCAATTTTGTTGCCGCACGTCACC
CATTCCGAAAACGGGTGTCGGGGTGCATAAAAGCACGAGTTTTGCCACCGGAACCATTTC
TTCGTTTTTCGCAACGAACATGCCCAATCCACTACTTTAGGACCAAAACCCATGTTTGGG
TGGTTTCGCGCAATTTCGTTGCCGCACGTCACTCATTACCGAAAACGGGTGTCGGGGTGC
ATAAAAGCACGAGTTTTTGCCACCGGAACCATTTCTTCATTTTTCGCAACGAACATGCCC
AATCCACTAATTTAGGTCCAAAACTCATGTTTGGGGTGGTTTCGCGCAATTTCGTTGCCG
CACGTCACCCATTCCGAAAACGGGTGTCGGAGTAAAAAAAAAAAAACGAGTTTTTGCCAC
CGAAACCATTTATTAAATTTTAGCAACGAACATCCCAATCCAAAAACTTTAGGACCAAAA
CCCATGTAAGAAAAGGTTTCGCGCAATTTCGTTGCCGCACATCACCCATTCCGAAAACGG
GTGTCGGGGTGCATAAAAGCACGAGTTTTTGCCACCGGAACCATTTCTTCATTTTTCGCA
ACGAATATGCCCAATCCACTACTTTAGGTCCAAAACTCAAGTTCGTGGTGGTTTCGCGCA
ATTTCGTTGCCGCACGTCACCCATTCCGAAAACGGGTGTCGGGGTGCATTCAAAGAAAGA
GTTTTTGCCACCGGAACCATTTCTTCGTTTTTCGCAACAAACATGCCCACTAAACTACTT
TAGGTCCAAAAACTCATGTTTTTGGGTGGTTTCGCTCAATTTCGTTGCCGCACGTCACCC
ATTCCAAAAAACGGGTGTCGGGGGTGCATAAAAAGCACGAGTTTTTGCCACCGGAACCCA
TTCTTTCCTTTTTCGCAACGAAATATCCCCCAATCCACTACTTTAGGTCCAAAAACTCAA
GTTTGGGGTGGTTTCGCGCAATTTCGTTGCCGCACGTCACCCATTCCGAAAACGGGTGTC
GGGGTGCATAAAAGCACGAGTTTTGCCACCGGAACCATTTCTTCATTTTTTCGCAATGAA
CATGCCCAATCCACTAATTTAGGTCCAAAACTCATGTTTGGGGTGGTTTCGCGCAATTTC
ATTGCCGGATGTCACCATTCCGAAAACAGGTGTCGGGGTGCATAAAAGCACGAGTTTTTG
CCACCGGAACCATTTCTTCATTTTTCGCAACGAATATGCCCAATCCACTACTTTAGGTCC
AAAACTCAAGTTTGGGGTGGTTTCGCGCAATTTCGTTGCCGCACGTCACCCATTCCGAAA
ACGGGTGTCGGGGTGCATAAAAGCACGAGTTTTGCCACCGGAACCATTTCTTCATTTTTT
CGCAATGAACATGCCCAATCCACTAATTTAGGTCCAAAACTCATGTTTGGGGTGGTTTCG
CGCAATTTCATTGCCGGATGTCACCATTCCGAAAACAGGTGTCGGGGTGCATAAACCCCC
TAGTTTTTGCCACTGGAACCATTTGTTCATTAAAAAAAAAAAAAATATGCCCAATCCACT
ACTTTAGGTCCGAAACTCAAGTTTGGGGTGGTTTCGCGCAATTTCGTTGCCGCACGTCAC
CCATTCCGAAAACGGGTGTCGGGGTGCATAAAAGCACGAGTTTTTGCCACCGGAACCATT
TCTTCGTTTTTCGCAACGAACATGCCCAATCCACTACTTTAGGACCAAAACCCATGTTTG
GGATGGTTTCGCGCAATTTCGTTGCCGCACATCACCCATTCCGAAAACGGGTGTCGGGGT
GCATAAAAGCACGAGTTTTTGCCACCGGAACCATTTATTCATTTTTCGCAACGAACATGC
CCAATCCACTAATTTAGGTCCAAAACTCATGTTTGGGGTGGTTTCGCGCAATTTCGTTGC
CGCACGTCACCCATTCCGAAAACGGGTGTCGAGGTGCATTCAAAGCACAAGTATTTGCCA
CCAGAACCATTTCTTCGTTTTTCGCAACAAACATGCCCACTAAACTACTTTAGGTCCAAA
ACTCATGTTTTGGGTGGTTTTGCGCAATTTCGTTGCCGCACGTCAACCATTCCGAAAACG
GGTGTCGGGGGTGCATAAAAGCACGAGTTTTTGCCACCATAACCTTTTCTTCTTTTTTCG
CAACGAACATGCCCAATCCACTACTTAAGGTCCAAAACTCATCTTTGGGGTGGTTTCGCC
CAATTTCGTTGCCGCACGTCACCCATTCCGAAAACGGGTGTCGGGGTGCATACAATGCAC
GAGTTTTTGCCAGCGAAACCATTTCTTCGTTTTTCGCAACGAACATGCCCCAATCCACTA
CTTTAGGTCCAAAACTCAAGTTTGGGGTGGTTTCTCGCAATTTCGTTGCCGCACGTTACC
CATTCCGAAAACGGGTGTCAGGGTGCATAAAAAGCTCGAGTTTTTGCCACCGGAACCATT
TCTTCGTTTTTCGCAACGAACATGCCCAATCCACTACTTTAGGACCAAAACCCATGTTTG
GGGTGGTTTCGCGTAATTTCGTTGCCGCATGTCACCCATTCCGAAAACGGGTGTCGGGGA
GCATAAAAGCACGAGTTTTTACCACCGGAACCATTTCTTCATTTTTCGCAACGAACATGC
CCAATCCACTAATTTAGGTCCAAAACTCATGTTTGGGGTGGTTTCGCGCAATTTCGTTGC
CGCACGTCACCCATTCCGAAAACGGGTGTCGGGGTGCATTCAAAGCACAAGTTTTTGCCA
CCGGAACCATTTCTTCGTTTTTCGCAACAAACATGCCCACTAAACTACTTTAGGACCAAA
ACCCATGTTTTGGGTGGTTTCGCGCAATTTCGTTGCAGCACGTCACCCATTCCGAAAACG
GGTGTCGGGGTGCATAAAAGCACGAGTTTTTGCCACCGGAACCATTTCTTCATTTTTCGC
AACGAACATGCCTAATCCACTAATTTAGGTCCAAAACTCATGTTTGGGGTGGTTTCGTGC
AATTTCGTTGCCGCCCGTCACCCATTCCGAAAACGAGTGTCGGGGTGCATAACAGCACGA
GTTTTTGCCACCGGAACCATTTCTTCATTTTTCACAACGAACATGCCTAATCCACTAATT
TAGGTCCAAAACTCATGTTTGGGGTGGTTTCGCGCAATTTCGTTGCCGCACGTCACCCAT
TCCGAAAACGGGGTGTCGGGGTGCATTCAAAGCACAAGTTTTTGCCACCGGAACCATTTC
TTCGTTTTTTGCAACAAACATGCCCACTAAACTACTTTAGGTCCAAAACTCATGTTTTGG
GTGGTTTCGCGCAATTTCGTTGCCGCACGTCAACCATTCCGAAAACGGGTGTCGGGGTGC
ATAAAAGCACGAGTTTTTGCTACCAGAACCATTTCTTCTTTTTTCGCAATGAACATGCCC
AATCCACTACTTAAGGTCCAAAACTCTTGTTTGGGGTGGTTTCGCGCAATTTCGTTGACG
CACGTCACCCATTCGGAAAACGGTTGTCGGGGTGCATACAATGCACGAGTTTTTGCCACC
GAAACCATTTCTTCGTTTTTTGCAACGAACATGCCCAATCCACTACTTTAGGTCCAAAAC
TCATGTTTGGGGTGGTTTCGCGCAATTTCGTTGCCGCACGTCACCCATTCCGAGAACGGG
TGTCGGGGTGCATAAAAGCACGAGTTTTTGCCACCGGAACCATTTCTTCGTTTTTCGCAA
CGAACATGCCCAGTCCACTACTTTAGGTTCAAAACTCATGTTTGGTGTGGTTTCACGCAA
TTTCGTTGCCGCACGTCACCCATTCCGAAAACAGGTGTCGGGGTGCATAAAAGCACGAGT
TTTTGCCACTGGAACCATTTCTTCGTTTTTCGCAACGAATATGCCCAATCCACTACTTTA
GGTCCAAAACTCAAGTTTGGGGTGGTTTCGCGCAATTTCGTTGCCGCACGTCACCCATTC
CAAAAATGGGTGTCGGGGTGCATTCAAAGCACAAGTTTTTGCCACCGGAACCATTTCTTC
GTTTTTCGCAACAAACATGCCCACTAAACTACTTTAGGTCCAAAACTCATGTTTAGGGTG
GTTTCGCGCAATTTCGTTGCCGCACGTCAACCATTCCGAAAACGGGTGTCGGGGTGCATA
AAAGCACGAGTTTTTGCTACCAGAACCATTTCTTCTTTTTTCGCAATGAACATGCCCAAT
CCACTACTTAAGGTCCAAAACTCATGTTTGGGGTGGTTTCGCGCAATTTCGTTGCCGCAC
GTCACCCATTCCGAAAACGGTTGTCGGGGTGCATACAATGCGTTTTTGCCACCGAAACCA
TTTCTTCGTTTTTTGCAACGAACATGCCAAATCCACTAATTTAGGTCCAAAACTCATGTT
TGGGGTGGTTTCGCGCAATTTCGTTGCCGCACGTCACCCATTCCGAAAACGGTTGTCGGG
GTGCATACAATCCACGAGTTTTTTGCCACAGAAACCATTTCTTCGTTTTTTGCAACGAAC
ATGCCAAATCCACTAATTTAGGTCCAAAACTCATGTTTGGGGTGGTTTCGCGCAATTTCG
TTGCCGCACGTCACCCATTCAGAAAACGGGTGTCGGGGTGCATACAATGCACGAGTTTTT
GCCACCGGAACCATTTTCTTCGTTTTTGCAACGAACATGCCCAATCCACTAATTTAGGTC
CAAAACACATGTTTTGGGTGGTTTCGCGCAATTTCGGTTGCCGCTCGTCACCCATTCTGA
AACGTGTGTCGGGGTGCATAATAGCACGAGTTTTTGCCACCGGAACCATTTCTTCATTTT
TCGCAACGAATATGCCCAATCCACTACTTTAGGTCCAAAACTCAGGTTTGGGGTGGTTTC
GCGCAATTTCGTTGCCGCACGTCACCCATTCGGAAAACGGGTGTTGCGGTGCATAAAAGC
ACGAGTTTTTGCCACTGGAACCATTTCTTCGTTTTTCACAACAAACATGCCCAATCCACT
ACTTTAGGACCAAAACCCATGTTTGCGGTGGTTTCGCGCAATTTCGTTGCCGCACGTCAC
CCATTCCGAAAACGGGTGTCGGGGTGCATAAAAGCACGAGTTTTTGCCACCGGAACCATT
TCTTCATTTTTCGCAACGAACATGCCTAATCCACTAATTTAGGTCCAAAACTCATGTTTG
GGGTGGTTTCGCGCAATTTCGTTGCCGCACGTCACCCATTCCGAAAACGAGTGTCGGGGT
GCATAAAAGCACGAGTTTTTGCCACCGGAACCATTTCTTCATTTTTCGCAACGAACATGC
CTAATCCACTAATTTAGGTCCAAAACTCATGTTTGGGGTGGTTTCACGCAATTTCGTTGC
CGCACGTCACCCATTCCGAAAACGGGGTGTCGGGGTGCATTCAAAGCACAAGTTTTTGCC
ACCGGAACCATTTCTTCGTTTTTTGCAACAAACATGCCCACTAAACTACTTTAGGTCCAA
AACTCATGTTTTGGGTGGTTTCGCGCAATTTCGTTGCCGCACGTCAACCATTCCGAAAAC
GGGTGTCGGGGGTGCATAAAAGCACGAGTTTTTGCCACCAGAACCATTTCTTCTTATTTC
GCAATGAACATGCCCAATCCACTACTTAAGGTCCAAAACTCATGTTTGGGGTGGTTTCGC
GCAATTTCGTTGCCGCACGTCACCCATTCCGAAAACGGGTGTCGGGGTGCATAAAAGCAC
GAGTTTTTGCCACAGGAACCATTTCTTCATTTTTTCGCAACGAATATGCCCAATCCACTA
CTTTAGGTCCAAAACTCAAGTTTGGGGTGGTTTCGCGCAATTTCGTTGCAGCACGTCACA
CATTCCGAAAACGGGTGTCGGGTTGCATAAAAGCACGAGTTTTTGCCACCGGAACCGTTT
CTTCGTTTTTCGCAACGAACATGCCCAATCCACTACTTTAGGTCCAAAACCCATGTTTGG
GGTGGTTTCGCGCAATTTCGTTGCCGCACGTCACCCATTCCGAAAACGGGTGTCGGGGTG
CATAAAAGCACGAGTTTTTGCCACTGGAACCATTTCTTCATTTTTCGCAACGAACATGCC
CAATCCACTAATTTAGGTCCAAAACTCATGTTTGGGGTGGTTTCGCGCAATTTCGTTGCC
GCACGTCACCCATTCCGAAAACGGGTGTCGGGGTGCATTCAAAGCACAAGTTTTTCCCAC
CGGAACCATTTCTTTGTTTTTCGCAACAAACATGCCCACTAAACTACTTTAGGTCCAAAA
CTCATGTTTTGGGTGGTTTCGCGCAATTTCGTTGCAGCACGTCAACCATTCTGAAAACGG
GTGTCGGGGGTCCATAAAAGCACGAGTTTTTGCCACCAGAACCATTTCTTCTTTTTTCGC
AACGAACATGCCCAATCCACTACTTAAGGTCCAAAACTCATGTTTGGGGTGGTTTCGCGC
AATTTCGTTGCCGCACGTCACCCATTCCGAAAACGGGTGTCGGGGTGCATAAAAGCACGA
GTTTTTGCCACCGGAACCATTTCTTCGTTTTTCACAACGAACATGCCCAATCCACTACTT
TAGGACCAAAACCCATGTTTGCGGTGGTTTCGCGCAATTTCGTTGCCGCACGTCACCCAT
TCCGAAAACGGGTGTCGGGGTGCATAAAAGCACGAGTTTTTGCCACCGGAACCATTTCTT
CATTTTTTGCAACGAACATGCCCAATCCACTACTTTAGGTTCAAAACTCAAGTTTGGGGG
TGGTTTCGCGCAATTTCGTTGCCGCACTTCACCCAATCCGAAAACGGGTGTCGGGGTTGC
ATAAAAAGCACGAGTTTTTTGCCACCGGAACCATTTCTTTCGTTTTTTCGCAACGAATAT
GCCCAATCCACTACTTTAAGGTCCAAAAACTCAAGTTTGGGGTGGTTTCGCGCAATTTCG
TTGCCGCACGTCACCCATTCCGAAAAACGGGTGTCGGGGTGCATAAAAGCACGAGTTTTT
GCCACCGGAACCATTTCTTCGTTTTTCGCAACGAACATGCCCAATCCACTACTTTAGGAC
CAAAACCCATGTTTGGGATGGTTTCGCGCAATTTCGTTGCCGCACATCACCCATTCAGAA
AACGGGTGTCGGGGTGCATAAAAGCACGAGTTTTTGCCACCGGAACCATTTATTCATTTT
TCGCAACGAACATGCCCAATCCACTAATTTAGGTCCAAAACTCATGTTTGGGGTGGTTTC
GCGCAATTTCGTTGCCGCACGTCACCCATTCCGAAAACGGGTGTCGCGGTGCATTCAAAG
CACAAGTTTTTGCCACCGGAACCATTTCTTTGTTTTTCGCAACAAACATGCCCACTAAAC
TACTTTAGGTCAAAAACTCATGTTTTGGGTGGTTTCGCGCAATTTCGTTGCCGCACGTCA
ACCATTCCGAAAACGGGTGTCGGGGGTGCATAAAAGCACGACTTTTTGCCACCATAACCA
TTTCTTGTTTTTTCGCAACGAACATGCCCAATCCACTACTTAAGGTCCAAAACTCATGTT
TGGGGTGATTTCGCCCAATTTCGTTGCCGCACGTCACCCATTCCGAAAACGGGTGTCGGG
GTGCATACAATGCACGAGTTTTTGCCACTGGAACCATTTCTTCGTTTTTCGCAACCAACA
TGCCCAATCCACTAATTTAGGTCCAAAACCCATGTTTGGGGTGGTTTCGCGCAATTTCGT
TGCCGCACGTCACCCATTCCGAAAACGGGTGTCGGGGGTGCATAAAAGCACGTGTTTTTT
GCCACCAGAACCATTTCTTCGTTTTTCGCAACGAACATACCCAATCCACTTTAGGCCCAA
AAACCCATGTTTGGGGTGGTTTCGCGCAATTCCGTTGCCGCACGTCAACTATTCCGAAAA
CGGGTGTTGGGGTGCATAAAAGCACGAGTTTTTTGCCACCGGAACCATTTTTTTCGTTTT
TCGCAACGAACATGCCCAATCCACTACCTTAGGACCAATACCCATGTTTGGGGTGGTTTT
GCGCAATTTCGTTGCCGCACGTCACCCATTTCCGAAAGACGGGTGTCGGGGTGCATAAAG
CACGAGTTTTTTGCCACCGGAACCAATTTTTTTTTTTTTTTTCAACGAACATGCCCAATC
CACTAATTTAGGTCCAAAACTCATGTTTGGGGTGGTTTCGCGCAATTTCGTTGCCGCACG
TCACCCATTCCGAAAACGGGTGTCGCGGTGCATTCAAAAGCACAAGTTTTTGCCACCGTA
ACCATTTCTTCATTTTTCGCAACAAACATGCCCAATAAACTACTTTAGGTCGAAAACTCG
TGTTTTGGGTGGTTTCGCGCAATTTCGTTGCCGCACGTCAACCATTCCGAAAACGGGTGT
CGGGGGTGCATAAAAGCACGAGTTTTTGCCACCATAACCATTTCTTGTTTTTTCGCAACG
AACATGCCCAATCCACTACTTAAGGTCCAAAACTCATGTTTGGGGTGGTTTCGCCCAATT
TCGTTGCCGCACGTCACCCATTCCGAAAACGGGTGTCGGGGTGCATACAATGCACGAGTT
TTTGCCAGCGAAACCATTTCTTCGTTTTTAAAACGAACATGCCCAATCCACTACTTTAGG
TCCAAAACTCAAGTTTGGGGTGGTTTTGCGCAATTTCGTTGCCGCACGTCACCCATTCCG
AAAACGGGTGTCCGGGTGCATAAAAGCACGAGTTTTTGCCACCGGAACCATTTCTTCATT
TTTCGCAACGAACATGCCCAATCCACTAATTTAGGTCCAAAACTCATGTTTTGGGTGGTT
TCGCGCAATTTCGTTGCCGCAGGTCACCCATTCCGAAAACGGGTGTCGAGGTGCATTCAA
AGCACAAGTATTTGCCACCAGAACCATTTCTTCGTTTTTCGCAACAAACATGCCCACTAA
ACTACTTTAGGTCCAAAACTCATGTTTTGGGTGGTTTTGCGCAATTTCGTTGCCGCACGT
CAACCATTCCGAAAACGGGTGTCGGGGGTGCATAAAAGCACGAGTTTTTGCCACCATAAC
CATTTCTTGTTTTTTCGCAACGAACATGCCCAATCCACTACTTAAGGTCCAAAACTCATG
TTTGGGGTGGTTTCGCCCAATTTCGTTGCCGCACGTCACCCATTCCGAAAACGGGTGTCG
GGGTGCACACAATGCACGAGTTTTTGCCAGCGAAACCATTTCTTCGTTTTTAAAACGAAA
ATGCCCAATCCTGTACTTTAAGTCCAAAAATCAAGTTTGGGGTGGTTTTGCGCAATTTCG
TTGCCGCACGTCACCCATTCCTAAAACGGGGGGACGGGTGCATAAAAACTCGAGTTTTTG
CCCCCGGAACAATTTCTTCGTTTTTCGCAACGAAGATGGCCAATCCACTAATTTAAGTCC
AAAAAACAGGTTTTGGGTGGTATCACGCAATTTCTTTGCCGCACGGAACCCATTCCGAAA
ACGGGTGGCTAGGTGCATTCAAAGCTCAATTATTTCCCACCCAAACCATTTCTTCGTTTT
TCACAAAAAACATGCCCACTATACTACTTTAAGTCCAAAATCATGTTCTGGGGGGATTTG
CGCGTTTTCTTTGCCACACGATCACCATTCCGAAAAAGGGGGGAGGGGGGTGCATAAAAG
TAGCAGTTTTGCCACCAAAATCATTTTTTGATTTTTTCGAACAAAAANNNNNNNNNNNNN
NNNNNNNNNNNNNNNNNNNNNNNNNNNNNNNNNNNNNNNNNNNNNNNNNNNNNNNNNNNN
NNNNNNNNNNNNNNNNNNNNNNNNNNNAAAGAGGGATGTCGAGATGCATTCAAAAGAACA
AGTTTTGCCACCGGAAACCATTTATTAGTTTTTGCAACAAAACAATACCCACTAAACTAC
TTTAGGTCCAAAAACTTCATGTTTTAGGTGGTTTCGCGAGAATTTCGTTGCCGCACGTCA
AACCATTCCGAAAACGGGTGTCGGGGGTGCATAAAAAGCACGAGTTTTTGCCACCAGAAC
CATTTCTTCTTTTTTCGCAAAGAACATGCCCAATCCACTACTTAAGGTCCAAAAATCATG
TTTGGGGTGGTTTCGCGCAATTTCGTTGCCGCACGTCACCCATTCCGAAAACGGGTCTCG
GGGTGCATACAATGCACGAGTTTTTGCCACCGAAACCATTTCTTCGTTTTTCGCAACGAA
CATGCCCAATCCACTACTTTAGGTCCAAAACTCAAGTTTGGGGTGGTTTCGCGCAATTTC
GTTGCCGCACGTCACCCATTCCGAAAACGGGTGTCGGGTGCATAAATGCTCGAGTTTTTG
CCACCGGAACCATTTCTTCGTTTTTCGCAACGAACATGCCCAATCCACTACTTTAGGACC
AAAACCCATGTTTGGGGTGGTTTCGCGCAATTTCGTTGCCGCACGTCACCCATTCCGAAA
ACAGGTGTCGGGGTGCATAAAAGCACGAGTTTTTGCCACCGGAACCATTTCTTCATTTTT
CGAAACGAACATGCCCAATCCACTAATTTAGGTCCAAAACTCATATTTGGGGTGGTTTCG
CGCAATTTCGTTGCCGCACGTCACCCCATTCGGAAAACGAGTGTCGGGAGTGCATAAAAG
CACGAGTTTTTTGCCACCGGAACCATTTTCTTCTTTTTTTCGCAAACGAATATGCCCAAT
CCACTACTTTAGGTCCAAAACTCAAGTTTGGGGTGGTTTTCGCGCAATTTTCGTTGCCGC
ACGTCACCCATTCGGAAAAACGGGTGTTGCGGTGCATAAAAGCACGAATTTTTTGCCACT
GGAACCATTTCTTCGTTTTTCACAACGAACATGCCCAATCCACTACTTTAGGACCAAAAC
CCATGTTTGCGGTGGTTTCGCGCAATTTCGTTGCCGCACGTCACCCATTCCGAAAACGGG
TGTCGGGGTGCATAAAAGCACGTGTTTTTGCCACCGGAACCATTTCTTCATTTTTCGCAA
CGAACATGCCTAATCCACTAATTTAGGTCCAAAACTCATGTTTGGGGTGGTTTCGCGCAA
TTTCGTTGCCGCACGTCACCCATTCCGAAAACGAGTGTCGGGGTGCATAAAAGCACGAGT
TTTTGCCACCGGAACCATTTCTTCATTTTTCGCAACGAACATGCCTAATCCACTAATTTA
GGTCCAAAACTCATGTTTGGGGTGGTTTCGCGCAATTTCGTTGCCGCACGTCACCCATTC
CGAAAACGGGGTGTCGGGGTGCATTCAAAGCACAAGTTTTTGCCACCGGAACCATTTCTT
CGTTTTTGCAACAAACATGCCCACTAAACTACTTTAGGTCCAAAACTCATGTTTGGGGGG
GTTTCGCGAGAATTTCGTTGCCGCACGTCAACCATTCCGAAAACGGGTGTCGGGGGTGCA
TAAAAGCACGAGTTTTTGCCACCAGAACCATTTCTTCTTTTTTCGCAACGAACATGCCCA
ATCCACTACTTAAGGTCCAAAACTCATGTTTGGGGTGGTTTCGCGCAATTTCGTTGCCGC
ACGTCACCCATTCCGAAAACGGGTCTCGGGGTGCATACAATGCACGAGTTTTTGCCACCG
AAACCATTTCTTCGTTTTTCGCAACGAACATGCCCAATCCACTACTTTAGGTCCAAAACT
CAAGTTTGGGGTGGTTTCGCGCAATTTCGTTGCCGCACGTCACCCATTCCGAAAACGGGT
GTCGGGTGCATAAAAGATCGAGTTTTTGCCACCGGAACCATTTCTTCGTTTTTCGCAACG
AACATGCCCAATCCACTACTTTAGGACCAAAACCCATGTTTGGGGTGGTTTCGCGCAATT
TCGTTGCCGCACGTCACCCATTCCGAAAACGGGTGTCGGGGTGCATAAAAGCATGAGTTT
TTGCCACCGGAACCATTTCTTCATTTTTCGAAACGAACATGCCCAATCCACTAATTTAGG
TCCAAAACTCATATTTGGGGTGGTTTCGCGCAATTTCGTTGCCGCACGTCACCCATTCCG
AAAACGGGTGTCGAGGTGCATTCAAAGCACAAGTTTTTGCTACCGGAACCATTTCTTCGT
TTTTCGCAACAAACATGCCCAATCCACTACTTTAGGACCAAAAACCCATGTTTGGGGGGG
TTTCGCCCAATTTCGTTGCCGTACGTCACCCATTCCGAAAACGGGTGTCGGGGTGCATAA
AAGCTGGAGTTTTTGCCACCGGAACCATTTCTTCATTTTTCGCAACGAACATGCCCAATC
CACTAATTTAGGTCCAAAACTCATGTTTGGGTGGTTGCGCGCAATTTCGTTGCCGCACGT
CATCCATTCCGAAAACGGGTGTCGGGGTGCATTCAAAGCACAAGTTTTTGCCACCGGAAC
CATTTCTTCGTTTTTCGCAACAAACATGCCCACTAAACTACTTTAGGTCCAAAACTCATG
TTTTGGGTGGTTTCGCGCAATTTCGTTGCAGCACGTCAACCATTCCGAAAACGGGTGTGG
GGGGTGCATAAAAGCACGAGTTTTTGCCACCAGAACCATTTCTTCTTTTTTCGCAACGAA
CATGCCCAATCCACTACTTAAGGTCCAAAACTCATGTTTGGGGTGGTTTTGCGCAATTTC
GTTGCCGCACATCACCCATTCCGAAAACGGGTGTCGGGGTGCATACAATGCTCGAGTTTT
TGCCACCGGAACCATTTCTTCGTTTTTCGCAACGAACATGCCCAATCCACTACTTTAGGT
CCAAAACACATGTTTTGGGTGGTTTCGCGTAATTTCGTTGCCGCTCGTCACCCATTCCGA
AACGTGTGTAGGGGTGCATAATAGCACGAGTTTTTGCCACCGGAACCATTTCTTCATTTT
TCGCAACGAATATGCCCAATCCACTACTTTAGGTCCAAAACTCAGGTTTGGGGTGGTTTC
GCGCAATTTCGTTGCCGCACGTCACCCATTCGGAAAACGGGTGTTGCGGTGCATAAAAGC
ACGAGTTTTTGCCACTGGAACCATTTCTTCGTTTTTCACAACGAACATGCCCAATCCACT
ACTTTAGGACCAAAACCCATGTTTGCGGTGGTTTCGCGCAATTTCGTTGCCGCACGTCAC
CCATTCCGAAAACGGGTGTCGGGGTGCATAAAAGCACGAGTTTTTGCCACCGGAACCATT
TCTTCATTTTTCGCAACGAACATGCCTAATCCACTAATTTAGGTCCAAAACTCATGTTTG
GGGTGGTTTCGTGCAATTTCGTTGCCGCCCGTCACCCATTCCGAAAACGAGTGTCGGGGT
GCATAAAAGCACGAGTTTTTGCCACCGGAACCATTTCTTCATTTTTCACAACGAACATGC
CTAATCCACTAATTTAGGTCCAAAACTCATGTTTGGGGGGGGTTTCGCGCAATTTCGTTA
CCGCACGTCACCCATTCCGAAAAACGGGTGTCGGGGTGCATAAAAGCACGAGTTTTTGCC
ACCGGAACCATTTTTTCGTTTTTCGCAACGAACATGCCCAATCCACTACCTTAGGACCAA
AACCCATGTTTGGGGTGGTTTCGCGCAATTTTGTTGCCGCACGTCACCCATTCCGAAAAC
GGGTGTCGGGGTGCATAAAAGCACGAGTTTTTGCCACCGGAACCATTTCTTCATTTTTCG
CAACGAACATGCCCAATCCACTAATTTAGGTCCAAAACTCATGTTTGGGGTGGTTTCGCG
CAATTTCGTTGCCACACGTCACCCATTCCGAAAACGGGTGTGGGGGGTGCATTCAAAGCA
CAAGTTTTTGCCACCGGAACCATTTCTTCGTTTTTCGCAACAAACATGCCCACTAAACTA
CTTTAGGTCCAAAACTCATGTTTTGGGTGGTTTCGCGCAATTTCGTTGCAGCACGTCAAC
CATTCTGAAAACTGGTGTCGGGGGTCCATAAAAGCACGAGTTTTTGCCACCAGAACCATT
TCTTCTTTTTTCGCAACGAACATGCCCAATCCACTACTTAAGGTCCAAAACTCATGTTTG
GGGTGGTTTCGCGCAATTTCGTTGCCGCACGTCACCCATTCCGAAAACGGGTGTCGGGGT
GCATAAAAGCACGAGTTTTTTCCACCGGAACCATTTCTTCGTTTTTCACAACGAACATGC
CCAATCCACTACTTTAGGACCAAAACCCATGTTTGCGGTGGTTTCGTGCAATTTCGTTGC
CGCACGTCACCCATTCCGAAAAACGGGTGTCGGGGTGCATAAAAGCACGAGTTTTTGCCA
CCGGAAGCATTTCTTTCATTTTTTCGCAACGAATATGCCCAATCCACTACTTTTAGGTCC
AAAACTCAAGTTTGGGGGGGGGTTTCGCGCAATTTCGTTGCCGCACGTCAAACATTCCGA
AAACGGGAGTCGGGGTGCATTCAAAGCACGAGCTTTTGCCACCGTAACAATTTCTTCCTT
TTTCGCAACAAATTTGCCCAATCCACTACTTTAGGTCCAAAACTCAAGTTTGGAGTGGTT
TCGCGCAATTTCTTGGCCAAACGGCATCATTTCCTAAAGCGGGAGACGGGGAGCCTAAAA
TACCCGGGTTGACCCCCCTAAACCATTTCTTCTTTTTTTCAAACAAAAAGGCCCAACCCC
ATTCTTTAAAGTCAAAATTCCAAGTTTGGGGGGGTTTGCGCACGTTTCTTTGCATAAATG
CAACAATCCATAAAGGGGGGTTTTTTGGGANNNNNNNNNNNNNNNNNNNNNNNNNNNNNN
NNNNNNNNNNNNNNNNNNNNNNNNNNNNNNNNNNNNNNNNNNNNNNNNNNNNNNNNNNNN
NNNNNNNNNNTCCCCCCATTTCGAAAAACGGGGGTTCCGGGGGGCATAAAACCCCGAGAT
TTTTACCCCCCGGAAACATTTTATTCAATTTTTGGCAAAGGAACATGCCCCAATCCCCTA
ATTTTAGGTCCAAAACTTCATGTTTTGGGTGGTTTTCGCGCAATTTTCGTTCCGCAGGTC
ACCCCATTCCGAAAAACGGGTGTCGAGGTGCATTCAAAGCACAAGTATTTGCCACCAGAA
ACCATATCTTCGTTTTTTCGCAACAAACATGCCCACTAAACTACTTTAGGTCCAAAACTC
ATGTTTTGGGTGGTTTTGCGCAATTTTCGTTGCCGCACGTCAACCATTCCGAAAACGGGT
GTCGGGGGTGCATAAAAGCACGAGTTTTTGCCACCATAACCATTTTCTTGTTTTTTTCGC
AACGAACATGCCCAATCCACTACTTAAGGTCCAAAACTCATGTTTGGGGTGGTTTCGCCC
AATTTCGTTGCCGCACGTCACCCATTCCGAAAACGGGTGTCGGGGTGCACACAATGCACG
AGTTTTTGCCAGCGAAACCATTTCTTCGTTTTTCGCAACGAACATGCCCAATCCACTACT
TTAGGTCCAAAACTCAAGTTTGGGGTGGTTTCTCGCAATTTCGTTGCCGCACGTCACCCA
TTCCGAAAACGGGTGTCAGGGTGCATAAAAGCTCGAGTTTTTGCCACCGGAACCATTTCT
TCGTTTTTCGCAACGAACATGCCCAATCCACTACTTTAGGACCAAAACCCATGTTTGGGG
TGGTTTCGCGTAATTTCGTTGCCGCATGTCACCCATTCCGAAAACGGGTGTCGGGGAGCA
TAAAAGCACGAGTTTTTACCACCGGAACCATTTCTTCATTTTTCGCAACGAACATGCCCA
ATCCACTAATTTAGGTCCAAAACTCATGTTTGGGGTGGTTTCGCGCAATTTCGTTGCCGC
ACGTCACCCATTCCGAAAACGGGTGTCGGGGTGCATTCAAAGCACAAGTTTTTGCCACCG
GAACCATTTCTTCGTTTTTCGCAACAAACATGCCCACTAAACTACTTTAGGTCCAAAACT
CATGTTTTGGGTGGTTTCGCGCAATTTTGTTGCAGCACGTCAACCATTCCGAAAACGGGT
GTCGGGGGTCCATAAAAGCACGAGTTTTTGCCACCAGAACCATTTCTTCTTTTTTCGCAA
CGAACATGCCCAATCCACTACTTAAGGTCCAAAACTCATGTTTGGGGTGGTTTCGCGCAA
TTTCGTTGCCGCACGTCACCCATTCCGAAAACGGTTGTCGGGGTGCATACAATGCATGAG
TTTTTGCCACCGAAACCATTTCTTCGTTTTTTGCAACGAACATGCCCAATTCACTACTTT
AGGTCCAAAACTCATGTTTGGGGTGGTTTCGCGCAATTTCGTTGCCGCACGTCACCCATT
CCGAGAACGGGTGTCGGGGTGCATAAAAGCACGAGTTTTTGCCACCGGAACCATTTCTTT
GTTTTTCGCAACGAACATGCCCAATCCACTACTTTAGGTTCAAAACCCATGTTTGGGGTG
GTTTCGCGCAATTTCGTTGCCGCACGTCACCCATTCCGAAAACGGGTGTCGGGGTGCATA
AAAGCACGAGTTTTTGCCACTGGAACCATTTCTTCGTTTTTCGCAACGAATATGCCCAAT
CCACTACTTTAGGTCCAAAACTCAAGTTTGGGGTGGTTTCGCGCAATTTCGTTGCCGCAC
GTCACCCATTCCGAAAACGGGTGTCGGGGTGCATTCAAAGCACAAGTTTTTGCCGCCAGA
ACCATTTCTTCGTTTTTCCCAACAAACATGCCCACTAAACTACTTTAGGTCCAAAACTCA
TGTTTAGGGTGGTTTCGCGCAATTTCGTTGCCGCACGTCAACCATTCCGAAAACGGGTGT
CGGGGTGCATTGTCACACCCGTTTCAGAAGGCAAACCGAATGCGAACTATGTACATGCCT
GGATCATAATTCACGTACACAGCGATTACATAAATGAACATCATCGCACAGTGTTCGAAT
AATAACATAAAAGGGTATTAACTTATTACATCACAGAGTCATAGACATCCACATAGTCAT
CAACTTAACAGTTAAATCAAAGTGCTAGCGAAACGCAGTAAAGATAAGGCCTTCACAGGC
AGCTGACTGGGGGTTGCCGCCAACCCACACCTAAAACTCGTCGTAGTCTTGGAACTCCTG
GAAGTCTCCTTCCACGACTGAGTCTTCTCCTGAGAAGTGGTTGCAATGTGGACAACCTGG
TGTTTTGTGGTAAAGCAAGGATGAGTACACATCAACGTACTCAGCAAATGCCCCGTTTGG
CTGAAGTGGACTAGCTTTATGTGGGGTTAGGCTCAAGCAGTTGCTTTTAGTTGGTCAGGT
ATTTATTATTAGTGAAGCCAGGTTTTATCAATAACTAACCCGTGAATCATTTCCTCATCG
AGGAATATCATTATCATCATCGAACCAAAATCATAAATAGAACCATTGTATCTCGAACCA
TTCGTATCTCTAATCAAAGAGGATCCCAAGGCTGCTCTTAACCGTGAGCACAGCTGATAT
ATCAGTTTCACTACCCTCTGCAGAGGTCGCACACTTTACCCATGAGCCGTGATTCCCTCT
CTAGCCCGGGCTTGCAAGACCCTTATTCACTCCCAAGGTGAATGGCCAGGGATTCACTAC
GAAGCCTTTACAAAGATTCCCTAGAGGTCATAGCTGCCCGTTAGGTTTCTCCAGTTTGAT
AAACACAGTACCTCTCCCCGCAGGAGGGTGACTAAAAAACAAAACGAAAGAACCTCGGCA
CTCAGCCTCGGCAGAGCAAGCACTGTGCCTGGAACCCATTGACGGCACGACGGCGAAGCA
ACTACACTTCTAGTTCCTCTAATTAATTAGCTAAGGGCACCCCATTCCACCCTCATGGTT
GCACTGTTATCCCGGGTGGTCTCTCAACGAACAGGTCCTTACGGAGAGGTACTCAGGAAA
CAGCCTGAGCCCCCTAGAGTATCACAAGATCAACAATATAATCAGGATAACAGTATCGTA
TCATAGATAGTCACATCATGTTCATTGATTAAATTAAGGCAATAGCAAAATGCTAACCAT
AATCACCCAAAAGGTCATCAAGGATAAGGTAAAGTATAAAGCTAGTCAATCCTTAGATTT
CAATTAAATACTGCGGGAAAGTGAATTATAAGTGAATAGGACATAATGGGTCAGAGGACA
CTTGCCTTCACCAAGCTGCTGCTGCTCAGGGTCTTCTCCTGCAATTCCCTCAGACTCCAC
GAACGGCCCGATATCTACGCGAGTGCAAACATACATCCAACATTCTTGAAATGGTAGAAA
ACAGTACACCATACAACAGTATAGATCAAATAAATATGCACGCGACAAAGAATTCGCATC
TACGACTACGCGAGAACGGAACCGAGACGACTGATACTACGGTCGAGGGATATCACATGT
ATACTAAGCGAATATGAATTATAATATTTAATTCGGCTTAATCATATTAACAGACAATAA
TCACATGCCGAGTAAAATTACTACTTAGTCCCGATTAGTGTGTTGTTCGAATAACCGTTG
CTTAAATATATATTTACTTAGCGCGAGCTATTCTAGGTGAGATGAATCATTAGCGTGCGT
AAAACGCACGACGACACGTGTGAACAGCACGCACAACGCGCGCGGACAGCACGCGACGAT
TTATTGCGTGACGCGCGGGCGATGGCGAACGACACGAACGCGCACGGGTTAGACGGGGGT
AGACGGGGGGTAGATGGGGGTAGACCATAGTCGTTATTGGTATANNNNNNNNNNNNNNNN
NNNNNNNNNNNNNNNNNNNNNNNNNNNNNNNNNNNNNNNNNNNNNNNNNNNNNNNNNNNN
NNNNNNNNNNNNNNNNNNNNNNNNTTGCGTCAGGCTCGCCGAGAAATTGGAGAAACCGCG
ACGAACAAGAATCTTGACCCTAAATTGAGAGAGTAGGCATCTGTTTGTAAAAAAACAAGA
AAGTCTAAGAAGCCAAAAACTGGAATGTATTGCCCTCCGCACTACGTTTTGAGGAGGGAG
TGACGGGCGGCGATGAAATGGCCGAGAAACCACCCCAAACATGTGATGTGGACCTAAATT
AGTGGATTAGGTAGGTTTAATCAAAAAACAGACAAATGGTTCCCGGTGGCAAAAAAATTT
TCTTTTTATGCCCCCCGACACCCGTTTTTCGGAATGGGTGACGTGCGGCAACGAAAATGC
GGGAAACCACCGCAAACATGGGTTGTGTTCTTAAAGTAGTGGAATGGCCATGTTACATGT
GAAAACAGAAGAAACAGTTCCAGTGGCAAAAACTCGTGGTTTTATGCACCGCAGCACCCG
TTTTGCGAATGGGCGAGGTGGGGCAAGGAATTTGCGGGGGGTCGCCGCGGGGGGGGGGGG
GTAGCCGGGGGTAGACGAGAGTCGTCTAGGGGTAGACGAAGGGTAGGCGAACGTAGACAG
AGTCCAGTTGACGCTCTGCGCGCAAGCAAACGCGAGTGCGTGCAGTAGTTGCGCGACGCA
CGACACATTAAATAATTAGCAAACCGCGGCTAATTAATGACGTGACGACGAACAACCTAT
ATTACGTTTAAACGCGAAAATTATATTTCTAAGTTCAATTTAGTTGACGTAAACTACTTG
TGTGGAATATTTTAGATAAAAAAATGAATTATCAATAAATCGATGATTAATACGAGAACT
AATTGACTAACGCGTATGGACGATCATCACGAAATAATTAATTATTGCGCGCAGAATGCG
CGCGCGACACGCGCGAAACAGCGCGAGGATTCTACAAACAATGACGACGGCGCGCGCGAT
ACCCGTGATCACGTGTGAAACTGCGCACGCGAGACTGACGAGTACGCAATGCGCTAGGTG
ACCGTAACGAGGCACGACGAGGGTAGACGAACGGCCAGGGCGAGCTGGGCAGCGGCGAGC
GCGCAGCAACACAGCTGCGACGCGCAGGGGCGAGGTTCGACGACGAACGGCTGCTACGGC
GCTAAACGTCAACGCGGCTGGGCGTGCTGCGTGTGAGCGCTGGGATTGGGCTGCGCGGCA
TGGGGACGGGTCTGAGCGCGCCTAGTGCGCAGCTACTCGGCCGCTGCACGCAGGGACGAG
GCGAGGGCGCGCGGGGTCTGCACGTCGGGGGATCGGGCTTGCTGCGCGCTGCAAGCCGCG
ATAGCAGGGAGTTCAGTCGCGCACAAGGGAGCTGGGCTGCGCGCTTGATACACCCAGCCC
AGGTGGGGTTGGCCGAGGCCCAACAAATTAGGGTTGCCCGGAGCCCAACAGTTCATTAAG
CACACCCAACTCAGGGAGAGGCCCAATCGCCCCAAAAGACTAGCCCAATGGGGGAAGGGT
GGCTCTCCCTTTTTTTTTTTTATTCCTCCTCCCAAGTTAAGCGAGGTGGGATAATTCTTA
ACTGAAATTCCAAGNNNNNNNNNNNNNNNNNNNNNNNNNNNNNNNNNNNNNNNNNNNNNN
NNNNNNNNNNNNNNNNNNNNNNNNNNNNNNNNNNNNNNNNNNNNNNNNNNNNNNACCCCG
CAAAAAAAGGAAAAAAAGGGGTTAAGCGAGGTGGGATAATTCTGAGGCTCTTACTTGTCG
CCGTCCGACTACAATTGGGCCAACTGGGCCAATTGCGTCTTTGCCAACGGGTAATAGTGG
AGGATGTCCTCATCATTCCCACCTTCTTAAAATGGGCCCTAGTTCTGATACCAGATGATA
CACCCAGCCCAGGTGGGGTTGGCCGAGGCCCAACAAATTAGGGTTGCCCGGAGCCCAACT
GTTCATTAAGCACACCCAACTCAGGGAGAGGCCCAATCGCCCCAAAAGACTAGCCCAATG
GGGGAAGGGTGGCTCTCCCTTTTAAAGTGGCTTCCTCCTCCCAAGTTAAGCGAGGTGGGA
TAATTCTGAGGCTCACACGGTCGCCGTCCGACTACAATTGGGCCAAATGGGCCAATTGCG
TCTTTGCCAACGGGTAATAGTGGAGGATGTCCTCATCAGCGCTGGCCGGAGGGGAGTCCG
CGGCAGGGACGAGTCGCTGCGCAGGTCCCCCTGACCGCGACGCCGGGCAGCGACTGAGCG
AGGTCTCGCCGGCGAAGTGAAACGGCGCGACAAGGGGCTACGGGTACGCAGCAGACGCGT
ACGGCGGGGGAGGAAGAATGGGAAAGGAGAGAGAGGATGGGGCGGGCTTACCTCGGCGGC
GCGCACGACGACGGCCGCAGCGGGGCGCGGCACTCCGGCGACGGGGACGCAGAGAGCGGG
GGCGAGGCGAGGCTCCGGCGGCGGATCGGCGAGACGAAGCAGCAATGGCGAGAACTGCGC
AGGGGGGTCGTGGGCGTTCGTGGCGAGAAAACTGGACAACGGGTGGAAGAAATCATGCGC
AACTAGCGAAGAAAACTGCGCGCGGGCGGTTTTCTTCTCTGGAAATTCGCACAGGCGTTC
CGATTTGGAAGAAGCACAGTGCGCAAGCTTCTGACGCGCGGGCCCGGCTGGAGCGGCGGC
GGCGCTGGGCGTCCACGCGCGGCTGCGTGCGCGCTACGCGCGCGGAGACCTGGGCTGGGG
CGCGGCTGGGCTGGGACTAGAGCGCGCGCGCGCTAGGCTGGCGGGGGGGAATGGCGCGCT
GGGCCGCCGCGGGAGCTGGGGTGGGCTGCGGCGTGCGCGGGCCCGCGAGGGGGGTTCTGG
CGTGGGGGGGGGGAAGGCCGGGAGTTGGGCCGAGCGGGGGGGAGAAAGAGGGGGAAGGGG
GGGCTGGCGCGGTGGGCTGGCTGGGCCAGGGAAGGGGGGCTGGGCTGAAATCTGTTTTTC
CTTTTCTTTTCTTTTTCTTTCTCTTTTCTATTTATTTCAGTTTGACACTATGCGAAAATA
AATTATTAGATGAAAGATTGAGCAACTCATTCATCAACCAAAAAGAACAAATGCTTTCTA
ACATGATGCAACAACCATTGTTCTCTTTTCTACTAGATTATAATTACCTTTACGATTAAA
AATAACCACTCTTCTTCTATATATAAAAAAAGAAAACAAGAGATTGGAGAAGATGAGATG
AGAGGAATAACACCTGAATTTGTGGATATGAGCAAAGAAATTTTATACCCCAAATTCAGG
GTGTTACAAACCTATCCCCCTTAAAAGAATCTCGCCCCGAGATTCAAGGTTGGTCAGCAA
AGAGTTCGGGGTATTTGTCTTTCAGATCATCTTCTCGTTCCCAGGTTGCTTCTTCCTCAG
AGTGGTGGCCCCATCTGACTTTGCACATTCTGATGGTGTTCCTCCGGCTGACTCTGTCTG
CAAACTCCAGAATCTGCGTTGGCTTCTCTATGTAGGTCAGATCCTCTTGGACTTCCAAGT
CCTCCACTGGCAACTGTTCTTCTGGTACTCGCAGACACTTCTTCAATTGGGACACATGGA
ACACATTGTGCACTGCCAACAAACTTTCTGGTAGGTTGAGCTGGTAGGCCACTTCTCCAC
GCTTTGCTTGAATCTGATATGGTCCAACGTACCGGGGTGCTAACTTGCCCTTGACTTCGA
ACCTTCTGACTCCTCTGATAGGCGACACCTTCAGATAGACGTAATCTCCCACTTCAAAAC
TCAGTTCTCTTCTCCTTCTGTCAGCATAGCTTCGCTGCCTTGATTGTGCTATCTTCAGAT
TCTCCCGAACCATTTTGATATTCTCTTCGGCTTCAAGCAAAATGTCGGGGCCAAACACCT
GTCTCTCTCCAGGCTGGTCCCAATGCAGCGGAGTCCTACAACTCCGTCCATAGAGCGCCT
GAAACGGTGTCATCTTCAAGCTGGCCTGGTAACTATTGTTGTAGGAGAATTCTGCATAAG
GTAACCTTTTGTCCCATCCTGACTTGTCTTGCAACGCACAGGCTCTCAACATATCTTCTA
GGATCTGATTAGTTCTTTCAGTCTGACCGTCTGTCTGTGGGTGATAAGCCGAGCTGAAGT
TCAAATGTGTGCCCAAAGCTTCTTGTAGCTGCTGCCAAAAATGAGAGGTAAACTGTGTTC
CTCGATCTGACACTATCTTCTTCGGCACACCATGAAGGCAGACTATCCGAGACATGTATA
ACTCAGCTAACGCTGCTCCGGTGTACGTTGTCTTCACAGGTATAAAATGGGCTACCTTTG
TTAAGCGGTCCACAACCACCCAGATGGAATCATAGCCGGCCCGGGTACGAGGTAGGCCAA
CTATGAAATCCATCCCGATCTCATCCCACTTCCACTGAGGGATCTGCAATGGCTGCAACA
GTCCGGCGGGCTTTTGATGCTCTGCTTTGGTTCTTTGACAGCTATCACAGATGGCGACAT
ATTCTGCGATTTCTCTTTTCATGCCATACCACCAAAATCTCCTTTTTAAATCCTGATACA
TCTTTTCACTTCCAGGGTGTATGGAGTAGGCTGTCTCATGAGCTTCCTTTAGGATCAGCT
CCCGAATAGGTTTGATGTCGGGAACACACAATCGGTCCTTGAACCATATTACTCCCTCTT
CATCCTCTCGAAAGTCTTTGCCTCTTCCTTCTAAGATCAGCTGCCGGATATTGTTGATGT
TTTCATCATCCTTCTGCCCTTCTTTGATCTCCCGCTCTAGGGTGGGCTCTAATTCCACTG
TTACTCCTTGCGTACTGTTCAGGAAACTGAGACTCAGTCTGTCGAACTCCTTGGCTAACT
CATATGGCATTGGGTACGTGGCCATCATATTGACTTGACTCTTCCTGCTCAGAGCATCTG
CAACAACATTGGCTTTGCCTGGATGGTAATGTATCTCCAACTCGTAGTCTTTGATCAATT
CCAACCATCTTCGCTGCCTCATGTTTAACTCTGACTAGGTGAATATGTATTTCAGACTCT
TGTGATCTGTGTAGATGTCGCACTTCTGTCCATACAGGTAATGTCTCCAGGTTTTTAACG
CATGAACCACCGCTTCCAACTCCAGGTCGTGTGTGGGGTAATTCTTCTCATGGATCTTCA
GCTGTTGAGATGAGTATGCTACAACTCTTCCTTCCTGCATTAGCACACATCCCAATCCGG
TGTAAGAAGCATCGCAGTACACCGAGAATGGCTTGTGAACATCAGGCAGAACTAACACAG
GTGCTGTGGTCAATCTATTCTTCAGTTCTTCAAATGCTTCTTGACACTTTTGGGTCCACT
TAAACTCAACTTTCTTCGCTAGCAACGCTGTCATTGGTCTAGCAATCTTTGAAAAGCCTT
CAATGAAACGCCTATAGTATCCGGCCATTCCAATGAAGCTCTTGATCCCACGAACATCCT
TCGGTGCCTTCCAATTCAGGATATCTGCTACTTTCTTTGGATCCACAGCTAACCCATCTT
GGTTTATGATGTGACCTAGAAACAAGACTTCATGAATCTAGAACTCGCATTTACTCAGCT
TGGCATACAACTGATGCTCTCGTAGCCTTTGCAATACCATCTTCAAATGCTCCACATGTT
CTTCCTCACTTTTGGAATATATGAGAATATCGTCGATGAACACTACCACAAACTTGTCTA
GGTAGTCCATGAACACACTGTTCATCAGATACATAAAGAAGGCTGGTGCATTTGTCAAAC
CAAAGGACATAATTGTATACTCATATAACCCATACTTGGTGATGAATGCTGTCTTCGGTA
TGTCCGAGGGTCGGATTCTGAGTTGGTGGTAACCTGACCTCAGATCTATCTTCGAGAATA
CGCTGGCACCTTTGAGTTGGTCAAACAGATCTTCTATTCTTGGCAGGGGGTACTTGTTCT
TAATAGTGACTTCATTCAGGGCTCTGTAATCTATGCACATCATTTTGGTACCATCTTTCT
TCTCTACAAACAATACTGGAGCGGCCCAAGGCGAGGTACTTGGTCTGATGTAACCCTTTT
CTAATAGCTCATCAATCTGCTTCTTGAGTTCCACCAATTCTGGTCCAGACACTTGATAGG
CTCTTTTGGAAATGGGGGCGGTACCAGGGATAAGCTCTATGGCAAATTCGACTTTTCTCT
CGGGTGGCATGCCCGTTAGCTCCTCGGGAAACACATCCGGAAAGTCTGACACAACATTGA
TAGCCTCAAGCGGTTTGGCCTCCTTACTATCAACTGAAATCTGGTGACAATCTCCCTCCG
CTGATTTAGGCATCCTTAGCTCAGCCACTACTTTCTCTCCGAGTGGGGACTTCAATGTTA
CGGTCCTCTTGTCACAGCTAACATTCGCTTCATATTTCATTAACCAATTCATCCCTAGGA
TGACATCTACCCCAAGGGTGTCTATTACTATTAGATCACTGGGGAACCCTATCCCCCTTA
TTTCCACCCTTATATTTGAGCATATTCTATCTGCTTGCACTTTACCACCAACCGAATTAA
TCCTCATGAGCGGCATCATTGCCTCTACTGAGATGTTATGCATTTCTACCCATATTGCAG
TGACAAATGAATGAATTGCACCAGTATCAAATAGCACTTTTGCGGGATGAGATTCGACTG
AGAACATACCTACTGCCACATCTGGTGCATCCTGGATCGCTTTGGCCTCCAAGTGGTTCA
CCTTCCCACGGTTGTACGCTTGGCAACGATTACCTGCTGCGTGTTGAGATACACCTTGCC
TTGTTGGAACATTGGGGTTGGTCTGCTGCTGCGCCATCTTCTTTGGGCACTGCATCGCCC
AGTGGCCTTGTTCTCCACAGTGGAAACATCCTCTGCCTCCTCCTTGTGCTGGGGCTGCTT
GGTTGCTCTGATTTGCTGCTGGGGCAGGAAGGCGAGGTGCCTGGTTGTTCTGCCTCTGAT
ACTGGTTACCTCCCTGCTAGCTGTTCTGACGATACTGCTGCTGCTGTGGATACTGCCTCT
AAAACTGCTGCTGATGCGGACGCTGATTCTGATTCTGATATCCCTGTGGGTGACCGGGCC
TGCCTTGCTGAGATGAACTGCCTGAGAAGCGGGGACGGCTGATGCTCCCGGACTGTGGTC
CACTCATCTTGCGCTTCCGATCTTCCATATCCTTACGCTTTCTCTCGGTCATGATCGCCC
TATCGATCAGGTGCTGGAAGGTGGGGAAGGTGTGGTTCATCAGCTGGTAATGCAGGGGAT
CCACCAAACCCCTCATGAACCTGTACTGCCTTTTAGCATCAGTGTTGACGTCTTCAGGTG
CATAACGAGATAGCTGCAGAAAACTTGTCCCTGTATTCACTAACAGACAGGGGTCCCTGC
TTCAGAGCCAGAAACTCCTCCTTCTTCACGATCATCAGTCCCTCTGGAACATGGTACCTG
CGGAAACTCTCGCTGAATTCCTCCCAAGTGATGGCTTCACGGTCAGCATGGGTGGCGAGG
TAGGACTCCCACCAGGACTGGGCTGCTCCCCTTAGCTGGCGGGGACCATACAGGACCTTC
TCCCTGTCGTCACATTGGGCGGTGCACAGTTCCCTTTCCACTGCACGCAACCAGTCTTCT
GCATCCATGGGGTCAGCAGAATGGGCGAAGGTAGGAGGGTGCCCTCTCATGAACTCGCCA
CGCTTATCCCGTGGCATCTGGGGCATCTGCACTTGCAACTGGGGTTGGGGTTGCTGTTGA
GCCTGCTGCATGGCTGCCAGAGTCTGCCCAATAGCCTGCACTGCCTGAGTCTGCATCAAG
AACATCTGCTCCACTGTCATCGGGGGTGGCGGGGGAGGCTGCCTCTGATGTTCCTCCTGC
TGGGCACGCTGCTCTTGCTGAGCACGCCTGTTGCATCGGCGCCTATTGTCAGACATCTGT
GGAAGACATTCATACATCAGCATTGATCTTACAATCCTTCAGCATAAGAAAAGGGAATAC
AGAATTCTTCATGACACTGAGTGAATAAAGAGCTTCACTGATCCTCATTATGATTCAACA
CAGCTTCTCAGATAAAAAGGAAAGTAGAAGTAAATGGTTTCCCAACTAAACAACTGACTT
CATTAACATTACTAGCAAAGCCAAACTGCAGGGGAAACCCACATGTTGGCTACAGTCATT
ACAAAGATTCAAATCCAGCACAAGTTCATCATAACAAGCATGTAAGCAACTAATAAGCAA
ACTAAACTGAATGGAAGCAACTGGTAAGCAAACTAAACTGACTATCTAAGACTGAGACAT
CTGACTTAAGGATTATTACAAACTCCGACGCTAACGATCTAAGGATCCAGATCTATCCTG
GTCTTACAGGCAGGGGAACCATAAGTGTGGTGACCACGTGGCGGCGAGCGGTAAGGGTGC
TGAGTCCCAACAGGAGCGGGAGAACCACCCTCCTGGTGGCGGCGCTCTGCTAGCTCAGCA
TGCAACTCAGCAATCTCCGTTCGAGCCCTGCTCAGCTCGTCCAGAGAGTGATCCAGCTCA
GTGTTAAGCACCGCGACTAGGTTGACTGTGCTGCTCAACCTAGGGTTACCCTCACCAACA
GGTGAGACAACCACACTCTCGGTGCTGCCAGTAGGACGGCGGGGGTAGTACCTAAGGTTA
AGACCGTCGGCCACCCCACCGAACAAGGAACAGTACTGGGAAAGTGCACGCCGTGCTGCA
TCCTGCATAGCCGCCTCTGCAGTGTCCCTCTCAGAGATGGAGTAGTGCTCCGAAACGGCC
TCCGCACCCCGGAGGTCATCCTCCGGACGGCGAACTAGGCAGGTAGCCTCCCAGCGGTCC
GGGTACCTCCCGCGACTGTGCTGGTAGACTACACAACGATACTCGATCGACCAGGTGTGC
CAGTCGAAAGCCTGGCGCAGCAAGGTGTCGAGTGCGTCGTGGAAGTGACAACCGCGAGCG
GCGTCACGGGTGATGGGTCGGGCGACCCATCCTTCCGCCTCCTGCGGCTCAGAGGACTCT
GTGGTGTGGTCTGAGTCGTCGTCGTCGGGGTCTCCTCCAGGACCTCCTCCAGTAGCTCCT
CCAACAGCCGGGGCATCCCACGGTGGTGCAGGGGGCGCCTCCAGCTGGGGAATAGAGGAG
CGGCGCCTCATGGACTCCACCTCCTGCTCAGGTGGGGAGGAAGAGCCCTGCTGCTCCCTG
TGCTGACGCTGGCGCTCCTGCTCCTCACGCAGGCGGTGGTGCAGCCTGTCCAGGTGACTC
GACTGACCGGACACAGTGCGGCGCAGGGGACGCTCCGCAAGGCGAGACGGCAGGAAAGGA
ATCACCGACTTACGAGCAGTGTGTCTAAGTCGAGCCATCTACAAAAGACACCGTAAGCAT
AAGAGTAAGAACAGAACTAATATGACAAGTGAGTAAACCATAGATAGAACAAAATAAAAT
TTTAACAAGGTATAATATAGTATATATATATATATATGTAGTAAAACATAGGGTTGGTCG
AGGTGACCGACTTTTGAAGTAACATCAGAGGTCAAGGTGAGAGGGAAGGTCAATAGTCCT
TAGTACGACCAGTGCTACTCTAGGTCTGCGGTCCTACAGTCAGCACGGCTTTGATACCAC
TTATGTCACACCCGGTTTCAGAAGGCAAACCGAATGCGAACTATGTACGTGCCAGGATCA
GAATTCACGTACACAGCGATTACATAAATGAACATCATCGCACGGTGCTCGAATAATAAC
ATAAAAGGGTATTAACTTATTACATCACAGAGTCATAGACATCCACATAGTCAACAACTT
AACAGTTAAATCAAAGTGCTAGCGAAACGCAGTAAAGATAAGGCCTTCACAGGCAGCTGA
CTGGGGGTTGCCGCCAACCCACACCTAAAACTCGTCGTAGTCTTGGAACTCCTGGAAGTC
TCCTTCCACGACTTCGTCTTCTCCTGAGCAGTGGTTGCAATGTGGACAACCTGGTGTTTT
GTGGTAAAGCAAGGATGAGTACACATCAACATACTCAGCAAATGCCCCGTTTGGCTGAAG
TGGACTAGCTTTATGTGGGGTTAGGCTCAAGCAGTTGCTTTTAGTTGGTCAGGTATTTAG
TATTAGTGAAGCCAGGTTTTAGCAATAACTAACCCGTGAATCATTTCCTCATCGAGGAAC
ATCATTATCATCATCGAACCAAAATCATAAATAGAACCATTGTATCTCGAACCATTCGTA
TCTCTAATCAAAGAGGATCCCAAGGCTGCTCTTAACCGTGAGCACGGCTGATATATCAGT
TTCACTACCCTCTGCAGAGGTCGCACACTTTACCCATGAGCCGTGATTCCCTCTCTAGCC
CGGGCTTGCAAGACCCTTATTCACTCCCAAGGTGAATGGCCAGGGATTCACTACGAAGCC
TTTACAAAGATTCCCTAGAGGTCATAGCTGCCCGTTAGGTTTCTCCAGTTTGATAAACAC
AGTACCTCTCCCCGCAGGAGGGTGACTAAAAAACAAAACGAAAGAACCTCGGCACTCAGC
CTCGGCAGAGCAAGCACTGTGCCTGGACCCCATTGACGGCACGACGACGAAGCAACTACA
CTTCTAGTTCCTCTAATTAATTAGCTAAGGGCACCCCATTCCACCCTCATGGTTGCACTG
TTATCCCGGGTGGTCTCTTAACGAACAGGTCCTTACGGAGAGGTACTCAGGAAACAGCCT
GAGCCCCCTAGAGTATCACAAGATCAACAATATAATCAGGATAACAGTATCGTATCATAG
ATAGTCACATCATGTTCATTGATTAAATTAAGGCAATAGCAAAATGCTAACCATAATCAC
CCAAAAGGTCATCAAGGATAAGGTAAAGTATAAAGCTAGTAAATCCTTAGATTTCAATTA
AATACTGCGGGAAAGTGAATTATAAGTGAATAGGACATAATGGGTCAGAGGACACTTGCC
TTCACCAAGCTGCTGCTGCTCAGGGTCTTCTCCTGCAATTCCCTCAGACTCCACTAACGG
CCCGATATCTACGCGAGTGCAAACATACATCCAACATTCTTGAAATGGTAGAAAACAGTA
CACCATACAACAGTATAGATCAAATAAATATGCACGCGACAAAGAATTCGCATCTACGAC
TACGCGAGAACGGAACCGAGACGACTGATACTACGGTCGAGGGATATCACATGTATACTA
AGCGAATATGAATTATAATATTTAATTCGGCTTAATCATATTAACAGACAATAATCACAT
GCCGAGTAAAATTACTACTTAGTCCCGATTAGTGTGTTGTTCGAATAACCGTTGCTTAAA
TATATATTTACTTAGCGCGAGCTATTCTAGGTGAGATGAATCATTAGCGTGCGTAAAACG
CACGACGACACGTGTGAACAGCACGCACAACGCGCGCGGACAGCACGCGACGATTTATTG
CGTGACGCGCGGGCGATGGCGAACGACACGAACGCGCACGGGTTAGACGGGGGTAGACGG
GGGGTAGATGGGGGTAGACGAGAGTCGTCTAGGGGTAGACGAAGGGTAGGCGAACGTAGA
CAGAGTCCCGTCGACGCAACTGCGCGCAAGCAAACGCGAGCGTGCGCACTAGTTGCGCGA
CGCACGACACATTAAATAATTAGCAAACCGCGGCTAATTAATGACGTGACGACGAACAAC
CTATATTACGTTTAAACGCGAAAATTATATTTCTAAGTTCAATTTAGTTGACCTAAACTA
CTTGTGTGGAATATTTTAGATAAAAAATGAATTATCAATAAATCGATGATTAATACGAGA
ACTAATTGACTAACGCGTACGGACGATCATCACGAAATAATTAATTATTGCGCGCAGAAT
GCGCGCGCGACACGCGCGAAACAGCGCGAGTTTTCTACAAACAATGACGACGGCGCGCGG
CGATACCCGTGATCACGTGCGAAACTGCGCACGCGAGACTGACGAGTACGCAATGCGCTA
GGTGACCGTAACGAGGCACGACGAGGGTAGACGAACGGTCAGGGCGAGCTGGGCAGCGGC
GAGCGCGCAGCAACACATCTGTGACGCGCAGGGGCGAGGTTCGACGGCGAACGGCTGCTA
CGGCGCTAAACGTCAACGCGGCTGGGCGTGCTGCGTGTGCGCGCTGGGCTTGGGCTGCGC
GGCATGGGGACGGGTCTGAGCGCGCCGAGTGCGCAGCTACTCGGCCGCTGCACGCAGGGA
CGAGGCGAGGGCGCACGGGGTCTGCACGTCGGGGGATCGGGCTTGCTGCGCGCTGCAGGC
CGCGACAGCAGGGAGTTCAGTCGCGCACAAGGGAGCTGGGCTGCGCGCTGGCCGGAGGGG
AGTCCGCGGCAGGGACGAGTCGCTGCGCAGGTCCCCCTGACCGCAACGCCGGGCAGCGAC
TGAGCGAGGTCTCGCCGGCGAAGTGAAACGGCGCGACGAGGGGCTACGGGTACGCAGCAG
ACGCGTACGGCGGGGGAGGAAGAATGGGAAAGGAGAGAGAGGATGGGGCGGGCTTACCTC
GGCGGCACGCACGACGATGGCCGCAGCGGGGCGCGGCACTCCGGCGACGGGGACGCAGAG
AGCGGGGGCGAGGCGAGGCTCCGGCGGCGGATCGGCGAGGCGAAGCAGCAATGGCGAGAA
CTGCGCAGGGGGGTCGTGGGCGTTCGTGGCGAGAAAACTGGACAACGGGTGGAAGAAATC
GTGCGCAACTAGCGAAGAAAACAGCGCGCGGGCGGTTTTCTTCTCTGGAAATTCGCACAG
GCGTTCCGATTTGGAAGAAGCACAGCGCGCAAGCTTCTGACGCGTGGGCCCGGCTGGAGC
GGCGGCGCTGGGCGTCCACGCGCGGCTGCGGGCACGCTACGCGCGCGGAGACCTGGGCTG
GGGCGCGGCTGGGCTGGGACTAGAGCGCGCGCGCGCTGGGCTGGCGGGGGGGAATGGCGC
GCTGGGCCGCCGCGGGAGCTGGGGTGGGCTGCGGCGTGCGCGGGCCCGCGAGGGGGGTTC
TGGCGCGGGGGGGAGAAAGAGGGGGAAGGGGGGCTGGCGCGGTGGGCCGGCTGGGCCAGG
GAAGGGGGGCTGGGCTGAAATCTGTTTTTCCTTTTCTTTTCTTTTTCTTTCTCTTTTCTA
TTTATTTCAGTTTGACACTATGCGAAAATAAATAATTAGATGAAAGATTGAGCAACTCAT
TCATCAACCAAAAAGAACAAATGCTTTCTAACATGATGCAACAACCATTGTTCTATTTTC
TACTAGATTATAATTACCTTTACGATTAAAAATAACCACTCTTCTTCTATATAAAAAAAA
AGAAAACAAGAGATTGGAGAAGATGAGATGAGAGGAATAACACCTGAATTTGTGGATATG
AGCAAAGAAATTTTATACCCCAAATTCAGGGTGTTACATGCATAAAAGCACGAGTTTTTG
CTACCAGAACCATTTCTTCTTTTTTCGCAACGAACATGCCCAATCCACTACTTAAGGTCC
AAAACTCATGTTTGGGGTGGTTTCACGCAATTTCGTTGTCGCACGTCACCCATTCCGAAA
ACGGTTGTCGGGGTGCATACAATGCACGAGTTTTTGCCACCGAAACCATTTCTTCATTTT
TCGCAACGAACATGCCCACTAAACTACTTTAGGTCCAAAACTCATGTTTTGGGTGGTTTC
GCGCAATATTGATGTCGCACGTCACCCATTCCGAAAACGGGTGTCGGGGTGCATAAAAGC
AGGAGTTTTTGCCACCGGAACCATTTCTTCGTTTTTCGCAACGAACATGCCCAATCCACT
ACTTTAGGTTCAAAACCCATGTTTGGGGTGGTTTCGCGCAATTTCGTTGCCGCACGTCAC
CCATTCCGAAAACGGGTGTCGGGGTGCATAAAAGCACGAGTTTTTGCCACTGGAACTATT
TCTTCGTTTTTCGCAACGAATATGCCCAATCCACTACTTTAGGTCCAAAACTCAAGTTTG
GGGTGGTTTCGCGCAATTTCGTTGCCGCACGTCACCCATTCCGAAAACGGGTGTCGGGGT
GCATTCAAAGCACAAGTTTTTGCCACCAGAACCATTTCTTCGTTTTTCGCAACAAACATG
CCCACTAAACTACTTCAGGTCCAAAACTCATGTTTAGGGTGGTTTCGCGCAATTTCGTTG
CCACACGTCAACCATTCCGAAAACGGGTGTCAGGGTGCATAAAAGCACGAGTTTTTGCTA
CCAGAACCATTTCTTCTTTTTTCGCAACGAACATGCCCAATCCACTACTTAAGGTCCAAA
ACTCATGTTTGGGGTGGTTTCGCGCAATTTCGTTGTCGCACGTCACCCATTCCGAAAACG
GTTGTCGGGGTGCATACAATGCACGAGTTTTTGCCACCGAAACCATTTCTTCATTTTTCG
CAAAGAACATGCCCACTAAACTACTTTAGGTCCAAAACTCATGTTTTGGGTGGTTTCGCG
CAATATTGATGTCGCACGTCACCCATTCCGAAAACGGGTGTCGGGGTGCATAAAAGCAGG
AGTTTTTGCCACCGGAACCATTTCTTCGTTTTTCGCAACGAACATGCCCAATACACTACT
TTAGGTCCAAAACTCATGTTTGGGGTGGTTTCACGCAATTTCAATGCCGCACGTCACCCA
TTCCGAAAACGGGTGTCGGGGTGCATAAAGTCTGTAGTTTTTGCCAACGAAACGATTCTT
CATTTTTCGCATCGAATATCCCCAATCCACTACTTTAGGTGCAAAACTCAAGTTTGGGGT
GGTTTCGCGCAATTTCGTTGCCGCACGTCACCCATTCCTAAAACGGGTGTCGGGGTGCAT
AAAATGACGTGTTTTTGCCACCAAAAACATTTCTTCATTTTTTCACAACGAACATGCCCA
ATCCACTAATTTAGGTCCAAAACTCATGTTTGGAGGTGGATTCGGGGCAAATTTCATTGC
CGCACGTCACCCATTCCGAAAAACGGGTGTCGGGGATGCAATTCAAAAGCACGAGTTTTT
GCCACCGGAACCATTTCTTCGTTTTTCGCAACGAACATGCCCAATCCACTACTTTAGGTC
CAAAACTCAAGTTTGGGGTGGTTTCGCGCAATTTCGTTGCCGCACGTCACCCATTCCGAA
AACGGGTGTCGGGGTGCATAAAGCACGAGTTTTTGCCACCAGAACCATTTCTTGTTTTTT
CGCAACGAACATGCCCAATCCACTACTTAAGGTCCAAAACTCATGTTTGGGGTGGTTTCG
CGCAATTTCGTTGCCGCACGTCACCCATTCCGAAAACGGGTGTCGGGGTGCATAAAAGCA
CGTGTTTTTGCCACCGGAACCATTTCTTCATTTTTTCGCAACGAACATGCCCAATCCACT
AATTTAGGTCCAAAACTCATGTTTGGGGTGGTTTTGCGCAATTTCGTTGCCGGATGTCAC
CAATTCCGAAAACGGGTGTCGGGGTGCATAAAAGCACGAGTTTTTGCCACCGGAACCATT
TCTTCGTTTTTCGCAACGAACATGCCCAATCCACTACTTTAGGTCCAAAACTCAAGTTTG
GGATGGTTTCGCGCAATTTCGTTGCCGCACGTCACCCATTCCGAAAACGGGTGTCGGGGT
GCATAAAGCACGAGTTTTTGCCACCAGAACCATTTCTTCTTTTTTCGCAACGAACATGCC
CAATCCACTACTTAAGGTCCAAAACTCATGTTTGGGGTGGTTTCGCGCAATTTCGTTGCC
GCACGTCAACCATTCCGAAAACGGGTGTCGGGGTGCATTCAAAGCACGAGTTTTTGCCAC
CGGAACCATTTCTTCGTTTTTCGCAACGAACATGCCCAATCCACTACTTTAGGTCCAAAA
CTCAAGTTTGGGGTGGTTTCGCGCAATTTCGTTGCCGCACGTCACCCATTCCGAAAACGG
GTGTCGGGGTGCATAAAGCACGAGTTTTTGCCACCAGAACCATTTCTTGTTTTTTCGCAA
CGAACATGCCCAATCCACTACTTAAGGTCCAAAACTCATGTTTGGGGTGGTTTCGCCCAA
TTTCGTTGCCGCACGTCACCCATTCCGAAAACGGGTGTCGGGGTGCATCCAATGCACGAG
TTTTTGCCACCGGAACCATTTCTTCGTTTTTCGCAACGAACATGCCCAGTCCACTACTTT
AGGTCCAAAACTCAAGTTTGGGGTGGTTTCTCGCAATTTCGTTGCCGCACGTCACCCATT
CCGAAAACGGGTGTTGGGGTGCATAAAAGCACAAGTTTTTGCCACCGGAACCATTTCTTC
GTTTTTTGCAACGAACATGCCCAATCCACTACCTTAGGACCAAAACCCATGTTTGGGGGT
GGTTTCACGCAATTTCGTTGCCCCACGTCACCCATTGCGAAAACGGGTGTCCGGGTGCAT
AAAAGCACGAGTTTTTGCCACCGGAACCATTTCTTCATTTTTCGCAACGAACATGCCCAA
TCCAGTAATTTAGGTCCAAAACTCATGTTTGGGGTGGTTTTGCGCAATTTCGTTGCCGCA
CGTCACCCATTCCGAAAACGGGTGTCGGGGTGCATTCAAAGCACAAGTTTTTGCCACCGG
AACCATTTCTTCGTTTTTCGCAGCAAACATGCCCACTAAACTACTTTAGGTCCAAAACTC
ATGTTTTGGGTGGTTTCGCGCAATTTTGTTGCAGCACGTCAACCATTCCGAAAACGGGTG
TCGGGGGTCCATAAAAGCACGAGTTTTTGCCACCAGAACCATTTCTTCTTTTTTCGCAAC
GAACATGCCCAATCCACTACTTAAGGTCCAAAACTCATGTTTGGGGTGGTTTCGCGCAAT
TTCGTTGCCGCACGTCACCCATTCCGAAAACGGGTGTCGGGGTGCATAAAAGCACGAGTT
TTTGCCACCGGAACCATTTCTTCATTTTTCGCAACGAATATGCCCAATCCACTACTTTAG
GTCCAAAACTCAAGTTCGTGGTGGTTTCGTGCAATTTCGTTGCCGCACGTCACCCATTCC
GAATACGGGTGTCGGGGTGCATTCAAAGCACAAGTTTTTGCCACCGGAACCATTTCTTCG
TTTTCGCAACAAACATGCCCACTAAACTACTTTAGGTCCAAAACTCATGTTTTGGGTGGG
TTCGCTCAATTTCGTTGCCGCACGTCACCCATTCCGAAAACGGGTGTCGGGGTGCATAAA
AGCACGAGTTTTTGCCACCAGAACCATTTCTTCATTTTTTGCAACGAACATGCCCAATCC
ACTAATTTAGGTCCAAAACTCATGTTTGGGGTGGTTTCGCGCAATTTCGTTGCCGCACGT
CACCCATTCCGAAAACGGGTGTCGCGGTGCATTCAAAGCACAAGTTTTTGCCACCGGAAC
CATTTCTTCGTTTTTCGCAACAAACATGCCCACTAAACTACTTTAGGTCCAAAACTCATG
TTTTGGGTGGTTTCGCTCAATTTCGTTGCCGCACGTCACCCATTCCAAAAACGGGTGTCG
GGTGCATAAAAGCACGAGTTTTTGCCACCGCAACCATTCTTCCTTTTTCGCAACGAATAT
CCCCAATCCACTACTTTAGGTCCAAAACTCAAGTTTGGGGTGGTTTCGCGCAATTTCGTT
GCCGCACGTCACCCATTCCGAAAACGGGTGTCGGGGTGCATAAAAGCACGAGTTTTGCCA
CCGGAACCATTTCTTCATTTTTTCGCAACGAACATGCCCAATCCACTAATTTAGGTCCAA
AACTCATATTTGGGGTGGTTTCGCGCAATTTCGTTGCCGGATGTCACCCATTCCGAAAAC
AGGTGTCGGGGTGCATAAAAGCACGAGTTTTTGCCACCGGAACCATTTCTTCATTTTTCG
CAACGAATATGCCCAATCCACTACTTTAGGTCCAAAACTCAAGATTGGGGTGGTTTCGCG
CAATTTCGTTGCCGCACGTCACCCATTCCGAAAACGGGTGTCGGGGTGCATAAAGCACGA
GTTTTTGCCACCGGAACCATTTCTTCGTTTTTCGCAACGAACATGCCCAATCCACTACTT
GTGGTCCAAAACCCATGTTTGGGGTCGTTTCGCGCAATTTCGTTGCCGCACGTCACCCAT
TCCGAAAACGGGTGTCGGGGTGCATAAAAGCACGAGTTTTTGCCACCGGAACCATTTTTT
CTTTTTTCGCAACGAACATGCCCAATCCACTTTAGGTCCAAAACCCATGTTTGGGGTGGT
TTCGCGCAATTCCGTTGCCGCACGTCAACTATTCCGAAAACGGGTGTTACATAAAAGCAC
GAGTTTTTGCCACCGGAACCATTTGTTCGTTTTTCGCAACGAACATGCCCAATCCACTAC
CTTAGGACCAAAACCCATGTTTGGGGTGGTTTCGCGCAATTTCGTTGCCGCACGTCACCC
ATTCCGAAAACGGGTGTCGGGGTGCATAAAAGCACGAGTTTTTGCCACCGAAACCATTTC
TTCGTTTTTCGCAACGAACATGCCCAATCCACTACTTTAGGACCAAAACCCATGTTTGGG
ATGGTTTCGCGCAATTTCGTTGCCGCACATCACCCATTCCGAAAACGGGTGTCGGGGTGC
ATAAAAGCACGAGTTTTTGCCACCGGAACCATTTCTTCATTTTTCGCAACGAATATGCCC
AATCCACTACTTTAGGTCCAAAACTCAAGTTTGGGGTGGTTTCGCGCAATTTCGTTGCCG
CACGTCACCCATTCCGAAAACGGGTGTCGGGGTGCATAAAAGCACGAGTTTTTGCCACCG
AAACCATTTCTTCGTTTTTCGCAACGAACATGCCCAATCCACTACTTTAGGACCAAAACC
CATGTTTGGGATGGTTTCGCGCAATTTCGTTGCCGCACATCACCCATTCCGAAAACGGGT
GTCGGGGTGCATAAAAGCACGAGTTTTTGCCACCGGAACCATTTCTTCATTTTTCGCAAC
GAATATGCCCAATCCACTACTTTAGGTCCAAAACTCAAGTTCGTGGTGGTTTCGCGCAAT
TTCGTTGCCGCACGTCACCCATTCCGAAAACGGGTGTCGGGGTGCATTCAAAGCACAAGT
TTTTGCCACGGGAACCATTTCTTCGTTTTTCGCAACAAACATGCCCACTAAACTACTTTA
GGTCCAAAACTCATGTTTTGGGTGGGTTCGCTCAATTTCGTTGCCGCACGTCACCCATTC
CGAAAACGGGTGTCGGGGTGCATAAAAGCACGAGTTTTTGCCACCGGAACCATTTCTTCA
TTTTTCGCAACGAACATGCCCAATCCACTAATTTAGGTCCAAAACTCATGTTTGGGGTGG
TTTCGCGCAATTTCGTTGCCGCACGTCACCCATTCCGAAAACGGGTGTCGCGGTGCATTC
AAAGCACAAGTTTTTGCCACCGTAACCATTTCTTCATTTTTCGCAACAAACATGCCCAAT
AAACTACTTTAGGTCGAAAACTCGTGTTTTGGGTGGTTTCGCGCAATTTCGTTGCCGCAC
GTCAACCATTCCGAAAACGGGTGTCGGGGGTGCATAAAAGCACGAGTTTTTGCCACCATA
ACCATTTCTTGTTTTTTCGCAACGAACATGCCCAATCCACTACTTAAGGTCCAAAACTCA
TGTTTGGGGTGGTTTCGCCCAATTTCGTTGCCGCACGTCACCCATTCCGAAAACGGGTGT
CGGGGTGCATACAATGCACGAGTTTTTGCCACCCGAAACCATTTCTTCGTTTTTTGCAAC
GAACATGCCCAATCCACTACTTTAGGACCAAAACTCAAGTTTGGGGTGGTTTCGCGCAAT
TTCGTTGCCGCACGTCACCCATTCCGAGAACGGGTGTCGGGGTGCATAAAAGCACGAGTT
TTTGCCACCGGAACCATTTCTTCGTTTTTCGCAACGAACATGCCCAATCCACTACTTTAG
GTTCAAAACTCATGTTTGGGGTGGTTTCACGCAATTTCGTTGCCGCACGTCACCCATTCC
GAAAACGGGTGTCGGGGTGCATAAAAGCACGAGTTTTTGCCACTGGAACAATTTCTTCGT
TTTTCGCAACGAATATGCCCAATCCACTACTTTAGGTCCAAAACTCAAGTTTGGGGTGGT
TTCGCGCAATTTCGTTGCCGCACGTCACCCATTCCAAAAACGGGTGTCGGGGTGCATTCA
AAGCACAAGTTTTTGCCACCGGAACCATTTCTTCGTTTTTCGCAACAAACATGCCCACTA
AACTACTTTAGGTCCAAAACTCATGTTTAGGGTGGTTTCGCGCAATTTCGTTGCCGCACG
TCAACCATTCCGAAAACGGGTGTCGGGGTGCATAAAAGCACGAGTTTTTGCTACCAGAAC
CATTTCTTCTTTTTTCGCAATGAACATGCCCAATCCACTACTTAAGGTCCAAAACTCTTG
TTTGGGGTGGGTTTCGCGCAATTTCGTTGCCGCACGTCACCCATTCCGAAAACGGTTGTC
GGGGTGCATACAATGCACGAGTTTTTGCCACCGAAACCATTTCTTCATTTTTCGCAACGA
ACATGCCCACTAAACTACTTTAGGTCCAAAACTCATGTTTTGGGTGGTTTCGCACAATAT
CGATGTCGCACGTCACCCATTCCGAAAACGGGTGTCGGGGTGCATAAAAGCAGGAGTTTT
TGCCACCGGAACCATATCTTCGTTTTTCGCAACGAACATGCCCAATACACTACTTTAGGT
CCAAAACTCATGTTTGGGGTGGTTTCGCGCAATTTCGTTGCCGCACGTCACCCATTCCGA
AAACGGGTGTCGGGGTGCATAAAAGCACGAGTTTTTGCCACCGGAACCATTTCTTCGTTT
TTCGCAACGAATATGCCCAATCCACTACTTTAGGTCCAAAACTCATGTTTGGGGTGGTTT
CGCGCAATTTCTTTGCCGCACGTCACCCATTCCGAAAACGGGTGTCGGGGTGCATAAAAG
CACGAGTTTTTGCTACCAGAACCATTTCTTCTTTTTTCGCAACGAACATGCCCAATCCAC
TACTTAAGGTCCAAAACTCATGTTTGGGGTGGTTTCGCGCAATTTCGTTGCCGCACGTCA
CCCATTCTGAAAACGGGTGTCGGGGTGCATACAATGCACGAGTTTTTGCCACCGAAACCA
TTTCTTCTTTTTTTGCAACGAACATGCCCAATCCACTACTTTAGGACCAAAACTCATGTT
TGGGGTGGTTTCGCGCAATTTTCGTTGCCGCACGTCACCCATTTCCGAGAACGGGTGTCG
GGNNNNNNNNNNNNNNNNNNNNNNNNNNNNNNNNNNNNNNNNNNNNNNNNNNNNNNNNNN
NNNNNNNNNNNNNNNNNNNNNNNNNNNNNNNNNNNNNNNNNNAATTCCACTTACTTTAGG
ACCAAAACCCATGTTTGGGATGGTTTCGCGCAATTTCGTTGCCGCACATCACCATTCCGA
AAACGGGTGTCGGGGTGCATAAAAGCACGAGTTTTTGCCACCGGAACCATTTCTTCATTT
TTCGCAACGAATATGCCCATTCCACTACTTTAGGTCCAAAACTCAAGTTTGGGGTGGTTT
CGCGCAATTTCGTTGCCGCACGTCACCCATTCCGAAAACGGGTGTCGGGGTGCATAAAAG
CACGAGTTTTTGCCACCGAAACCATTTCTTCGTTTTTCGCAACGAACATGCCCAATCCAC
TACTTTAGGACCAAAACCCATGTTTGGGATGGTTTCGCGCAATTTCGTTGCCGCACATCA
CCCATTCCGAAAACGGGTGTCGGGGTGCATAAAAGCACGAGTTTTTGCCACCGGAACCAT
TTCTTCATTTTTCGCAACGAATATGCCCAATCCACTACTTTAGGTCCAAAACTCAAGTTC
GTGGTGGTTTCGCGCAATTTCGTTGCCGCACGTCACCCATTCCGAAAACGGGTGTCGGGG
TGCATTCAAAGCACAAGTTTTTGCCACCGGAACCATTTCTTCGTTTTTCGCAACAAACAT
GCCCACTAAACTACTTTAGGTCCAAAACTCATGTTTTGGGTGGGTTCGCTCAATTTCGTT
GCCGCACGTCACCCATTCCGAAAACGGGTGTCGGGGTGCATAAAAGCACGAGTTTTTGCC
ACCGGAACCATTTCTTCATTTTTCGCAACGAACATGCCCAATCCACTAATTTAGGTCCAA
AACTCATGTTTGGGGTGGTTTCGCGCAATTTCGTTGCCGCACGTCACCCATTCCGAAAAC
GGGTGTCGCGGTGCATTCAAAGCACAAGTTTTTGCCACCGTAACCATTTCTTCGTTTTTC
GCAACAAACATGCCCACTAAACTACTTTAGGTCCAAAACTCATGTTTTGGGTGGTTTCGC
TCAATTTCGTTGCCGCACGACACCCATTCCAAAAACGGGTGTCGGGGTGCATAAAAGCAC
GAGTTTTTGCCACCGGAACCATTCTTCCTTTTTCGCAACGAATATCCCCAATCCACTACT
TTAGGTCCAAAACTCAAGTTTGGGGTGGTTTCGCGCAATTTCGTTGCCGCACGTCACCCA
TTCCGAAAAACGAGTGTCGGGGTGCATCAAGCACACATATTTGCCACCGGAACCATTTCT
TCGTTTTTGCAACAAACATGCCCCCTAAATACTTTAGGTCCAAAACTCATGTTTAGGGTG
GTTTCGCGCAATTTCGTTGCCGCACGTCAACCATTTTGAAAACGGGTGTCGGGGTGCATA
AAAGCACGAGTTTTTGCTACCAGAACCATTTCTTCTTTTTTCGCAATGAACATGCCCAAT
CCAGTACTTAAGGTCCAAAACTTTTGTTTGGGGTGGTTTTGCGCAATTTCGTTGCCGCAC
GTCACCCATTCGGAAAACGGTAGTCGGTGTGCATACAAAGCACGAGTTTTTGCCACCGAA
ACCATTTCTTCGTTTTTTCGCATCAAACATGCCCAATCCATTAATTTAGGTTCAAAACTC
ATGTTTGGGGTGGTTTCGCGCAATTTCGTTGCCGCACGTCACCCATTCCAAAAACGGGTG
TCGGGGTGCATAAAAGCACGAGTTTTTGCCACCGGAACCATTTCTTCGTTTTTCGCAACG
AACATGCCCAATCCACTACTTTAGGTTCAAAACTCATGTTTGGTGTGGTTTCACGCAATT
TCGTTGCCGCACGTCACCCATTCCGAAAACAGGTGTCGGGGTGCATAAAAGCACGAGTTT
TTGCCACTGGACCATTTCTTCGTTTTTCGCAACAAACATGCTCAATCCATTACTTTAGGT
CCAAAACTCAAGTTTGGGGTGGTTTCGCGCAATTTCGTTGCCGCACGTCACCCATTCCAA
AAATGGGTGTCGGGGTGCATTCAAAGCACAAGTTTTTGCCACCGGAACCATTTCTTCGTT
TTTCGCAACAAACATGCCCACTAAACTACTTTAGGTCCAAAACTCATGTTTAGGGTGGTT
TCGCGCAATTTCGTTGCCGCACGTCAACCATTCCGAAAACGGGTGTCGGGGTGCATAAAA
GCACGAGTTTTTGCTACCAGAACCATTTCTTCTTTTTTCGCAATGAACATGCCCAATCCA
CTACTTAAGGTCCAAAACTCATGTTTGGGGTGGTTTCGCGCAATTTCGTTGCCGCACGTC
ACCCATTCCGAAAACGGTTGTCGGGGTGCATACAATGCACGAGTTTTTGCCAACGAAACC
ATTTCTTCGTTTTTTGCAACGAACATGCCCAATCCACTACTTTAGGTCCAAAACTCATGT
TTGGGGTGGTTTCGCGCAATTTCGTTGCCGCACGTCACCCATTCCGAGAACAGGTGTCGG
GGTGCATAAAAGCACGAGTTTTTGCCACCGGAACCATTTCTTCGTTTTTCGCAACGAACA
TGCCCAATCCACTACTTTTAGGTTCAAAACTCATGTTTGGGGTGGTTTCACGCAATTTCG
TTGCCGCACGTCACCCCATTCCGAAAACGGGTGTCGGGGGTGCATAAAAGCACGAGTTTT
TGCCACTGGAAACATTTTCTTCTTTTTTCGCAAACGAATATGCCCAATCCACTACTTTAG
GTCCAAAAACTCAAGTTTGGGGTGGTTTCGGCGCAATTTCGTTGCCGCACGTCACCCATT
CCAAAAACGGGTGTCGGGGTGCATTCAAAGCACAAGTTTTTGCCACCGGAACCATTTCTT
CGTTTTTCGCAACAAACATGCCCACTAAACTACTTTAGGTCCAAAACTCATGTTTAGGGT
GGTTTCGCGCAATTTCGTTGCCGCACGTCAACCATTCCGAAAACGGGTGTCGGGGTGCAT
AAAAGCACGAGTTTTTGCTACCAGAACCATTTCTTCTTTTTTCGCAATGAACATGCCCAA
TCCACTACTTAAGGTCCAAAACTCTTGTTTGGGGTGGTTTCGCGCAATTTCGTTGCCGCA
CGTCACCCATTCCGAAAACGGTTGTCGGGGTGCATACAATGCACGAGTTTTTGCCACCGA
AACCATTTCTTCGTTTTTTGCAACGAACATGCCCAATCCACTACTTTAGGTCCAAAACTC
ATGTTTGGGGTGGTTTCGCGCAATTTCGTTGCCGCACGTCACCCATTCTGAGAATGGGTG
TCGGGGTGCATAAAAGCACGAGTTTTTGCCACCGGAACCATTTCTTCATTTTTCGCAACG
AACATGCCCAATCCACTACTTTAGGTTCAAAACTCATGTTTGGTGTGGTTTCACGCAATT
TCGTTGCCGCACGTCACCCATTCCGAAAACAGGTGTCGGGGTGCATAAAAGCACGAGTTT
TTTGCCACTGGAACCATTTTCTTCGTTTTTTCGCAACGAATATGCCCAATCCACTACTTT
AGGTCCAAAACTCAAGTTTGGGGTGGTTTCGCGCAATTTCGTTGCCGCACGTCACCCATT
CCAAAATGGGTGTTGGGGTGCATTCAAAGCACAAGTTTTTGCCACCGGAACCATTTCTTC
CGTTTTCGCAACAAACATGCCCACTAAACTACTTTAAGGTCCAAAACTCATGTTTTGGGT
GGTTTCGCGCAATTTCGTTGCCGCACGTCAACCATTCCGAAAACGGGTGTCGGGGTGCAT
AAAAGCACGAGTTTTTGTCACCTTCCGTTTCTTCTTTTATCGCAACGAACATGCCCAATC
CACTACTTAAGGTCCAAAACTCATGTTTGAGGTGGTTTCGCGCAATTTCGTAGCCGCACG
TCACTCATTTCGAAAACTGGTGTTGGGGTGCATACAATGCACGAGTTTTTGCCACCGAAA
CCATTTCTTCGTTTTTTGCAATGAACATGCCCAATCCACTACTTTAGCTCCAAAACTCAT
GTTTTGGGTGGTTTCGCGCAATTTCGTTGCCGCACGTCAACCATTCCGAAAACGGGTGTC
GGGGGTGCATAAAAGCACGAGTTTTTGCCACCAGAACCATTTCTTCTTTTTTCGCAACGA
ACATGCCCAATCCACTACTTAAGGTCCAAAACTCATGTTTGGGGTGGTTTCGCGCAATTT
CGTTGCCGCACGTCACCCATTCCGAAAACGGTTGTCGGGGTGCATACAATGCACGAGTTT
TTGCAACCGAAACCATTTCTTCGTTTTTCGCAACGAACATGCCCAATCCACTTCTTTAGG
TCCAAAACTCATGTTTTGGGTGGTTTCGCGCAATTTCGTTGCCGCACGTCACCCATTCCG
AAAACGGGTGTTGGGGTGCATAAAAGGACGAGTTTTTGCCACCGGAACCATTTCTTCGTT
TTTCGCAATGAACATGCCCAATACACTACGTTAGGTCCAAAACCCATGTTTGGGGTGGTT
TCGCGCAATTTCGTTGCCGCACGTCACCCATTCCGAAAACGGGTGTCGGGGTGCATAAAA
GCACGAGTTTTTGCCACCGGAACCATTTCTTCGTTTTTTGCAACGAATATGCCCAATCCA
CTACTTTAGGTCCAAAACTCATGTTTGGGGTGGTTTCGCGCAATTTCTTTGCCGCACGTC
ACCCATTCCGAAAACGGGTGTCGGGGTGCATTCAAAGCACAAGTTTTTGCCACCGGAACC
ATTTCTTCGTTTTTTGCAACAAACATGCCCACTAAACTACTTTAGGTCCAAAACTCATGT
TTAGGGTGGTTTCACGCAATTTCGTTGCCGCACGTCAACCATTCCGAAAACGGGTGTCGG
GGGTGCATAAAAGCACGAGTTTTTGCCACCAAAACCATTTCTTCTTTTTTCGCAACGAAC
ATGCCCAATCCACTACTTAAGGTCCAAAACTCATGTTTGGGGTGGTTTCGCGCAATTTCG
TTGCCGCACGTCACCCATTCCGAAAACGGTTGTCGGGGTGCATACATTGCACGAGTTTTT
GCCACCGAAACCATTTCTTCGTTTTTTGCAACGAACATGCCCAATCCACTACTTTAGGTC
CAAAACTCATGTTTGGGGTGGTTTCGCGCAATTTCGTTGCCGCACGTCACCCATTCCGAG
AACGGGTGTCGGGGTGCATAAAAGCACGAGTTTTTGCCACCGGAACCATTTCTTCGTTTT
TCGCAACGAACATGCCCAATCCACTACTTTAGGTTCAAAACCCATGTTTGGGGTGGTTTC
GCGCAATTTCGTTGCCGCACGTCACCCATTCCGAAAACGGGTGTCGGGGTGCATAAAAGC
ACGAGTTTTTGCCACTGGAACCATTTCTTCATTTTTCGCAACGAATATGCCCAATCCACT
ACTTTAGGTCCAAAACTCAAGTTTGGGGTGGTTTCGCGCAATTTCGTTGCCGCACGTCAC
CCATTCCGAAAACGGGTGTCGGGGTGCATTCAAAGCACAAGTTTTTGCCACCAGAACCAT
TTCTTCGTTTTTCGCAACAAACATGCCCACTAAACTACTTTAGGTCCAAAACTCATGTTT
AGGGTGGTTTCGCGCAATTTCGTTGCCAGACGTCAACCATTCCGAAAACGGGTGTCAGGG
TGCATATGAGCAAAGAAATTTTATACCCAAAATTCAGGGTGTTACATGCATAAAAGCACG
AGTTTTTGCTACCAGAACCATTTCTTCTTTTTTCGCAACGAACATGCCCAATCCACTACT
TAAGGTCCAAAACTCATGTTTGGGGTGGTTTCGCGCAATTTCGTTGTCGCACGTCACCCA
TTCCGAAAACGGTTGTCGGGGTGCATACAATGCACGAGTTTTTGCCACCGAAACCATTTC
TTCATTTTTCGCAATGAACATGCCCACTAAACTATTTTAGGTCCAAAACTCATGTTTTGG
GTGGTTTCGCGCAATATTGATGTCGCACGTCACCCATTCCGAAAACGGGTGTCGAGGTGC
ATAAAAGCAGGAGTTTTTGCCACCGGAACCATTTCTTCGTTTTTCGCAACGAACATGCCC
AATACACTACTTTAGGTCCAAAACTCATGTTTGGGGTGGTTTCGCGCAATTTCGTTGCCG
CACGTCACCCATTCCGAAAACGGGTGTCGGGGTGCATAAAAGCACGAGTTTTTGCCACCG
GAACCATTTCTTCGTTTTTCGCAACGAATATGCCCAATCCACTACTTTAGGTCCAAAACT
CATGTTTGGGGTGGTTTCGCGCAATTTCTTTGCCGCACGTCACCCATTCCGAAAACGGGT
GTCGGGGTGCATAAAAGCACGAGTTTTGGCCACCGGAACCATTTCTTCATTTTTCGCAAC
GAATATGCCCAATCCACTACTTTAGGTCCAAAACTCAAGTTTGGGGTGGTTTCGCGCAAT
TTCGTTGCCGCACGTCACCCATTCCGAAAACGGGTGTCGGGGTGCATAAAAGCACGAGTT
TTTGCCACTGGAACCATTTCTTCGTTTTTCGCAACGAACATGCCCAATCCACTACTTTAG
GTCCAAAACCCATGTTTGGGGTAGTTTCGCGCAATTTCGTTGCCGCACGTCACCCATTCC
GAAAACGGGTGTCGGGGTGCACAAAAGCACGAGTTTTTGCCACCGGAACCATTTCTTTCT
TTTTCGCAACGAACATGCCCAATCCACTAATTTAGGTCCAAAAACTCATGTTTTGGGGTG
GTTCGCGCAATTTTTGTTGCCGCATGTCACCCATTTCCGAAAACAGGTGTCGGGGTGCAT
ACAATGCACGAGTTTTTGCCACCGGGAACCATTTCTTTCATTTTTCGCAACGAACATGCC
CACTAAACTACTTTAGGTCCAAAACTCATGTTTTGGGTGGTTTCGCGCAATATTGATGTC
GCACGTCACCCATTCCGAAAACGGGTGTCGGGGTGCATAAAAGCAGGAGTTTTTGCCACC
GGAACCATTTCTTCGTTTTTCGCAACGAACATGCCCAATCCACTACTTTAGGTTCAAAAC
CCATGTTTGGGGTGGTTTCGTGCAATTTCGTTGCCGCACGTCACCCATTCCGTAAACGGG
TGTCGGGGTGCATAAAAGCACGAGTTTTTGCCACTGGAACCATTTCTTCGTTTTTCGCAA
CGAATATGCCCAATCCACTACTTTAGGTCCAAAACTCAAGTTTGGGGTGGTTTCGCGCAA
TTTCGTTGCCGCACGTCACCCATTCCGAAAACGGGTGTCGGGGTGCATTCAAAGCACAAG
TTTTTGCCACCAGAACCATTTCTTCGTTTTTCCCAACAAACATGCCCACTAAACTACTTT
AGGTCCAAAACTCATGTTTAGGGTGGTTTCGCGCAATTTCGTTGCCGCACGTCAACCATT
CCGAAAATGGGTGTCGGGTGCATAAAAGCACGAGTTTTTGCTACCAGAACCATTTCTTCT
TTTTTCGCAACGAACATGCCCAATCCACTACTTAAGGTCCAAAACTCATGTTTGGGGTGG
TTTCGCGCAATTTCGTTGCCGCACGTCACCCATTCCGAAAACGGTTGTCGGGGTGCATAC
AATGCACGAGTTTTTGCCACCGAAACCATTTCTTCATTTTTCGCAACGAACATGCCCACT
AAACTACTTTAGGTCCAAAACTCATGTTTTGGGTGGTTTCGCGCAATATTGATGTCGCAC
GTCACCCATTCCGAAAACGGGTGTCGGGGTGCATAAAAGCAGGAGTTTTTGCCACCGGAA
CCCTTTCTTCGTTTTTCGCAACGAATATGCCCAATCCACTACTTAAGGTCCAAAACTCAT
GTTTGAGGTGGTTTCGCGCAATTTCGTAGCCGCACGTCACTCATTTCGAAAACGGGTGTT
GGGGTGCATACAATGCACGAGTTTTTGCCACCGAAACCATTTCTTCGTTTTTCGCAATGA
AATGCCCAATCCACTACTTTAGGTCCAAAACTCATGTTTTGGGTGGTTTCGCGCAATTTC
GTTGCCGCACGTCAACCATTCCGAAAACGGGTGTCGGGGGTGCATAAAAGCACGAGTTTT
TGCCACCAGAACCATTTCTTCTTTTTTCGCAACGAACATGCCCAATCCACTACTTAAGGT
CCAAAACTCATGTTTGGGGTGGTTTCGCGCAATTTCGTTGCCGCACGTCACCCATTCCGA
AAATGGTTGTTGGGGTGCATACAATGCACGAGTTTTTGCCACCGAAACCATTTCTTCGTT
TTTTGCAACGAACATGCCCAATCCACTACTTTAGGTCCAAAACTCATGTTTGGGGTGGTT
TCGCGCAATTTCGTTGCCGCACGTCAACCATTCCGAAAACGGGTGTCGGGGGTGCATAAA
AGCACGAGTTTTTGCCACCAGAACCATTTCTTCTTTTTTCGCAACGAACATGCCCAATCC
ACTACTTATAGTCCAAAACTCATGTTTGGGGTGGTTTCGCGCAATTTTGTTGCCGCACGT
CACCCATTCCGAAAACGGGTGTCGGGCTGCATACAATGCACGAGTTTTTGCCACCGAAAC
CATTTCTTCGTTTTTCGCAACGAACATGCCCAATCCACTTCTTTAGGTCCAAAACTCATG
TTTTGGGTGGTTTCGCGCAATTTCGTTGCCGCACGTCACCCATTCCGAAAAAGGGTGTTG
GGGTGCATAAAAAGGACGAGTTTTTGCCACCGGAACCATTTTCTTCGTTTTCCGCAATGA
AACATGCCCAATACACTACTTTTAGGTCCAAAACCCATGTCTGGGGGTGGTTTCGCGCAA
TTTCGTTGCCGCACGTCACCCATTCCGAAAACGGGTGTCGGGGTGCATAAAAGCATGAGT
TTTGCCACCCGGAACCATTTCTTCGTTTTTCGCAACGAACATGCCCAATCAACTAATTTA
GGTCCAAAACTCATGTTTGGGGTGGTTTTCGCGCAATTTCGTTGTCCGCACGTCACCCAT
TCCGAAAACGGGTGTCGGGGGTGCATAAAAGCACGAGTTTTTGCCACCAGAAACCATTTC
TTGTTTTTTCGCAACGAACATGCCCAATCCACTACTTAAGGGTCCAAAACTCATGTTTGG
GGGGTGGTTTCGCGCAATTTCGTTGCCGCACGTCACCCATTCCGAAAACGGGTGTCGGGA
TGCATAAAAGCACGTGTTTTTGCCACCGGAACCATTTCTTCATTTTTTCGCAACGAACAT
GCCCAATCCACTAATTTAGGTCCAAAACTCATGTTTGGGGTGGTTTTGCGCAATTTCGTT
GCCGGATGTCACCCATTCCGAAAACGGGTGTCGGGGTGCATAAAAGCACGAGTTTTTGCC
ACCGGAACCATTTCTTCGTTTTTCGCAACGAACATGCCCAATCCACTACTTTAGGTCCAA
AACTCAAGTTTGGGGTGGTTTCGCGCAATTTCGTTGCCGCACGTCACCCATTCCGAAAAC
GGGTGTCGGGGTGCATAAAGCACGAGTTTTTGCCACCAGAACCATTTCTTCTTTTTTCGC
AACGAACATGCCCAATCCACTACTTAAGGTCCAAAACTCATGTTTGGGGTGGTTTCGCGC
AATTTCGTTGCCGCACGTCAACCATTCCGAAAACGGGTGTCGGGGTGCATTCAAAGCACG
AGTTTTTGCCACCGGAACCATTTCTTCGTTTTTCGCAACGAACATGCCCAATCCACTACT
TTAGGTCCAAAACTCAAGTTTGGGGTGGTTTCGCGCAATTTCGTTGCCGCACGTCACCCA
TTCCGAAAACGGGTGTCGGGGTGCATAAAGCACGAGTTTTTGCCACCAGAACCATTTCTT
GTTTTTTCGCAACGAACATGCCCAATCCACTACTTAAGGTCCAAAACTCATGTTTGGGGT
GGTTTCGCCCAATTTCGTTGCCGCACGTCACCCATTCCGAAAACGGGTGTCGGGGTGCAT
CCAATGCACGAGTTTTTGCCACCGGAACCATTTCTTCGTTTTTCGCAACGAACATGCCCA
GTCCACTACTTTAGGTCCAAAACTCAAGTTTGGGGTGGTTTCTCGCAATTTCGTTGCCGC
ACGTCACCCATTCCGAAAACGGGTGTTGGGGTGCATAAAAGCACAAGTTTTTGCCACCGG
AACCATTTCTTCGTTTTTTGCAACGAACATGCCCAATCCACTACCTTAGGACCAAAACCC
ATGTTTGGGGGTGGTTTCACGCAATTTCGTTGCCCCACGTCACCCATTGCGAAAACGGGT
GTCCGGGTGCATAAAAGCACGAGTTTTTGCCACCGGAACCATTTCTTCATTTTTCGCAAC
GAACATGCCCAATCCAGTAATTTAGGTCCAAAACTCATGTTTGGGGTGGTTTCGCGCAAT
TTCGTTGCCGCACGTCACCCATTCCGAAAACGGGTGTCGGGGTGCATTCAAAGCACAAGT
TTTTGCCACCGTTACCATTTCTTCGTTTTTCGCAACAAACATGCCCACTAAACTACTTTA
GGTCCAAAACTCATGTTTTGGGTGGTTTCGCTCAATTTCGTTGCCGCACGTCACCCATTC
CAAAAACGGGTGTCGGGGTGCATAAAAGCACGAGTTTTTGCCACCGGAACCATTCTTCAT
TTTTCGCAACGAATATCCCCAATCCACTACTTTAGGTGCAAAACTCAAGTTTGGGGTGGT
TTCGCGCAATTTCGTTGCCGCACGTCACCCATTCCGAAAACGGGTGTCGGGGTGCATAAA
AGCACGTGTTTTTGCCACCGGAACCATTTCTTCATTTTTTCGCAACGAACATGCCCAATC
CACTAATTTAGGTCCAAAACTCATGTTTGGGGTGGTTTTGCGCAATTTCGTTGCCGGATG
TCACCCATTCCGAAAACGGGTGTCGGGGTGCATAAAAGCACGAGTTTTTGCCACCGGAAC
CATTTCTTCGTTTTTCGCAACGAACATGCCCAATCCACTACTTTAGGTCCAAAACTCAAG
TTTGGGGTGGTTTCGCGCAATTTCGTTGCCGCACGTCACCCATTCCGAAAACGGGTGTCG
GGGGTGCATAAAGCACGAGTTTTTGCCACCAGAACCATTTCTTCTTTTTTCGCAACGAAC
ATGCCCAATCCACTACTTAAGGTCCAAAACTCATGTTTGGGGTGGTTTCGCGCAATTTCG
TTGCCGCACGTCACCCATTCCGAAAACGGGTGTCGGGGTGCATAAAAGCACGAGTTTTTG
CCACCGGAACCATTTCTTCATTTTTCGCAACGAACATGCTCAATCCACTAATTTAGGTCC
AAAACTCATGTTTGGGGTGGTTTCGCGCAATTTCGTTGCCGCACGTCACCCATTCCGAAA
ACGGGTGTCGGGGTGCATTCAAAGCACAAGTTTTTGCCACCGGAACCATTTCTTCGTTTT
TCGTAACAAACATGCCTACTAAACTACTTTAGGTCCAAAACTCATGTTTTGGGTGGGTTC
GCTCAATTTCGTTGCCGCACGTCACCCATTCCAAAAACAGGTGTCGGGGTGCATTAAAGC
ACGAGTTTTTGCCACCGGAACCATTCTTCATTTTTCGCAACGAATATGCCCAATCCACTA
CTTTAGGTCCAAAACTCAAGTTTGGGGTGGTTTCGCGCAATTTCGTTGCCGCACGTCACC
CATTCCGAAAACGGGTGTCGGGGTGCATAAAGCACGAGTTTTTGCCACCGGAACCATTTC
TTCATTTTTCGCAACGAACATGCCCAATCCACTACTTTAGGTCCAAAACCCATGTTTGGG
GTGGTTTCGCGCAATTTCGTTGCCGCACGTCACCCATTCCGAAAACGGGTGTCGGGGTGC
ATAAAAGCACGAGTTTTTGCCACCGGAACCATTTTTTCGTTTTTCGCAACGAACATGCCC
AATCCACTACCTTAGGACCAAAACCCATGTTTGGGGTGGTTTCGCGCATTTTCGTTGCCG
CACGTCACCCATTCCGAAAACGGGGTGTCGGGGGTGCATAAAAGCACGAGTTTTTGCCAC
CCGGAACCATTTCTTCATTTTTTCGCAACGAACATGCCTAGTCCACTACCTTAGGACCAA
AACCCATGTTTGGGGTGGTTTCGCGCAATTTCGTTGTCGCACGTCACCCATTCCGAAAAC
GGGTGTCGGGGTGCATAAAAGCATGAGTTTTTGCCACCGGAACCATTTCTTCATTTTTCG
CAACGAACATGCCCAATCCACTAATTTAGGTCCAAAACTCATGTTTGGGGTGGTTTCGCG
CAATTTCGTTGCCGCACGTCACCCATTCCGAAAACGGGTGTCGGTGTGCGTTCAAAGCAC
AAGTTTTTGCCACCGGAACCATTTATTCGTTTTTCGCAGCAAACATGCCCACTAAACTAC
TTTAGGTCCAAAACTCATGTTTTGGGTGGTTTCGCGCAATTTCGTTGAAGCACGTCAACC
ATTCCGAAAACGGGTGTCGGGGTCCATAAAAGCACGAGTTTTTGCCACCAGAACCATTTC
TTCATTTTTCGCAACGAATATGCCCAATCCACTACTTTAGGTCCAAAACTCTAGTTTGGG
GTGGTTTCGCGCAATTTCGTTGCCGCACGTCACCCATTCCGAAAACGGGTGTCGGGGTGC
ATAAAAGCACGAGTTTTTGCCACCGGAACCATTTCTTCATTTTTCGCAACGAACATGCCC
AATCCACTAATTTAGGTCCAAAACTCATGTTTGGGGTGGTTTCGCGCAATTTCGTTGCCG
CACGTCACCCATTCCGAAAACGGGTGTTGGGGTGCATTCAAAGCACAAGTTTTTGCCACC
GGAACCATTTCTTCGTTTTTCGCAACAAACATGCCCACTAAACTACTTTAGGTCCAAAAC
TCATGTTTTGGGTGGTTTCGCGCAATTTCGTTGCCGCACGTCAACCATTCCGAAAACGGG
TGTCGGGGGTGCATAAAAGCACGAGTTTTTGTCACCTTCCATTTCTTCTTTTATCTCAAC
GAACATGCCCAATCCACTACTTAAGGTCCAAAACTCATGTTTGAGGTGGTTTCGCGCAAT
TTCGTAGCCGCACGTCACCCATTTCGAAAATGGGTGTGCATACAATGCACAAGTTTCTGC
CACCGAAACCATTTCTTCGTTTTTCGCAATGAACATGCCCACTTTAGGTCCAAAACTCAT
GTTTTGGGTGGTTTCGCGCAATTTCATTGCCGCACGTCAACCATTCCGAAAACGGGTGTC
CGGGGTGCATAAAAGCACGAGTTTTTGCCACCAGAACCATTTCTTCTTTTTTCGCAACGA
ACATGCCCAATCCACTACTTAAGGTCCAAAACTCATGTTTGGGGTGGTTTCGCGCAATTT
CGTTGTCGCACGTCACCCATTCCGAAAACAGGTGTCGGGGTGCATACAATGCACGAGTTT
TTGCCACCGAAACCATTTCTTCGTTTTTCGCAACGAACATGCCAATCCACTTCTTTAGGT
CCAAAACTCATGTTTTGGGTGGTTTCGCGCAATTTCGTTGCCGCACGTCACCCATTCCGA
AAACGGGTGTTGGGGTGCATAAAAGGACGAGTTTTTGCCACCGGAACCATTTCTTCGTTT
TTCGCAATGAACTTGCCCAATACACTACTTTAGGTCCAAAACCCATGTTTGGGGTGGTTT
CGCGCAATTTCGTTGTCGCACGTCACCCATTCCGAAAACGGGTGTCGGGGTGCATAAAAG
CACGAGTTTTTGCCACCGGAACCATTTCTTCGTTTTTTGCAACGAACATGCCCAATCCAC
TTCTTTAGGTCCAAACCCATGTTGGGGTGGTTTCACGCAATTCCGTTGCCGCACGTCAAC
TATTCCGAAACGGGTGGGTGCATAAAAAGTACGAGTTTTTGCCACCGGAACCATTTCTTC
GTTTTCGCAACGAACATGCCCATTCCACTACCTTAGGACCAAACTCAATGTTTGGGGGGT
GGTTTCGCGGCAATTTCGTGTCGCANNNNNNNNNNNNNNNNNNNNNNNNNNNNNNNNNNN
NNNNNNNNNNNNNNNNNNNNNNNNNNNNNNNNNNNNNNNNNNNNNNNNNNNNNNNNNNNN
NNNNNCGGGACATGATACAGACGATCTGAGATCGTTTTCGCATGACATGCCCAATCCACT
AATTTAGGTCCAAAACTCAGGAGCGAGGTGGTTTCGCGCAATTTCGTTACCGCACGTCAC
CCAATTCGAAAACGGGGTGTCGGGGTGCATTCAAAGCAGAAGTTTTTGCCACCGGAACCA
TTTCTTCGTTTTTTGCAACAAACATGCCCACTAAACTACTTTAGGTCCAAAACTCATGTT
TTGGGTGGTTTCGCGCAATTTCGTTGCCGCACGTCAACCATTCCGAAAACGGGTGTCGGG
GGTGCATAAAAGCACGAGTTTTTGCCACCAGAACCATTTCTTCTTTTTTTGCAACGAACA
TGCCCAATCCACTACTTAAGGTCCAAAACTCATGTTTTGGTTTCGCGCAATTTCGTTGCC
GCACGTCACCCATTCCGAAAACGGGTGTCGGGGTGCATACAATTTACGAGTTTTTGCCAC
CGAAACCATTTCTTCGTTTTTCGCAACGAACATGCCCAATCCACTACTTTAGGTCCAAAA
CTCAAGTTTGGGGTGGTTTCGCGCAATTTCGTTGCCGCACGTCACCCATTCCGAAAACGG
ATGTCGGGGTGCATAAAAGCTCGAGTTTTTGCCACCGGAACCATTTCTTCGTTTTTCGCA
ACGAACATGCCCAATCCACTACTTTAGGACCAGAACCCATGTTTGGGGTGGTTTCGCGCA
ATTTCGTTGCCGCACGTCACCCATTCCGAAAACGGGTGTCGGGGTGCATAAACGCATTTT
TGACACCGGAACCATTTCTTCATTTTTCGCAACGAACATGCCCAATCCACTAATTTGGGT
CCAAAACTCATGTTTGTTGTGGTTTCGCGCAATTTCGTTGCCGCACGTCACCCATTCCGA
ATACGGGTGTCGGGGTACATTCAAAGCACAAGTTTTTGCCACCGGAACCATTTCTTCGTT
TTTCGCAACAAACATGCCCACTAAACTACTTTAGGTCCAAAACTCATGTTTTGGGTGGTT
TCGCGCAATTTCGTTGCCGCACGTCAACCATTCCGAAAACGGGTGTCGGGGGTGCATAAA
AGCACGAGTTTTTGCCACCAGAACCATTTCTTCTTATTTCGCAATGAACATGCCCAATCC
ACTACTTAAGGTCCAAAACTCATGTTTGGGGTGGTTTCGCGCAATTTCGTTGCCGCACGT
CACCCATTCCGAAAACGGGTGTCGGGGTGCATAAAAGCACGAGTTTTTGCCACAGGAACC
ATTTCTTCATTTTTTCGCAACGAATATGCCCAATCCACTACTTTAGGTCCAAAACTCAAG
TTTGGGGTGGTTTCGCGCAATTTCGTTGCAGCACGTCACACATTCCGAAAACGGGTGTCG
GGTTGCATAAAAGCACGAGTTTTTGCCACCGGAACCGTTTCTTCGTTTTCCGCAACGAAC
ATGCCAATCCATTTCTTTAGGTCCAAAACTCATGTTTTGGGTGGTTTCGCGCAATTTCGT
TGCCGCACGTCACCCATTCCGAAAACGGGTGTTGGGGTGCATAAAAGGACGAGTTTTTGC
CACCGGAACCATTTCTTCGTTTTTCGCAATGAACTTGCCCAATACACTACTTTAGGTCCA
AAACCCATGTTTGGGGTGGTTTCGCGCAATTTCGTTGCCGCACGTCACCCATTCCGAAAA
CGGGTGTCGGGGTGCATAAAAGCACGAGTTTTTGCCACCGGAACCATTTCTTCATTTTTC
GCAACGAACAGGCCCAATCCACTAATTTAGGTCCAAAACTCATGTTTGGGGTGGTTTAGC
GCAATTTCGTTGCCGCACGTCACCCATTCCGAAAACGGGTGTCGGGGTGCATTCAAAGCA
CAAGTTTTTGCCACCGGAACCATTTCTTCGTTTTTCGCAACAAACATGCCCACTAAACTA
CTTTAGGTCCAAAACTCATGTTTTGGGTGGTTTCGCGCAATTTCGTTGCAGCACGTCAAC
CATTCCGAAAACGGGTGTCGGGGTCCATAAAAGCACGAGTTTTTGCCACCAGAACCATTT
CTTCTTTTATCGTAACGAACATGCCCAATCCACTACTTAAGGCCCAAACTCATGTTTGGG
GTGGTTTCACGCAATTTCGTTGTCACACGTCACCTATTTCCAAAACGGGTGTCGGGGTGC
ATAAAAGCACGAGTTTTTGCCACCGGAACCCATTTCTTTCATTTTTCGCAACGAATATGC
CCAATCCCACTACTTTAGGTCCAAAACTCTAGTTTGGGGTGGTTTCGCGCAATTTCGTTG
CCGCACGTCACCCATTCCGAAAACGGGTGTCGGGGTGCATAAAAGCACGAGTTTTTTTCC
ACCGGAACCATTTCTTTGTTTTTCGCAACGAACATGCCCAATCCACTACTTTAGGACCAA
AACCCATGTTTGGGGTGGTTTCGCGCAATTTCGTTGCCGCACGTCACCCATTCCGAAAAC
TGGTGTCGGGGTGCATAAAAGCACGAGTTTTTGCCACCGGAACCATTTCTTCATTTTTCG
CAACGAACATGCCCAATCCACTAATTTAGGTCCAAAACTCATGTTTGGGGTGGTTTCGCG
CAATTTCGTTGCCGCACGTCACCCATTCCGAAAACGGGTGTTGGGGTGCATTCAAAGCGT
GTTTTTGCCACCGGAACCATTTCTTCGTTTTTCGCAACAAACATGCCCACTAAACTACTT
TAGGTCCAAAACTCATGTTTTGGGTGGTTTCGCGCAATTTCGTTGCCGCATGTCAACCAT
TCCGAAAACGGGTGTCGGGGGTGCATAAAAGCACGAGTTTTTGTCACCTTCCATTTCTTC
TTTTATCGCAACGAACATGCCCAATCCACTACTTAAGGTCCAAAACTCATGTTTGAGGTG
GTTTCGCGCAATTTCGTAGCCGCACGTCACCCATTTCGAAAACGCGTGTTGGGGTGCATA
CAATGCACGAGTTTTTGCCACCGAAACCATTTCTTCGATTTTCGCAATGAACATGCCCAA
TCCGCTACTTTAGGATCAAAACACATGTTTTGGGTGGTTTCACGCAATTTCGTTGCCGCA
CGTCAACCATTCTGAAAACGGGTGTCGGGGTGCATAAAAGCACGAGTTTTTGCCACCAGA
ACCATTTCTTCTTTTTTCGCAACGAACATGCCCAATCCACTACTTAAGGTCCAAAACTCA
TGTTTGGGGTGGTTTCGCGCAATTTCGTTGTCGCACGTCACCCATTCCGAAAACAGGTGT
CGGGGTGCATACAATGCACGAGTTTTTGCCACCGAAACCATTTCTTCGTTTTCCGCAACG
AACATGCCAATCCATTTCTTTAGGTCCAAAACTCATGTTTTGGGTGGTTTCGCGCAATTT
CGTTGCCGCACGTCACCCATTCCGAAAACGGGTGTTGGGGTGCATAAAAGGACGAGTTTT
TGCCACCGGAACCATTTCTTCGTTTTTCGCAATGAACTTGCCCAATACACTACTTTAGGT
CCAAAACCCATGTTTGGGGTGGTTTCGCGCAATTTCGTTGCCGCACGTCACCCATTCCGA
AAAACGGGTGTCGGGGTGCATAAAAGCACGAGTTTTTGCCACCGGAACCGTTTCTTCGTT
TTTCCCAACTAACATGCCCAATCCACTAATTTAGGTCCAAAACTCATGTTTGGGGAGGGT
TCGCGCAATTTCCTTGCCACACATAACCCATTCCGAAGACGGGTGTGGGGGGTGCATTCA
AAGCACAAGTTTTTGCCCCCAGAACCATTTCTTCGTTTTTCACATCAAACATGCCCACTA
AACTACTTAAGGTCCAAAACTCATGTTTTGAGTGGTTTCGCGCAATTTTGATGCAGAACA
TCTGCCATTCCGAAAACGGGTGTCGGGGGTCCATAACCCCACAAGTTTTTGCCACCAAAA
CCATATCTTCTTTTTTCGCATCAAACATGCCCAATCCACTAATTTAAGGTCAAAAACTCA
TGTTTGGGGGGGGTTCGCGCAATTTCGTTGTCGCACGTCACCCATTCCGAAAACAGGTGT
CGGGGTGCATACAATGCACGAGTTTTTGCCACCGAAACCATTTCTTCGTTTTTCGCAACG
AACATGCCAATCCACTTCTTTAGGTCCAAAACTCATGTTTTGGGTGGTTTCGCGCAATTT
CGTTGCCGCACGTCACCCATTCCGAAAACGGGTGTTGGGGTGCATAAAAGGACGAGTTTT
TGCCACCGGAACCATTTCTTCGTTTTTCGCAATGAACTTGCCCAATACACTACTTTAGGT
CCAAAACCCATGTTTGGGGTGGTTTCGCGCAATTTCGTTGTCGCACGTCACCCATTCCGA
AAACGGGTGTCGGGGTGCATAAAAGCACGAGTTTTTGCCACCGGAACCATTTCTTCGTTT
TTTGCAACGAACATGCCCAATCCACTTCTTTAGGTCCAAAACCCATGTTGGGGTGGTTTC
ACGCAATTCCGTTGCCGCACGTCAACTATTCCGAAAACGGGTGGGTGCATAAAAGTACGA
GTTTTTGCCACCGGAACCATTTCTTCGTTTTTCGCAACGAACATGCCCATTCCACTACCT
TAGGACCAAAACTCATGTTTGGGGTGGTTTCGCGCAATTTCGTTGTCGCACGTCACCCAT
TCCGAAAACGGGTGTCGGGGTGCATAAAAGCACGAGTTTTTGCCACCGGAACCATTTCTT
CATTTTTCGCAACGAACATGCCCAATCCACTAATTTAGGTCCAAAACTCATGTTTGGGGT
GGTTTCGCGCAATTTCGTTGCCGCACGTCACCCATTCCGAAAACGGGTGTCGGGGTGCAT
TCAAAGCACAAGTTTTTGCCACCGGAACCATTTCTTCGTTTTTCGCATCAAACATGCCCA
CTAAACTACTTTAGGTCCAAAACTCATGTTTTGGGTGGTTTCGCGCAATTTCGTTGCAGC
ACGTCAACCATTCCAAAAACGGGTGTCAGGGTCCATAAAAGCACGAGTTTTTGCCACCAG
AACCATTTCTTCTTTTATCGCAACGAACATGCCCAATCCACTACTTAAGGTCCAAAACTC
ATGTTTGGGGTGGTTTCGCGCAATTTCGTTGCCGCACGTCACCCATTCCGAAAACGGGTG
TCGGGGTGCATAAAAGCACGAGTTTTTGCCACCGGAACCATTTCTTCATTTTTCGCAACG
AATATGCCCAATCCACTACTTTAGGTCCAAAACTCTAGTTTGGGGTGGTTTCGCGCAATT
TCGTTGCCGCACGTCACCCATTCCGAAAACGGGTGTCGGGGTGCATAAAAGCACGAGTTT
TTTTCCACCGGAACCATTTCTTTGTTTTTCGCAACGAACATGCCCAATCCACTACTTTAG
GACCAAAACCCATGTTTGGGGTGGTTTCGCGCAATTTCGTTGCCGCACGTCACCCATTCC
GAAAACTGGTGTCGGGGTGCATAAAAGCACGAGTTTTTGCCACCGGAACCATTTCTTCAT
TTTTCGCAACGAACATGCCCAATCCACTAATTTAGGTCCAAAACTCATGTTTGGGGTGGT
TTCGCGCAATTTCGTTGCCGCACGTCACCCATTCCAAAAAACGGGTGTTGGGGGTGCATT
CAAAGCGTGTTTTTTGCCACCGGAACCTTTTTCTTCGTTTTTTTCCCACAAACATGCCCA
CTAAACTACTTTAGGTCCAAAACTCATGTTTTGGGTGGTTTCGCTCAATTTCGTTGCCGC
ACGTCACCCATTCCAAAAACGGGTGTCGGGGTGCATAAAAGCACGAGTTTTTGCCACCGG
AACCATTCTTCATTTTTCGCAACGAATATCCCCAATCCACTACTTTAGGTGCAAAACTCA
AGTTTGGGGTGGTTTCGCGCAATTTCGTTGCCGCACGTCACCCATTCCGAAAACGGGTGT
CGGGGTGCATAAAAGCACGTGTTTTTGCCACCGGAACCATTTCTTCATTTTTTCGCAACG
AACATGCCCAATCCTTTTATTTAGGCCCAAAACTTCATGTTTGGGGTGGTTTTGCAAAAT
TTTCGTTGCCGGATGTCACCCATTCCGAAAAACGGGTGTCGGGGTGCATAAAAGCACGAG
TTTTTTGCCACCGGAACCATTTCTTCGTTTTTCGCAACGAACATGCCCAATCCCCTACTT
TAAGGTCCAAAACTCAAGTTTGGGGTGGTTTCGCGCAATTTCGTTGCCGCACGTCACCCA
TTCCGAAAAACGGGTGTCGGGGTGCATAAAGCACGAGTTTTTGCCACCAGAACCATTTCT
TCTTTTTTCGCAACGAACATGCCCAATCCACTACTTAAGGTCCAAAACTCATGTTTGGGG
TGGTTTCGCGCAATTTCGTTGCCGCACGTCAACCATTCCGAAAACGGGTGTCGGGGTGCA
TTCAAAGCACGAGTTTTTGCCACCGGAACCATTTCTTCGTTTTTCGCAACGAACATGCCC
AATCCACTACTTTAGGTCCAAAACTCAAGTTTGGGGTGGTTTCGCGCAATTTCGTTGCCG
CACGTCACCCATTCCGAAAACGGGTGTCGGGGTGCATAAAGCACGAGTTTTTGCCACCAG
AACCATTTCTTGTTTTTTCGCAACGAACATGCCCAATCCACTACTTAAGGTCCAAAACTC
ATGTTTGGGGTGGTTTCGCGCAATTTCGTTGCCGCACGTCACCCATTCCGAAATCGGGTG
TCGGGGTGTATTCAAAGCACAAGTTTTTGCCACCGGAACCATTTCTTCGTTTTTCGCAAC
AAACATGCTCACTAAACTACTTTAGGTCCAAAACTCATGTTTTGGGTGGTTTCGCGCAAT
TTCCTTGTAGCACGTCAACCATTCCGAAAACGGGTGTCGGGGGTCCATAAAAGCACGAGT
TTTTGCCACCAGAACCATTTCTTCTTTTTTTGCAACGAACATGCCCAATCCACTACTTAA
GGTCCAAAACTCATGTTTGGGGTGGTTTCGCGCAATTTCGTTGCCGCACGTCACCCATTC
CGAAAATGGGTGTCGGGATGCATACAATGCACGAGTTTTTGCCACCGAAACCATTTCTTC
ATTTTTCGCAACGAACATGCCCAATCCACTACTTTAGGTCCAAAACTCAAGTTTGGGGTG
GTTTCGCGCAATTTCGTTGCCGCACGTCACCCATTCCGAAAACGGGTGTCGGGGTGCATA
AAAGCTCGAGTTTTTGCCACCGGAACCATTTCTTCGTTTTTCGCAACGAACATGCCCAAT
CCACTACTTTAGGACCAAAACCCATGTTTGGGGTGGTTTCGCGCAATTTCGTTGCCGCAC
GTCACCCATTCCGAAAACGGGTGTCGGGGTGCATAAAAGCACGGGTTTTTGCCACCAGAA
CCATTTCTTCTTATTTCGCAACGAACATGCCCAATGCACTACTTAAGGTCCAAAACTCAT
GTTTGGGGTGGTTTCGCGCAATTTCGTTGCCGCACGTCACCCATTCCGAAAACGGGTGTC
GGGGTGCATAAAAGCACGAGTTTTTGCCACCGGAACCATTTCTTCATTTTTTCGCAACGA
ATATGCCCAATCCACTACTTTAGGTCCAAAACTCAAGTTTGGGGTGGTTTCGCGCAATTT
CGTTGCCGCACGTCACCCATTCCGAAAACGGATGTCGGGTTGCATAAAAGCACGAGTTTT
TGCCACCGGAACCATTTCTTCGTTTTTCGCAACGAACATTACCAATCCACTACTATAGGT
CCAAAACCCATGTTTGGGGGTGGTTTCGTGCAATTTCGTTGCCGCACGTCACCCATTCCG
AAAACGGGTGTCGGGGTGCATAAAAGCACGAGTTTTTGCCACCGGAACCATTTCTTCGTT
TTTCGCAACGAATATGCCCAATCCAATAATTTAAGTCCAAAACTCAAGTTTGGGGTGGTT
TCGCGCAATTTCGTTGCCGCACGTCACCCATTCCAAAAATGGGTGTTGGGGTGCATTCAA
AGCACAAGTTTTTGCCACCGGAACCATTTCTTCGTTTTTCGCAACAAACATGCCCACTAA
ACTACTTTAGGTCCAAAACTCATGTTTAGGGTGGTTTCGCGCAATTTCGTTGCCGCACGT
CAACCATTCCCAAAACGGGTGTCGGGGTGCATAAAAGCACGAGTTTTTGCTACCAGAACC
ATTTCTTCTGTTTTCACAATGAACATGCCCAATCCACTACTTAAGGTCCAAAACTCATGT
TTGGGGGGGGTGGTTTCGCGCAATTTCGATGCCGCACGTCACCCATTCCGAAAACAGTTG
TCGGGGTGCATACAATGCACGAGTTTTTGCCACCGAAACCATTTCTTCGTTTTTTGCAAC
GAACATGCCAAATCCACTAATTTAGGTCCAAAACTCATGTTTGGGGTGGTTTCGCGCAAT
TTCGTTGCCGCACGTCACCCATTCCGAAAACAATTGTCGGGGTGCATACAATGCACGAGT
TTTTGCCACCGAAACCATTTCTTCATTTTTCGCAACGAACATGCCCACTAAACTACTTTA
GGTCCAAAACTCATGTTTTGGGTGGTTTCGCGCAATATCGATGTCGCACGTCACCCATTC
CGAAAACGGGTGTCGGGGTGCTTAAAAGCAGGAGTTTTTGCCACCGGAACCATTTCTTCG
TTTTTCGCAACGAACATGCCCAATACACTACTTTAGGTCCAAAACTCATGTTTGGGGTGG
TTTCGCGCAATTTCGTTGCCGCACGTCACCCATTCCGAAAACGGGTGTCGGGGTGCATAA
AAGCACGAGTTTTTGCCACCGGAACCATTTCTTCGTTTTTCGCAACGAATATGCCCAATC
CACTACTTTAGGTCCAAAACTCATGTTTGGGGTGGTTTCGCGCAATTTCTTTGCCGCACG
TCACCCATTCCGAAAACGGGTGTCGGGGTGCATTCAAAGCACAAGTTTTTGCCACCGGAA
CCATTTCTTCGTTTTTTGCAACAAACATGCCCACTAAACTACTTTAGGTCCAAAACTCAT
GTTTTAGGGTGGTTTCACGCAATTTCGTTGCCGCACGTCAACCATTCCGAAAACAGGTGT
TTGGGGGGGTGCATAAAAAGCACGAGTTTTTTGCCACCAGAACCCATTTTTTCTTTTTTC
GCAATGAACATGCCCAATCCACTACTTAAGGTCCAAAACTCATGTTTGGGGTGGTTTCGC
GCAATTTCGTTGCCGCACGTCACCCATTCCGAAAACGGTTGTCGGGGTGCATACAATGCA
CGAGTTTTTGCCACCGAAACCATTTCTTTGTTTTTTGCAACGAACATGCCCAATCCACTA
CTTTAGGTCCAAAACTCATGTTTGGGGTGGTTTCGCGCAATTTCGTTGCCGCACGTCACC
CATTCCGAGAACGGGTGTCGGGGTGCATAAAAGCACGAGTTTTTGCCACCAGAACCATTT
CTTCGTTTTTCGCAACGAACATGCCCAATCCACTACTTTAGGTTCAAAACCCATGTTTGG
GGTGGTTTCGCGCAATTTCGTTGCCGCACGTCACCCATTCCAAAAACGGGTGTCGGGGTG
CATAAAAGCACGAGTTTTTGCCACTGGAACCATTTCTTCGTTTTTCGCAACGAATATGCC
CAATCCACTACTTTAGGTACAAAACTCAAGTTTGGGGTGGTTTCGCGCAATTTCGTTGCC
GCACGTCACCCATTCCCGAAAACGGGTGTCGGGGTGCATTCAAAGCACAAGTTTTTGCCA
CCGGAACCATTTCTTCGTTTTTCGCAACAAACATGCCCACTAAACTACTTTAGGTCCAAA
CTCATGTTTTGGGTGGTTTCGCGCAATTTCGTTGCCGCACGTCAACCATTCCGAAAACGG
GTGTCGGGGTGCATAAAAGCACGAGTTTTTGCCACCAGAACCATTTCTTCTTTTTTTGCA
ACGAACATGCCCAATCCACTACTTAAGGTCCAAAAACTCAATGTTTGGGGTGGTTTCGCG
CAAATTTCGTTGCCGCACGTCACCCATTCCGAAAACGGGTCTCGGGGTGCATACAATGCA
CGAGTTTTTGCCACCGAAAACCTTTTCTTCGTTTTTCGCAACGAACATGCCCAATCCACT
ACTTTAGGTCCAAAACTCAAGTTTGGGGTGGTTTCGCGCAATTTCGTTGCCGCACGTCAC
CCATTCCGAAAACGGGTGTCGGGTGCATAAAAGCTCGAGTTTTTGCCACCGGAACCATTT
CTTCGTTTTTCGCAACGAACATGCCCAATCCACTACTTTAGGACCAAAACCCATGTTTGG
GGTGGTTTCGCGCAATTTCGTTGCCGCACGTCACCCATTCCGAAAACGGGTGTCGGGGTG
CATAAAAGCACGAGTTTTTGCCACCGGAACCATTTCTTCATTTTTCGAAACGAACATGCC
CAATCCACTAATTTAGGTCCAAAACTCATATTTGGGGTGGTTTCGCGCAATTTCGTTGCC
GCACGTCACCCATTCCGAAAACGGGTGTCGAGGTGCATTCAAAGCACAAGTTTTTGCTAC
CGGAACCATTTCTTCGTTTTTCGCAACAAACATGCCCAATCCACTACTTTAGGACCAAAA
CCAATGTTTGGGGGGGTTTCGCCCAATTTCGTTGCCGTACGTCACCCTTTCCGAAAACGG
GTGTCGGGGTGCATAAAAGCTGGAGTTTTGCCACCGGAACCATTTCTTCATTTTTTCGCA
ACGAACATGCCCAATCCACTAATTTAGGTCCAAAACTCATGTTTGGGGTGGTTTCGCGCA
ATTTCATTGCCGGATGTCACCCATTCCGAAAACAGGTGTCGGGGTGCATAAAAGCACGAG
TTTTTGCCACTGGAACCATTTCTTCATTTTTCGCAACGAATATGCCCAATCCACTACTTT
AGGTCCGAAACTCAAGTTTGGGGTGGTTTCGCGCAATTTCGTTGCCGCACGTCACCCATT
CCGAAAACGGGTGTCGGGGTGCATAAAAGCACGAGTTTTTGCCACCGGAACCATTTCTTC
GTTTTTCGCAACGAACATGCCCAATCCACTACTTTAGGACCAAAACCCATGTTTGGGATG
GTTTCGCGCAATTTCGTTGCCGCACATCACCCATTCCGAAAACGGGTGTCGGGGTGCATA
AAAGCACGAGTTTTTGCCACCGGAACCATTTATTCATTTTTCGCAACGAACATGCCCAAT
CCACTAATTTAGGTCCAAAACTCATGTTTGGGGTGGTTTCGCGCAATTTCGTTGCCGCAC
GTCACACATTCCCAAAACGGGGGGTCGCGGGTGCATTCAAAAGCACAAGTTTTTGCCACC
GGAAACCATTTTCTTTTGTTTTTTCGCAACAAACTTACCCAATACACTACTTTTAGGTCC
AAAACCCATGTTTGGGGGTGGTTTTCGCGCAAATTCGTTGCCGCACGTCACCCCATTCCG
AAAACGGGTGTCGGGGGTGCATAAAAGCACGAGTTTTTGCCACCGGAACCATTTCTTCAT
TTTTCGCAACGAACAGGCCCAATCCACTAATTTAGGTCCAAAACTCATGTTTGGGGTGGT
TTAGCGCAATTTCGTTGCCGCACGTCACCCATTCCGAAAACGGGTGTCGGGGTGCATTCA
AAGCACAAGTTTTTGCCACCGGAACCATTTCTTCGTTTTTCGCAACAAACATGCCCACTA
AACTACTTTAGGTCCAAAACTCATGTTTTGGGTGGTTTCGCGCAATTTCGTTGCAGCACG
TCAACCATTCCGAAAACGGGTGTCGGGGTCCATAAAAGCACGAGTTTTTGCCACCAGAAC
CATTTCTTCTTTTATCGTAACGAACATGCCCAATCCACTACTTAAGGTCCAAAACTCATG
TTTGGGGTGGTTTCACGCAATTTCGTTGTCACACGTCACCTATTCCAAAAACGGGTGTCG
GGGTGCATAAAAGCACGAGTTTTTGCCACCGGAACCATTTCTTCATTTTTCGCAACGAAT
ATGCCCAATCCACTACTTTAGGTCCAAAACTCTAGTTTGGGGTGGTTTCGCTCAATTTCG
TTGTCGCACGTCACCCATTCCGAAAACGGGTGTCGGGGTGCATAAAAGCACGAGTTTTTG
CCACCGGAACCATTTCTTCGTTTTTCGCAATGAACATGCCCAATCCACTACTTTAGGACC
AGAACCCATGTTTGGGGTGGTTTCGCGCAATTTCGTTGCCGCACGTCACCCATTCCGAAA
ACGGGTGTCGGGGGTGCATAAAAGCACGTGTTTTTGCCACCAGAACCATTTCTTCGTTTT
TCGCAACGAACATACCCAATCCACTTTAGGCCCAAAACCCATGTTTGGGGTGGTTTCGCG
CAATTCCGTTGCCGCACGTCAACTATTCCGAAAACGGGTGTTGGGGTGCATAAAAGCACG
AGTTTTTGCCACCGGAACCATTTTTTCGTTTTTCGCAACGAACATGCCCAATCCACTACC
TTAGGACCAAAACCCATGTTTGGGGTGGTTTTGCGCAATTTCGTTGCCGCACGTCACCCA
TTCCGAAAACGGGTGTCGGGGTGCATAAAAGCACGAGTTTTTGCCACCGGAACCAATTCT
TCATTTTTCGCAACGAACATGCCCAATCCACTAATTTAGGTCCAAAACTCATGTTTGGGG
TGGTTTCGCGCAATTTCGTTGCCACACGTCACCCATTTCGAAAACGGGTGTCGGGGTGCA
TTCAAAGCACAAGTTTTTGCCACCGGAACCATTTCTTCGTTTTTCGCAACAAACATGCCC
ACTAAACTACTTTAGGTCCAAAACTCATGTTTTGGGTGGTTTCGCGCAATTTTGTTGCAG
CACGTCAACCATTCCGAAAACGGGTGTCGGGGGTCCATAAAAGCACGAGTTTTTGCCACC
AGAACCATTTCTTCTTTTTTCGCAACGAACATGCCCAATCCACAACTTAAGGTCAAAAAC
TCATGTTTGGGGTGGTTTCGCGCAATTTCGTTGCCGCACGTCACCCATTCCGAAAACGGG
TGTCGGGGTGCATAACAGCACGAGTTTTTGCCACCGGAACCATTTCTTCATTTTTCGCAA
CGAACATGCCCAATCCACTAATTTAGGTCCAAAACTCATGTTTGGGGTGGTTTCGCGCAA
TTTCGTTGCCGCACGTCACACATTCCCAAAACGGGTGTCGCGGTGCATTCAAAGCACAAG
TTTTTGCCACCGGAACCATTTCTTTGTTTTTCGCAACAAACATGCCCACTAAACTACTTT
AGGTCAAAAACTCATGTTTTGGGTGGTTTCGCGCAATTTCGTTGCCGCACGTCAACCATT
CCGAAAACGGGTGTCGGGGGTGCATAAAAGCACGAGTTTTTGCCACCAGAACCATTTCTT
CTTTTTTCGCAACGACATGCCCAATCCACTACTTAAGGTCCAAAACTCATGTTTGGGGTG
GTTTCGCGCAATTTCGTTGCCGCACGTCACCCATTCCGAAAACGGGTGTCGGGGTGCATA
AAAGCACGAGTTTTTGCCACCGGAACCATTTCTTCATTTTTCGCAACGAACATGCTCAAT
CCACTAATTTAGGTCCAAAACTCATGTTTGGGGTGGTTTCGCGCAATTTCGTTGCCGCAC
GTCACCCATTCCGAAAACGGGTGTCGGGGTGCATTCAAAGCACAAGTTTTTGCCACCGGA
ACCATTTCTTCGTTTTTCGTAACAAACATGCCTACTAAACTACTTTAGGTCCAAAACTCA
TGTTTTGGGGGGGTTCGCTCAATTTCGTTGCCGCACGTCCCCCCATTCCAAAAACAGGTG
TCGGGGGTGCATTAAAGCACGAATTTTTTTGCCACCGGAAACCATTTCTTTCATTTTTCG
CAACCAAAATGCCCAAATCCCACTATTTTAGGGCCCAAAACTCAAGTTTGGGGGGGGGTT
TGCCGCCAATTCCTTGGCCCGCACGTCCCCCATTCCGAAAAACGGGGGGTCGGGGGGGGA
TAAAGCACCAAATTTTTGGCCCCCCAAAACATTTTCTTTTTTTTTTTTTCAAAAAAAAAA
AGCCCCAATCCCCAACCTTTAGGGGCAAAAACCCAGGTTTGGGGGGGGGGGTCGCGGCAA
CNNNNNNNNNNNNNNNNNNNNNNNNNNNNNNNNNNNNNNNNNNNNNNNNNNNNNNNNNNN
NNNNNNNNNNNNNNNNNNNNNNNNNNNNNNNNNNNNNNNNNAAACCCCCGGAGTTTATGG
CCCCCGCGACCCATTTTTTCCTTTTTTAGACAATAAAACAAGCGCATTTCCATTAATTTA
GGTCCAAAAATCATAATTGGGGTGGTTTCGCGCAAATTTGGTGCCGGAGTCCCCCACTCC
CGAAAATCGGAATGGGGGGGCATAAGAGCACGAGTTTTTTGCCACCCGGAACCATTTTTT
CATTTTTGCAACGAATATGCCCAATTGCAATTTTTTAGGTCCAAAACTCAGGATTGGGGT
GGTTTCGAGCAAATTTCGTTGCCGCTCGTCACCCACTCCGAAAATGGGAGTCGGGGTGCA
TAAAGCACGAGTTTTTGCCACCGGAACCCTTTCTTGGTTTTTAGCAATGAACATGCCCAA
TCCACTACTTGTGGTCCAAAACCCATGTTTGGGGTTGTTTCGCGCAATTTCGTTGCCGCA
CGTCACCCATTCCGAAAACGGGTGTCGGGGTGCATAAAAGCACGAGTTTTTGCCACCGGA
ACCATTTTTTCTTTTTTCGCAACGAACATGCCCAATCCACTTTAGGTCCAAAACCCATGT
TTGGGGTGGTTTCGCGCAATTCCGTTGCCGCACGTCAACTATTCCGAAAACGGGTGTTAC
ATAAAAGCACAAGTTTTTGCCACCGGAACCATTTGTTCGTTTTTCGCAACGAACATGCCC
AATCCACTACCTTAGGACCAAAACCCATGTTTGGGGTGGTTTCGCGCAATTTCGTTGCCG
CACGTCACCCATTCCGAAAACGGGTGTCGGGGTGCATAAAAGCACGAGTTTTTGCCACCG
AAACCATTTCTTCGTTTTTCGCAACGAACATGCCCAATCCACTACTTTAGGACCAAAACC
CATGTTTGGGATGGTTTCGCGCAATTTCGTTGCCGCACATCACCCATTCCGAAAACGGGT
GTCGGGGTGCATAAAAGCACGAGTTTTTGCCACCGGAACCATTTCTTCATTTTTCGCAAC
GAATATGCCCAATCCACTACTTTAGGTCCAAAACTCAAGTTTGGGGTGGTTTCGCGCAAT
TTCGTTGCCGCACGTCACCCATTCCGAAAACGGGTGTCGGGGTGCATAAAAGCACGAGTT
TTTGCCACCGAAACCATTTCTTCGTTTTTCGCAACGAACATGCCCAATCCACTACTTTTA
GGACCAAAACCCATGTTTGAGATGGTTTCGCGCAATTCGTTGCCGCACATCACCCATTTC
CGAAAACGGGTGTCGGGGGTGCATAAAAGCACGAGTTTTTTGCACCGGAAACCATTTCTT
CATTTTTCGCAACGATATCCCCAATCCACTACTTTAGGGTGCAAACTCAAGTTTGGGGTG
GTTTCGCGCAATTTCGTTGCCGCACGTCACCCCAATCCGAAAACGGGTGTCGGGGTGCAT
AAAAAGCAACGTGTTTTTGCCACCGGAACCATTTCTTTCATTTTTTCGCAACGAAACATG
CCCAATCCACTAATTTAGGTCCAAAACTCATGTTTGGGGTGGTTTTGCGCAATTTCGTTG
CCGGATGTCACCCATTCCGAAAAACGGGTGTCGGGGTGCATAAAAGCACGAGTTTTTGCC
ACCGGAACCATTTCTTCGTTTTTCGCAAAGAACAAAACCAATCCACTACTTTAGGTCCAA
AACTCAAGTTTGGGGTGGTTTCGCGCAATTTCGTTGCCGCACGTCACCCATTCCGAAAAC
GGGTGTCGGGGTGCATAAAGCACGAGTTTTTGCCACCAGAACCATTTCTTCTTTTTTCGC
AACGAACATGCCCAATCCACTACTTAAGGTCCAAAACTCATGTTTGGGGTGGTTTCGCGC
AATTTCGTTGCCGCACGTCAACCATTCCGAAAACGGGTGTCGGGGTGCATTCAAAGCACG
AGTTTTTGCCACCGGAACCATTTCTTCGTTTTTCGCAACGAACATGCCCAATCCACTACT
TTAGGTCCAAAACTCAAGTTTGGGGTGGTTTCGCGCAATTTCGTTGCCGCACGTCACCCA
TTCCGAAAACGGGTGTCGGGGTGCATAAAGCACGAGTTTTTGCCACCAGAACCATTTCTT
GTTTTTTCGCAACGAACATGCCCAATCCACTACTTAAGGTCCAAAACTCATGTTTGGGGT
GGTTTCGCCCAATTTCGTTGCCGCACGTCACCCATTCCGAAAACGGGTGTCGGGGTGCAT
CTAATGCACGAGTTTTTGCCACCGGAACCATTTCTTCGTTTTTCGCAACGAACATGCCCA
GTCCACTACTTTAGGTCCAAAACTCAAGTTTGGGGTGGTTTCTCGCAATTTCGTTGCCGC
ACGTCACCCATTCCGAAAACGGGTGTTGGGGTGCATAAAAGCACAAGTTTTTGCCACCGG
AACCATTTCTTCGTTTTTTGCAACGAACATGCCCAATCCACTACCTTAGGACCAAAACCC
ATGTTTGGGGGTGGTTTCACGCAATTTCGTTGCCGCACGTCACCCATTGCGAAAACGGGT
GTCCGGGTGCATAAAAGCACGAGTTTTTGCCACCGGAACCATTTCTTCATTTTTCGCAAC
GAACATGCCCAATCCAGTAATTTAGGTCCAAAACTCATGTTTGGGGTGGTTTTGCGCAAT
TTCGTTGCCGCACGTCACCCATTCCGAAAACGGGTGTCGGGGTGCATTCAAAGCACAAGT
TTTTGCCACCGGAACCATTTCTTCGTTTTTCGCAGCAAACATGCCCACTAAACTACTTTA
GGTCCAAAACTCATGTTTTGGGTGGTTTCTCGCAATTTTGTTGCACCACGACAACCATTC
CCAAAACGGGTGACGGGGGTCCATAAAAGCGCGAGATTTTGCCACCAAAACCATTTCTTC
TTTTTTCGCAACGAACATGCCCAATCCACTACTTAAGGTCCAAAACTCATGTTTGGGGTG
GTTTCGCGCGATTTCGTTGCCGCACGTCACCCATTCCGAAAACGGGTGACGGGGTGCATA
AAAGCACGAGTTTTTGCCACCGGAACCATTTCTTCATTTTTCGTAACGAATATGCCCGTT
CGCTACTTTAAGTCCAAACTGAAGTTGGTGGTGGTTTCGTGCAATTTCGTTGCCGCACGA
CACCCATTCCCAAAAACGGGTGTCGGGGGTGCATTCAAATTGCAAGTTTTTTGCCACCGA
AACCATTTCTGCGTTTTTCTTAACAGAACATGCCCAACTAAACTACTTAGGTCCAAAAAT
CGTGTTTTGGGGGGGGTTCCCCCCAATTTCCTTTGCCCCCCCGCCCCCCTTTCCCAAAAA
GGGGGGCCGGGGGGCCATAAAAATCTCGAGTTATTNNNNNNNNNNNNNNNNNNNNNNNNN
NNNNNNNNNNNNNNNNNNNNNNNNNNNNNNNNNNNNNNNNNNNNNNNNNNNNNNNNNNNN
NNNNNNNNNNNNNNNTGCATAAAAGCCCGAGGTTTTTGCCACCCGGAACCCAATTTTTTC
AATTTTTGCAAAGAAACATGCCTAATCCACTAATTTAGGGTCCCAAAACTCATGTTTTGG
GGGGGTTTCGCGCAAATTTGTTGCCGCACGTCACCCATTTCCGAAAAACGAGTGTCGGGG
GTGCATAAAAAGCACGAGTTTTTCCACCGGAACCATTTTTTCATTTTTCGCAACGAACAT
GCCCTAATCCACTAATTTAGGTCCAAAACTCATGTTTGGGGTGGTTTCACGCAATTTCGT
TGCCGCACATCACCCATTCCGAAAACGGGGTGTCGGGGTGCATTCAAAGCACAAGTTTTT
GCCACCGGAACCATTTCTTCGTTTTTTGCAACAAACATGCCCACTAAACTACTTTAGGTC
CAAAACTCATGTTTTGGGTGGTTTCGCGCAATTTCGTTGCCGCACGTCAACCATTCCGAA
AACGGGTGTCGGGGGTGCATAAAAGCACGAGTTTTTGCCACCAGAACCATTTCTTCTTTT
TTCGCAACGAACATGCCCAATCCACTACTTAAGGTCCAAAACTCATGTTTGGGGTGGTTT
CACGAAATTTCGTTGCCGCACGTCACCCATTCCGAAAACGGGTGTCGGGATGCATAAATG
CACGAGTTTTTGCCACCGAAACCATTTCTTCGTTTTTCGCAACGAACATGCCCAATCCAC
TACTTTAGGTCCAAAACTCAAGTTTGGGGTGGTTTCGCGCAATTTCGTTGTCGCACGTCA
CCCATTCCGAAAACGGGTGTCGGGGTGCATAAAAGCTCGAGTTTTTGCCACCGGAACCAT
TTCTTCGTTTTTCGCAACGAACATGCCCAATCCACTACTTTAGGACCAAAACCCATGTTT
GGGGTGGTTTCGCGCAATTTCGTTGCCGCACGTCACCCATTCCGAAAACGGGTGTCGGGG
TGCATAAAAGCACGAGTTTTTGCCACCAGAACCATTTCTTCTTATTTCGCAACGAACATG
CCCAATGCACTACTTAAGGTCCCAAACTCATGTTTGGGGTGGTTTCGCGCAATTTCGTTG
CCGCACGTCACCCATTCCGAAAACGGGTGTCGGGGTGCATAAAAGCACGAGTTTTTGCCA
CCGGAACCATTTCTTCATTTTTCGCAACGAATATGCCCAATCCACTACTTTAGGTCCAAA
ACTCAAGTTTGGGGTGGTTTCGCGCAATTTCGTTGCGTCACGTCACCCATTCTGAAAACG
GGTGTCGGGTTGCATAAAAGCACGAGTTTTTGCCACCGGAACCATTTCTTCGTTTTTCGC
AACGAACATTACCAATCCACTACTTTAGGTCCAAAACCCATGTTTGGGGTGGTTTCGTGC
AATTTCGTTGCCGCACGTCACCCATTCCGAAAACGGGTGTCGGGGTGCATAAAAGCACGA
GTTTTTGCCACCGGAACCATTTCTTCATTTTTCGCAACGAACATGCCCAATCCACTAATT
TAGGTCCAAAACTCATGTTTGGGGTGGTTTCGCGCAATTTCGTTGTCGCACGTCACCCAT
TCCGAAAACGGGTGTCGGGGTGGATTCAAAGCACAAGTTTTTGCCACCGGAACCATTTCT
TCGTTTTTCGCAACAAACATGCCCACTAAACTACTTTAGGTCCAAAACTCATGTTTTGGG
TGGTTTCGCGCAATTTCCTTTTAGCACGTCAACCATTCCGAAAACGGGTGTCGGGGGTCC
ATAAAAGCACGAGTTTTTGCCACCAGAACCATTTCTGCCCAATCCACTACTTAAGGTCCA
AAACTCATGTTTGGGGTGGTTTCGCGCAATTTCGTTGTCGCACGTCACCCATTCCGAAAA
CGAGTGTCGGGGTGCATAAAAGCACGAGTTTTTGCCACCGGAACCATTTCTTCATTTTTC
GCAACGAATATGCCCAATCCACTACTTTAGGTCCAAAACTCAAGTTTGGGGTGGTTTCGC
GCAATTTCGTTGCCGCACGTCACCCATTCGGAAAACGGGTGTTGCGGTGCATAAAAGCAC
GAGTTTTTGCCACTGGAACCATTTCTTCGTTTTTCACAACGAACATGCCCAATCCACTAC
TTTAGGACCAAAACCCATGTTTGCGGTGGTTTCGCGCAATTTCGTTGCCGCACGTCACCC
ATTCCGAAAACGGGTGTCGGGGTGCATAAAAGCACGTGTTTTTGCCACCGGAACCATTTC
TTCATTTTTCGCAACGAACATGCCTAATCCACTAATTTAGGTCCAAAACTCATGTTTGGG
GTGGTTTCGCGCAATTTCGTTGCCGCACGTCACCCATTCCGAAAACGAGTGTCGGGGTGC
ATAAAAGCACGAGTTTTTGCCACCAGAACCATTTCTTCATTTTTCGCAACGAACATGCCT
AATCCACTAATTTAGGTCCAAAACTCATGTTTGGGGTGGTTTCGCGCAATTTCGTTGCCG
CACGTCACCCATTCCGAAAACGGGGTGTCGGGGTGCATTCAAAGCACAAGTTTTTGCCAC
CGGAACCATTTCTTCGTTTTTGCAACAAACATGCCCACTAAACTACTTTAGGTCCAAAAC
TCATGTTTGGGGTGGTTTCACGCAATTTCTTTGCCGCACGTCACCCATTCCGAAAACGGG
TGTCGGGGTGCATAAAAGCACGAGTTTTTGCCACCGGAACCATTTCTTCGTTTTTCGCAA
CGAATATGCCCAATCCACTACTTTAGTTCCAAAACTCATGTTTGTGGTGGTTTCGCGCAA
TTTCTTTGCCGCACGTCACCCATTCCGAAAACGGGTGTCGGGGTGCATTCAAAGCACAAG
TTTTTGCCACCAGAACCATTTCTTCGTTTTTCGCAACAAACATGCCCACTAAACTACTTT
GGGTCCAAAACTCATGTTTTGGGTGGTTTCGCGCAATATCGATGCTGCACATCACCCATT
CCGAAAACGGGTGTCGGGGTGCATAAAAGCACGAGTTTTTGCCACCGGAACCATTTCTTC
GTTTTTCGCAATGAACATGCCCAATACACTACTTTAGGTCCAAAACTCATGTTTGGGGGG
GTTTTTGCGCAAATTTCGTTGCCGCACGTCACCCATTCCGAAAAACGGGTGTCGGGGTGG
CATCTAATGCACGGAGTTTTTTGCCCCGGAACCATTTTTTTGTTTTTTGCAAAGGAACAT
GCCCAGTCCACTACTTAAGGTCCAAAATCAAGTTTTGGGGGTGGTTTCTCGCAATTTCGT
TGCCGCACGTCACCCATTCCGAAAACGAGTGTTGGGGTGCATAAAAGCACAAGTTTTTGC
CACCGGAACCATTTCTTCGTTTTTTGCAACGAACATGCCCAATCCACTACCTTAGGACCA
AAACCCATGTTTGGGGGTGGTTTCACGCAATTTCGTTGCCGCACGTCACCCATTGCGAAA
ACGGGTGTCCGGGTGCATAAAAGCACGAGTTTTTGCCACCGGAACCATTTCTTCATTTTT
CGCAACGAACATGCCCAATCCAGTAATTTAGGTCCAAAACTCATGTTTGGGGTGGTTTTG
CGCAATTTCGTTGCCGCACGTCACCCATTCCGAAAACGGGTGTCGGGGTGCATTCAAAGC
ACAAGTTTTTGCCACCGGAACCATTTCTTCGTTTTTCGCAGCAAACATGCCCACTAAACT
ACTTTAGGTCCAAAACTCATGTTTTGGGTGGTTTCGCGCAATTTTGTTGCAGCACGTCAA
CCATTCCGAAAACGGGTGTCGGGGGTCCATAAAAGCACGAGTTTTTGCCACCAGAACCAT
TTCTTCTTTTTTCGCAACGAACATGCCCAATCCACTACTTAAGGTCCAAAACTCATGTTT
GGGGTGGTTTCGCGCAATTTCGTTGCCGCACGTCACCCATTCCGAAAACGGGTGTCGGGG
TGCATAAAAGCACGAGTTTTTGCCACCGGAACCATTTTCTTCATTTTTCGCAACGAATAT
GCCCAATCCACTACTTTAGGTCCAAAACTCAAGTTCGTGGTGGTTTCGTGCAATTTCGTT
GCCGCACGTCACCCATTCCGAAAACGGGTGTCGGGGTGCATTCAAAGCACAAGTTTTTGC
CACCAGAACCATTTCTTCGTTTTTCGCAACAAACATGCCCACTAAACTACTTTAGGTCCA
AAACTCATGTTTTGGGTGGTTTCGCGCAATTTTGTTGCAGCACGTCAACCATTCCGAAAA
CGGGTGTCGGGGGTCCATAAAAGCACGAGTTTTTGCCACCAGAACCATTTCTTCTTTTTT
CACAACGAACATGCCCAATCCACTACTTAAGGTCCAAAACTCATGTTTGGGGTGGTTTCG
CGCAATTTCGTTGCCGCACGTTACCCATTCCGAAAACGGGTGTCGGGGTGCATAAAAGCA
CGAGTTTTTGCCACCGGAACCATTTCTTCATTTTTCGCAACGAACATGCCCAATCCACTA
CTTTAGGTCCAAAACTCAAGTTTGGGGTGGTTTCGCGCAATTTCGTTGCCGCACGTCACC
CATTCCGAAAACGGGTGTCGGGGTGCATAAAAGCACGAGTTTTTGCCACCGGAACCATTT
CTTCATTTTTCGCAACGAACATGCCCAATCCACTACTTTAGGACCAAAACCCATGTTTGG
GATGGTTTCGCGCAATTTCGTTGCCGCACATCACCCATTCCGAAAACGGGTGTCGGGGTG
CATAAAAGCACGAGTTTTTGCCACCGGAACCATTTCTTCATTTTTCGCAACGAATATGCC
AAATCACTACTTTAGGTCCAAAACTCAAGTTCGTGGTGGTTTCGCGCAATTTCGTTGCCG
CACGTCACCCATTCCGAAAACGGGTGTCGGGGTGCATTCAAAGCACAAGTTTTTGCCACC
GGAACCATTTCTTCGTTTTTCGCAACAAACATGCCCACTAAACTACTTTAGGTCCAAAAC
TCATGTTTTGGGTGGGTTCGCTCAATTTCGTTGCCGCACGTCACCCATTCCGAAAACGGG
TGTCGAGGTGCATAAAAGCACGAGTTTTTGCCACCGGTACCATTTCTTCATTTTTCGCAA
CGAACATGCCCAATCCACTAATTTAGGTCCAAAACTCATGTTTGGGGTGGTTTCGCGCAA
TTTCGTTGCCGCACGTCACCCATTCCGAAAACGGGTGTCGCGGTGCATTCAAAGCACAAG
TTTTTGCCACCGTAACCATTTCTTCGTTTTTCGCAACAAACATGCCCACTAAACTACTTT
AGGTCCAAAACTCATGTTTTGGGTGGTTTCGCTCAATTTCGTTGCCGCACGTCACCCATT
CCAAAAACGGGTGTCGGGGTGCATAAAAGCACGAGTTTTTGCCACCGGAACCATTCTTCC
TTTTTCGCAACGAATATCCCCAATCCACTACTTTAGGTCCAAAACTCAAGTTTGGGGTGG
TTTCGCGCAATTTCGTTGCCGCACGTCACCCATTCCGAAAACGGGTGTCGGGGTGCATAA
AAGCACGAGTTTTGCCACCGGAACCATTTCTTCATTTTTTCGCAATGAACATGCCCAATC
CACTAATTTAGGTCCAAAACTCATGTTTGGGGTGGTTTCGCGCAATTTCATTGCCGGATG
TCACCATTCCGAAAACAGGTGTCGGGGTGCATAAAAGCACGAGTTTTTGCCACCGGAACC
ATTTCTTCATTTTTCGCAACGAATATGCCCAATCCACTACTTTAGGTCCAAAACTCAAGT
TTGGGGTGGTTTCGCGCAATTTCGTTGCCGCACGTCACCCATTCCGAAAACGGGTGTCGG
GGTGCATAAAAGCACGAGTTTTGCCACCGGAACCATTTCTTCATTTTTTCGCAATGAACA
TGCCCAATCCACTAATTTAGGTCCAAAACTCATGTTTGGGGTGGTTTCGCGCAATTTCGT
TGCCGCACGTCAACCATTCCGAAAACGGGTGTCGGGGGTGCATAAAAGCACGAGTTTTTG
CCACCATAACCATTTCTTCTTATTTCGCAATGAACATGCCCAATCCACTACTTAAGGTCC
AAAACTCATGTTTGGGGTGGTTTCGCGCAATTTCGTTGCCGCACGTCACCCATTCCGAAA
ACGAGTGTCGGGGTGCATAAAAGCACGAGTTTTTGCCAAAGGAACCATTTCTTCATTTTT
TCGCAACGAATATGCCCAATCCACTACTTTAGGTCCAAAACCCATGTTTTGGGTGGTTTC
GCGCAATTTCGTTGCCGCACGTCAACCATTCCGAAAACGGGTGTCGGGGTGCATAAAAGC
ACGAGTTTTTGCCACCAGAACCATTTCTTCTTATTTCGCAATGAATGATGCGGACATCAA
CACCAACACGAGCACATCTACACCAGCAGCCCCTTCTCCAGCCCAGGCGCCACCCCTTCC
ACCTGGGCCAGTGACTCGGGCCCGTGCAAGAGAATTGAACTACATCATGTTGTTAAAGAA
CGAAGGCCCGGAAGAATAGACGACCAGCCCAATTGCGGCCCATAATGGACGACCTAGGGT
TGGCCGCCCCTAGGGGCTGCGCCGCCTCTCTATTTATTCAGGAGCAGCGCCTCCTTTATT
TTCCGAGTTTTGTTTTACGTTAGCCTTAGCTACTCTCGAACACGCGCAAATCTGCGTTGT
CTTCGTGTATTCAGAACTCCACCCTCGAGTAATAGATTAGATTGCTCGCATCTTTTTCTT
GTTCGTTCTTCGATTGTGCACAGGAAACGATCTTCGTGATCAGGCCGATCTCGCATCAGC
AAGGTCGGTAACCACAGGGAGTTGGTTCAGCGATTGCATTGGCGCCTCGGGCTTGCTCGT
CGTAGTCGGATCGCAAGGGTCATCTTCCGCCAAATCGGAATTATCTCTACTCGCCGAAAG
ATCGGGCACCTCAGCTTCATCAATTGGTATCAGATTTCCAGGTTGATCGGTGAGTTTATC
GAGCGTTTTTTTCCTACAGTCCACAAAACCACATAAAAATTCAGGTTAGATCTTATCCCA
GCACCTTTTGAGCCTCGCACTTTCTTTCAATAATCTGCATTGTTGAATTTGTGTGCTTTC
GCGTCATTTGTTGTTGGTTGCATTGTGTTCTTCCACCATTCAAACCCTAGCGCCGCCACC
ATCTTCCGTTTGATCACGCCACAAATCGAGTCAACATTGTTTCCTTGTTTTTCTCCTTCG
GTTACGTCAAAAAAACAGAAAAAAACAAACCGAGTCAACGGTCGTTTCCTTGATTTTCTC
CTTCGGTTACGAAAAAAAAACAAAAAAAAACAAACCGAGTCAACGACCGCTTCCTTGTTT
TTCTCCTTCGGTTACATAAAAATAAAACAGAAACAAAAAAAGAAAACGAAGGAGAAAGGA
TACGGTTGTTTCATCCCGGTCATTTTTAAAACATAACTTGAGGTACCTTCCGTAAACCAG
GCATAACTTTTTGCTCGGGTGTCCAAAAAATCTGAAATTTTTACAGGAGCTTGTTGACAC
CATTCTGAGCCCGGCCAAACTCAGCTTCGGTCTGTTTGGTTTCGACAAAATTGTCAAAAA
AATTCAGGAAAATAAAGAAAAAAATTCGTCAAAGTTTTCGCACGCTTTTCAGAGAACTTC
CTGATTTTCTATAGACCACATCTGATATCTGTTTTAGGTGAAACTTCGTGTAGCTCCTAT
CTTGTTGCTTCTTGTGCTGAGAAAAATATCAAAAAAAATCATACAAAAAAGAAAAACAAA
ATCACCTGTGATTTCTACTAGTGCCTTTTTTTGGCATCACTAGTACAATATTTACGGTAC
TGCCATTCTGCTAGTTCCATCCATCCTTTGCACCTGTGGCCAGCAATATAGTTTCGTGTT
TTGCACTATAATTCAACTTTGCATTATTGTTTGATCGTGCTAATCCTTGACTTGAGTGCA
GCCTACCCACAACTCCACATATTTCTACGACGAGCAGGTTTCTGTTTCTCCACGCAATCG
CTCATCCAATCTTTCACTGGTTCCACCTGTTGATTGCAGTTCACCACTGTGGCTTGGTAA
GAACGGATAAGAACTTGATAACAGCACTAGTGTGAGCGCCTTGTGAGCAGTACACCCCTG
TTTTTGTCGTTGGTTTTTCTCCTTTTGGTGTTTTGGTGTTTGCGCTAACTATGGCAGGAG
CACACGACATGGTGGATGCCCAGTTGCAGGAAGTAAGGGGACAAGTTGATGGACTTGTTG
CTGACATTAGGACGATGCATGAACGGCTTGATTCAACGATCACTTCGACCACCTAGCGTT
TCAACCAACTTGACCTTGCTCAAACGGCGACTCGCACCACACTCGACACCATCCTGGCAT
GCCTTGATGCATTGACCACAAAGATGGAGCAGGAATACGGCGGTGACACTGAGCAGGACG
ATGGAGATCGCCGTGGTCGTGCACGTCGTGTGGTTCGTCATCCCCCTAATGACTTATTTT
CTAAGATTAAATTTAAAATTCCATCTTTTAATGGTAAATATGATCCTGCTGCATATCTTG
ATTGGGAATTAGAGGTAGAACAGAAATTTTCATGCCATGATATTCCTGCTAATAGCCAAG
TGAAGGCTGCCATTAGTGAATTTACTGATTTTGCTTTAATTTGGTGGCGTGAGTATAAAC
AAAAACTTCCCATTAACAGTGTCATTACTTGGACCCAATTAAAAACTGCCATGCGCCACA
GATTTGTTCCTTCCTATTATGCTCGTGATTTGCTTAACAAAATGCAGCGTTTTCAACAAG
GTTCACAGTCTGTTGAGGAATATTACCAGGAGTTACAAAAGGGTATGCTTCGTTGTGGTT
TGGTTGAGTCGGATGACGCTGCTATGGCGCGTTTTCGTGGTGGTTTGAACAGGGAAATTC
AGGATATACTTGATTATAAGGATTATTTTGATATAACCACATTGTTTGAATATGCTTGCA
AAGCTGAACGTGAAGTGCAGGGACGACGATCAAAGACATATACTAACTCTCTTGCAGGCC
GGGGTCCAACACACAGCTCAACTCCTGCCAGCCCTGCACCTTCTACGCCTAGCACTACAT
CGCGCACAGGGACGACCAAGCCAGTGGCGCCCCCTGCCAAAGGCGCCGCTTCTTCCACAG
GACGTACACGGGATATTCAGTGCCATCGTTGCAGAGGGTTTGGGCATATGATTCGGGACT
GCCCAAACAAGCGTACCTTGCTTATACGTGACAATGGTGAGTACTCTTCAGCCAGTGATT
CTGAGGAAACTAGTCATGCTATGATTGCCACTAACCATGCAGAAAATGAGGAAGTCCACG
TTGATCCCATCGACGCCGATAGGTATGAGAGTCTTGTTGTGCAGCGCGTTCTCAGCACAC
AGGTTGCCCAGGCCGAAAAAAATCAGCGACACACTCTATTCCATACCAAGGGCGTCGTGC
ACGAACGGTCGATTCGCATCATCATCGATAGTGGCAGCTGCAACAATTTGGCAAGTACAG
CGTTGGTAGAGAAATTATCCTTGCCCACTCGCACACATCCATATCACATTCAATGGCTTA
ATGATGGTGGTAAAATAAAGGTAACACGTTCGGTACGTGTCCCCTTTTCGCTGGGTTCTT
ATTCTGATTATGCTGATTGCGATGTTATTCCTATGGAAGCATGCTCTTTGTTATTGGGTC
GACCTTGGCACTATGATACTGATAGTTTACATCATGGTCGTTCAAATCATTATTCTTTCA
TGTTTAAAGGCCAGAAAATAATTATACATCCAATGACCCCTGACCAAATTTTGAAAAGAT
GATCTTACTAGGGCTGCTAAAACTGCACAACAAGTCAAAATTGACATCAGCCGCACCTAT
TAAATCTGAAATCAAGTTGCACTCTCCTGTTTTACTTGCTACACGTGCTGATTTTGATGA
TCTCCATGAAGCTCATATGCCCTGTTATGCACTTGTATGCTCGCGCATGCTTGTTCCGCT
TGATGATGCACCGTCTTTGGATATACCCCCTACTGTTGTTAACCTTTTGCAGGAGTATGC
TGATGTTTATCCTACGGACTTACCACCGGGTTTTCCTCCCCTCCGTGGCATTGAGCATCA
GATCGATCTCATCCTCGGCGCTTCTCTTCCGAACCGCGCCCCGTACCGTACAAATCCAGA
GGAGACGAAGGAGATCCAGCGCCAGGTGCAGACGCTGCTTGATAAGGGTTACATTCGTGA
GTCTCTTAGCCCTTGCTCGGTTCCTGTTTTACTCGTTCCAAAGAAAGATGGGTCATGGCG
TATGTGCGTAGATTGTCGTGCTATTAATAACATCACAGTTCGTTAGCGATATCCTATTCC
ACGCCTTGATGATATGTTAGATGAGCTTAGTGGTGTCGTTATTTTCTCTAAGGTTGATTT
GCGTAGCGGTTACCATCAGATTAGAATGAAACTCGGTGATGAATGGAAAACGGCTTTTAA
AACGAAATTTGGTTTATATGAATGGTTGGTTATGCCATTTGGATTGACTAATGCTCCCAG
CACCTTTATGCGTTTAATGAACGAAGTTCTACGGGCCTTCATAGGTTTGTTTGTTGTTGT
TTATTTCGATGATATCCTTATTTACAGCAAGTCTACAGAGGAGCATTTAGAACATTTGCG
TGCTGTTTTTGATGCTTTGTGTGCTGCTCGCTTGTTTGGTAACATGGAAAAGTGCACATT
TTGCACGCAACGTGTCTCGTTTCTTGGTTATGTGGTTACTCCGCAGGGCATTGAGGTGGA
TAGCAGCAAGATTGCTGCCATTCGGGAGTGGCCTACACCGACGACGGTCACACAAATTCG
GAGCTTTCTTGGACTTGCCGGTTTCTACCACAGATTTGTTCGTGATTTTAGCTCCATTGC
AGCGCCTCTACATGAGCTTACAAAGAAAGATGTGCCGTTTGCTTGGAGTGATTCGCAGGA
GGTAGCGTTCAGCACTTTGAAAGATAAGTTAACCCAAGCTCCCCTCTTGCAATTGCCTGA
TTTTAATAAAGTTTTTGAGCTTGAATGCGATGCTAGCGGTATTGGGCTAGGTGCTGTTTT
GTTACAAGAAGGAAAACCAGTTGCTTATTTTAGTGAAAAATTAAGCGGTGCTAGTCTGAA
ATATTCTACTTATGATAAGGAGCTTTACGCTTTAGTGCGCACTTTGCATACATGGCAGCA
CTATCTTTGGCATCGTGAGTTCATAATTCATTCTGATCATGAGGCTTTAAAACATATTCG
TACCCAAACAAATCTGAACCGTCGTCATGCTAAATGGGTCGAATTCATTGAGTCCTTTCC
TTACATTATTAAACACAAGAACAGGAAGGACAATGTTATTGCTGATGCTTTGTCTCGTCG
CTATACCATGCTGTCACAATTAGATTTTAAAATCTTTGGTTTGGACACTGTGAAGGATCA
ATATGTTGACGATGCTGATTTTAAAGATGCTTTCGGCCATTGTATTAATGGGATACCATG
GGGCAAATTTCACATACAAGATGGGTTCTTGTTTCGCGCTAACAAGTTGTGTGTTCCAGC
TAGTTCGGTTCGTCTTTTGTTGTTACAGGAGGCACATGGAGGCGGTCTCATGGGGCATTT
TGGCGTCTACAAAACGCATGAGGTGTTGGCTGCCCACTTCTTTTGGCCTCGGATGCGCGC
TGATGTTGAGCGCCTTGTTGCACGCTGCACTACTTGTCAGAAAGCTAAGTCACGGTTGAA
CAACCATGGTTTGTATATGCCTTTGCCTGTCCCTTCTTCTCCTTGGCTTGATATCTCTAT
GGACTTTGTTTTGGGCTTGCCTAGAACTAAGAAGGAGAGGGATAGTATTTTTGTGGTTGT
TGATAGATTCTCTAAAATGGCTCACTTTATACCTTGTCATAAAACTGATGATGCTAGCAT
TGTTGCTGAATTGTTCTTTAGAGAAATTATTCGTTTACATGGTATTCCAAAAACAATAGT
CTCTGATCGCGATGCTAAGTTTCTAAGCCATTTTTGGAGATCTCTTTGGAATAAATTGGG
AACTAAATTGTTGTTTAGCACTACTTGTCACCCTCAGACTGATGGACAAACTGAGGTAGT
AAATAGAACTTTATCTACCATGCTTTGGGCCGTTTTAGACAAGAATTTGAGACGTTGGGA
GGATTGCTTGCCTCATGTTGAATTTGCTTACAATCATGCCACGCATTCTTCTACAAAGAT
GTGCCCTTTCCAGATTGTTTATGGTTACATTCCTAGGGCACCTATTGATTTAATTTCACT
TAATGCTGCGAACGCCCCACATGTAGATGCTTCTACACATGTTGAACAAGTGATTACCAT
ACATGAACAAACGAAACAGAACATTGCTGCTACTAATGCAAAAAATCAGGTTGCTGGTAG
TAAAGGAAGAAAACATGTTACTTTTGAACCTGGTGATATGGTTTGGTTGCATTTGAGAAA
GGATCGTTTTCCTACTTTGCGCCGTTCTAAATTGATGCCTCGTGCTGCTAGTCCTTTTAA
GGTACTAACCAAGATTAATGATAATGCTTATATCCTTGTCCTGCCTGCGGAGTTTGGTGT
TTCCACTAGTTTTAATGTTGCAGATTTGAAACCGTATGTGGGAGAAGATGAGGAGTTGCC
GCCGAGGACGACTTCAGTTCAAGAAGGGGAGGATGATGCGGACATCAACACCAACACGAG
CACATCTACACCAGCAGCACCTTCTCCAGCCCAGGCGCCACCCCTTCCACCTGGGCCAGT
GACTCGGGCCCGTGCAAGAGAATTGAACTACATCATGTTGTTAAAGAACGAAGGCCCGGA
AGAATAGACGACCAGCCCAATTGCGGCCCATAATGGACGACCTAGGGTTGGCCGCCCCTA
GGGGCTGCGCCCCCTCTCTATTTATTCAGGAGTTGCGCCTCCTTTATTTTCCGAGTTTTG
TTTTACGTTAGCCTTAGCTACTCTCGAACACGCGCAAATCTGCGTTGTCTTCGTGTATTC
AGAACTCCACCCTCGAGTAATAGATTAGATTGCTTGCATCTTTTTCTTGTTCGTTCTTCG
ATTGCGCACAGGAAACGATCTTCGTGATCAGGCCGATCTCGCATCAGCAAGGTCGGTAAC
CACAGGGAGTTGGTTCAGCGATTGCATTGGCGCCTCGGGCTTGCTCGTCGTAGTCGGATC
GCAAGGGTCATCTTCCGCCAAATCGGAATTATCTCTACTCGCCGAAAGATCCGGCACCTC
AGCTTCATCAATGAACATGCCCAATCCACTACTTAAGGTCCAAAACTCATGTTTGGGGTG
GTTTCGCGCAATTTCGTTGCCGCACGTCACACATTCCGAAAACGGGTGTCGGGTTGCATA
AAAGCACGAGTTTTTGCCACCGGAACCGTTTCTTCGTTTTTCGCAACGAACATGCCCAAT
CCACTACTTTAGGTCCAAAACCTATGTTTGGGGTGGTTTCGCGCAATTTCGTTGCCGCAC
GTCACCCATTCCAAAAACGGGTGTCGGGGTGCATAAAAGCACGAGTTTTTGCCACCGGAA
CCATTTCTTCATTTTTCGCAACGAACATGCCCAATCCACTAATTTAGGTCCAAAACTCAT
GTTTGGGGTGGTTTCGCGCAATTTCGTTGCCGCACGTCATCCATTCCGAAAACGGGTGTC
GGGGTGCATTCAAAGCACAAGTTTTTGCTACCGGAACCATTTCTTTGTTTTTCGCAACAA
ACATGCCCACTAAACTACTTTAGGTCCAAAACTCATGTTTTGGGTGGTTTCGCGCAATTT
CGTTGCAGCACGTCAACCATTCTGAAAACGGGTGTCGGGGGTCCATAAAAGCACGAGTTT
TTGCCACCAGAACCATTTCTTCTTTTTTCGCAACGAACATGCCCAATCCACTACTTAAGG
TCCAAAACTCATGTTTGGGGTGATTTCGCGCAATTTCGTTGCCGCACGTCACCCATTTCG
AAAACGGGTGTCGGGGTGCATAAAAGCACGAGTTTTTGCCACCGGAACCATTTCTTCGTT
TTTCACAACGAACATGCCCAATCCACTACTTTAGGACCAAAACCCATGTTTGCGGTGGTT
TCGCGCAATTTCGTTGCCGCACGTCACCCATTCCGAAAACGGGTGTCGGGGTGCATAAAA
GCACAAGTTTTTGCCACCAGAACCATTTCTTCATTTTTCGCAATGAACATGCCCAATCCA
CTAATTTAGGTCCAAAACTCATGTTTGGGGTGGTTTCGCGCAATTTCGTTACCGCACGTC
ACCCATTTCGAAAACGGGGTGTCGGGGTGCATTCAAAGCAGAAGTTTTTGCCACCGGAAC
CATTTCTTCGTTTTTTGCAACAAACATGCCCACTAAACTACTTTAGGTCCAAAACTCATG
TTTTGGGTGGTTTCGCGCAATTTCGTTGCCGCACGTCAACCATTCCGAAAACGGGTGTCG
GGGGTCCATAAAAGCACGAGTTTTTGCCACCAGAACCATTTCTTCTTTTTTCGCAACGAA
CATGCCCAATCCACTACTTAAGGTCCAAAACTCATGTTTGGGGTGGTTTCGCGCAATTTC
GTTGCCGCACGTCACCCATTCCGAAAACGGGTGTCGGGGTGCATAAAAGCACGAGTTTTT
GCCACCGGAACCATTTCTTCATTTTTCGCAACGAACATGCTCAATCCACTAATTTAGGTC
CAAAACTCATGTTTGGGGTGGTTTCGCGCAATTTCGTTGCCGCACGTCACCCATTCCGAA
AACGGGTGTCGGGGTGCATTCAAAGCACAAGTTTTTGCCACCGGAACCATTTCTTCGTTT
TTCGTAACAAACATGCCTACTAAACTACTTTAGGTCCAAAACTCATGTTTTGGGTGGGTT
CGCTCAATTTCGTTGTCGCACGTCACCCATTCCAAAAACAGGTGTCGGGGTGCATAAAAG
CACGAGTTTTTGCCACCGGAACCATTCTTCATTTTTCGCAACGAATATGCCCAATCCACT
ACTTTAGGTCCAAAACTCAAGTTTGGGGTGGTTTCGCGCAATTTCGTTGCCGCACGTCAC
CCATTCCGAAAACGGGTGTCGGGGTGCAGAAAATCACGAGTTTTTGCCACCGGAACCATT
TCTTCGTTTTTCGTAACGAACATGCCCAATACACTACTTCTGGTCCAAAACCCATGTTTG
GGGTGGTTTCGCGCAATTTCGTTGCCGCACGTCACCCATTCCGAAAACGGGTGTCGGGGT
GCATAAAAGCACGAGTTTTTGCCACCGGAACCATTTCTTGGTTTTTCGCAACGAACATGC
CTAATCCACTACTTTAGGTCCAAAACCCATGTTTGGGGTGGTTTCGCGCAATTTCGTTGT
CGCACGTCACCCATTCCGAAAACGGGTGTCGGGGTGCATAAAAGCACGAGTTTTTGCCAC
CGGAACCATTTCTTCATTTTTCGCAACGAACATGCCCAATCCACTACTTTAGGTCCAAAA
CTCATGTTTGGGGTGGTTTCGCGCAATTTCGTTGTCGCACGTCATCCATTCCGAAAACTG
ATGTCGGGGTGCATTCAAAGGTGCATTCAAAGCACAAGTTTTTGCCACGGGAAACCATTT
CTTCGTTTTTCGCAACAAACATGCCCACTAAACTACTTTAGGTCCAAAACTCATGTTTTG
GGTGGTTTCGCTCAATTTCGTTGCCGCACGTCACCCCATTCCGAAAACGGGTGTCGGGGT
GCATAAAAGCACGAGTTTTTGCCACCGGAACCATTTCTTCTTTTTTCGCAACGAACATGC
CCAATCCACTAATTTAGGTCCAAAACTCATGTTTGGGGTGGTTTCGCGCAATTTCGTTGC
CGCACGTCACCCATTCCGAAAACGGGTGTCGCGGTGCATTCAAAGCACAAGTTTTTGCCA
CCGTAACCATTTCTTCGTTTTTCGCAACAAACATGCCCACTAAACTACTTTAGGTCCAAA
ACTCATGTTTTGGGTGGTTTCGCTCAATTTCGTTGCCGCACGACACCCATTCCAAAAACG
GGTGTCGGGGTGCATAAAAGCACGAGTTTTTGCCACCGGAACCATTCTTCCTTTTTCGCA
ACGAATATCCCCAATCCACTACTTTAGGTCCAAAACTCAAGTTTGGGGTGGTTTCGCGCA
ATTTCGTTGCCGCACGTCACCCATTCCGAAAACGGGTGTCGGGGTGCATAAAAGCACGAG
TTTTGCCACCGGAACCATTTCTTCATTTTTTCGCAACGAACATGCCCAATCCACTAATTT
AGGTCCAAAACTCATGTTTGGGGTGGTTTCGCGCAATTTCATTGCCGGATGTCACCATTC
CGAAAACAGGTGTCGGGGTGCATAAAAGCACGAGTTTTTGCCACCGGAACCATTTCTTCA
TTTTTCGCAACGAATATGCCCAATCCACTACTTTAGGTCCAAAACTCAAGTTTGGGGTGG
TTTCGCGCATTTCGTTGCCGCACGTCACCCATTCCGAAAACGGGTGTCGGGTGCATAAAA
GCACGAGTTTTGCCACCGGAACCATTTCTTCGTTTTTCGCAACGAACATGCCCAATACAC
TACTTTAGGTCCAAAACTCATGTTTGGGGTGGTTTCACGCAATTTCGTTGCCGCACGTCA
CCCATTCCGAAAACGGGTGTCGGGGGTGCATAAAAGCACGAGTTTTTGCCACCGGAACCA
TTTCTTCGTTTTTCGCAACGAATATGCCCAATCCACTACTTTAGTTCCAAAACTCATGTT
TGTGGTGGTTTCGCGCAATTTCTTTGCCGCACGTCACCCATTCCGAAAACGGGTGTCGGG
GTGCATTCAAAGCACAAGTTTTTGCCACCAGAACCATTTCTTCGTTTTTCGCAACAAACA
TGCCCACTAAACTACTTTGGGTCCAAAACTCATGTTTTGGGTGGTTTCGCGCAATATCGA
TGCTGCACATCACCCATTCCGAAAACGGGTGTCGGGGTGCATAAAAGCACGAGTTTTTGC
CACCGGAACCATTTCTTCGTTTTTCGCAATGAACATGCCCAATACACTACTTTAGGTCCA
AAACTCATGTTTGGGGTGGTTTTGCGCAATTTCGTTGCCGCACGTCACCCATTCCGAGAA
CGGGTGTCGGGGTGCATAAAAGCACGAGTTTTTGCCACCGGAACCATTTCTTCGTTTTTC
GCAACGAACATGCCCAATCCACTACTTTAGGTTCAAAACTCATGTTTTGGGTGGTTTCGC
GCAATTTCGTTGCCGCACGTCAACCATTCCGAAAACAGGTGTTGGGGGTGCATAAAAGCA
CGTGTTTTTGCCACCAGAACCATTTTTTCTTTTTTCGCAATGAACATGCCCAATCCACTA
CTTAAGGTCCAAAACTCATGTTTGGGGTGGTTTCGCGCAATTTCGTTGCCGCACGTCACC
CATTCCGAAAACGGTTGTCGGGGTGCATACAATGCACGAGTTTTTGCCACCGAAACCATT
TCTTTGTTTTTTGCAACGAACATGCCCAATCCACTACTTTAGGTCCAAAACTCATGTTTG
GGGTGGTTTCGCGCAATTTCGTTGCCGCACGTCACCCATTCCGAGAACGGGTGTCGGGGT
GCATAAAAGCACGAGTTTTTGCCACCAGAACCATTTCTTCGTTTTTCGCAACGAACAGGC
CCAATCCACTACTTTAGGTTCAAAACCCATGTTTGGGGTGGTTTCGCGCATTTCGTTGCC
GCACGTCACCCATTCCAAAAACGGGTGTCGGGGTGCATTCAAAGCACAAGTTTTTGCCAA
CGGAACCATTTCTTCGTTTTTCGCAACAAACATGCCCACTAAACTACTTTAGGTCCAAAA
CTCATGTTTTGGGTGGTTTCGCGCAATTTCGTTGCAGCACGTCAACCATTCCGAAAACGG
GTGTCGGGGGCCATAAAAGGACGAGTTTTTGGCACCAGAACCATTTCTTCGTTTATCGTA
ACGAACATGGCCAATCCACTACTTAAGGTCCAAAACTCATGTTTGGGGTGGTTTCACGCA
ATTTCGTTGCCGCACGTCACCTATTTCGAAAACGGGTGTTGGGGTGCATACAATGCACGA
GTTTTTGCCACCGAAACCATTTCTTCGTTTTTCGCAACGAACATGCCCAATCCACTACTT
TTGGTCCAAAACTCATGTTTTGGGTGGTTTCGCGCAATTTCGTTGCCGCACGTCAACCAT
TCCGAAAACGGGTGTCGGGGGTGCATAAAAGCACGAGTTTTTGCCACCAGAACCATTTCT
TCTTTTTTCGCAACGAACATGCCCAATCCACTACTTAAGGTCCAAAACTCATGTTTGGGG
TGGTTTCGCGCAATTTCGTTGCCGCACGTCACCCATTCCGAAAACGGTTGTCGGGGTGCA
TACAATGCATGAGTTTTTGCCACCGAAACCATTTCTTCGTTTTTTGCAACGAACATGCCC
AATTCACTACTTTAGGTCCAAAACTCATGTTTTGGGGTGGTTTCGCGCAATTTCGTTGCC
GCACGTCACCCATTCCGAGAAACGGGTGTCGGGGTGCATAAAAAGCACGAGTTTTTGCCA
CCGGAAACCATTTCTTTGTTTTTCGCAACAAACATGCCCACTAAACTACTTTAGGTCAAA
AACTCATGTTTTGGGTGGTTTCGCGCAATTTCGTTGCCGCACGTCAACCATTCCGAAAAC
GGGTGTCGGGGGTGCATAAAAGCACGACTTTTTGCCACCATAACCATTTCTTGTTTTTTC
GCAACGAACATGCCCAATCCACTACTTAAGGTCCAAAACTCATGTTTGGGGTGGTTTCGC
CCAATTTCGTTGCCGCACGTCACCCATTCCGAAAACGGGTGTCAGGGTGCATACAATGCA
CGAGTTTTTGCCACTGGAACCATTTCTTCGTTTTTCGCAACCAACATGCCCAATCCACTA
ATTTAGGTCCAAAACCCATGTTTGGGGTGGTTTCGCGCAATTTCGTTGCCGCACGTCACC
CATTCCGAATACGGGTGTCGGGGTGCATTCAAAGCACAAGTTTTTGCCACCAGAACCATT
TCTTCGTTTTTCGCAACAAACATGCCCACTAAACTACTTTAGGTCCAAAACTCATGTTTT
GGGTGGTTTCGCGCAATTTTGTTGCAGCACGTCAACCATTCCGAAAACGGGTGTCGGGGG
TCCATAAAAGCACGAGTTTTTGCCACCAGAACCATTTCTTCTTTTTTCACAACGAACATG
CCCAATCCACTACTTAAGGTCCAAAACTCATGTTTGGGGTGGTTTCGCGCAATTTCGTTG
CCGCACGTTACCCATTCCGAAAACGGGTGTCGGGGTGCATAAAAGCACGAGTTTTTGCCA
CCGGAACCATTTCTTCATTTTTCGCAACGAATATGCCCAATCGACTACTTTAGGTCCAAA
ACTCAAGTTTGGGGTGGTTTCGCGCAATTTCGTTGCCGCACGTCACCCATTCCGAAAACG
GGTGTCGGGGTGCATAAAAGCACGAGTTTTTGCCACCGGAACCATTTCTTCATTTTTCGC
AACGAACATGCCCAATCCACTACTTTAGGACCAAAACCCATGTTTGGGATGGTTTCGCGC
AATTTCGTTGCCGCACATCACCCATTCCGAAAACGGGTGTCGGGGTACATAAAAGCACGA
GTTTTTGCCACCGGAACCATTTCTTCATTTTTCGCAACGAATATGCCCAATCCACTACTT
TAGGTCCAAAACTCAAGTTCGTGGTGGTTTCGCGCAATTTCGTTGCCGCACGTCACCCAT
TCCGAAAACGGGTGTCGGGGTGCATTCAAAGCACAAGTTTTTGCCACCGGAACCATTTCT
TCGTTTTTCGCAACAAACATGCCCACTAAACTACTTTAGGTCCAAAACTCATGTTTTGGG
TGGGTTCGCTCAATTTCGTTGCCGCACGTCACCCATTCCGAAAACGGGTGTCGGGGTGCA
TAAAAGCACGAGTTTTTGCCACCGGAACCATTTCTTCATTTTTCGCAACGAACATGCCCA
ATCCACTAATTTAGGTCCAAAACTCATGTTTGGGGTGGTTTCGCGCAATTTCGTTGCCGC
ACGTCACCCATTCCGAAAACGGGTGTCGCGGTGCATTCAAAGCACAAGTTTTTGCCACCG
TAACCATTTCTTCGTTTTTCGCAACAAACATGCCCACTAAACTACTTTAGGTCCAAAACT
CATGTTTTGGGTGGTTTCGCTCAATTTCGTTGCCGCACGTCACCCATTCCAAAAACGGGT
GTCGGGGTGCATAAAAGCACGAGTTTTTGCCACCGGAACCATTTTTCCTTTTTCGCAACG
AATATCCCCAATCCACTACTTTAGGTCCAAAACTCAAGTTTGGGGTGGTTTCGCGCAATT
TCGTTGCCGCACGTCACCCATTCCGAAAACGGGTGTCGGGGTGCATAAAAGCACGAGTTT
TGCCACCGGAACCATTTCTTCATTTTTTCGCAACGAACATGCCCAATCCACTAATTTAGG
TCCAAAACTCATGTTTGGGGTGGTTTCGCGCAATTTCATTGCCGGATGTCACCCATTCCG
AAAACAGGTGTCGGGGTGCATAAAAGCACGAGTTTTTGCCACTGGAACCATTTCTTCATT
TTTCGCAACAAATATGCCCAATCCACTACTTTAGGTCCGAAACTCAAGTTTGGGGTGGTT
TCGCGCAATTTCTTTGCCGCACGTCCCCCATTCCGAAAACGGGAGTCGGGGTGCATAAAA
GCACGAGTTTTTGCCACCGGAACCATTTCTTCGTTTTTCGCAACGAACATGCCCTATCCA
CTACTTTAGGACCAAAACCCATGATTGGGATGGTTTCGCGCAATTTCGTTGCCGCACATC
ACCCATTCCGAAAACGGGTGTCGGGGGTGCATAAAAGCACGAGTTTTTGCCACCGGAACC
ATTTATTCATTTTTCGCAACGAACATGCACAATCCAATTAATTTAGGTCCAAAACTCATG
TTTGGGGTGGTTTCGCGCAATTTCGTTGCCGCACGTCACACATTCCCAAAACGGGTGTCG
CGGTGCATTCAAAGCACAAGTTTTTGCCACCGGAACCATTTCTTTGTTTTTCGCAACAAA
CATGCCCACTAAACTACTTTAGGTCAAAAACTCATGTTTTGGGTGGTTTCGCGCAATTTC
GTTGCCGCACGTCAACCATTCCGAAAACGGGTGTCGGGGGTGCATAAAAGCACGACTTTT
TGCCACCATAACCATTTCTTGTTTTTTCGCAACGAACATGCCCAATCCACTACTTAAGGT
CCAAAACTCATGTTTGGGGTGGTTTCGCCCAATTTCGTTGCCGCACGTCACCCATTCCGA
AAACGGGTGTCAGGGTGCATACAATGCACGAGTTTTTGCCACTGGAACCATTTCTTCGTT
TTTCGCAACCAACATGCCCAATCCACTAATTTAGGTCCAAAACCCATGTTTGGGGTGGTT
TCGCGCAATTTCGTTGCCGCACGTCACCCCATTCCGAATACGGGTGTCGGGGTGCATTCA
AAGCACAAGTTTTTTGCCACCAAAACCATTTCTTCGTTTTTCGCAAACAAACATGCCCAC
TAAACTACTTTAGGTCCAAAACTCATGTTTTGGGGTGGTTTCGCGCAATTTTGTTGCAGC
ACGTCAACCATTTCCGAAAACCGGGTGTCGGGGGTCCATAAAAACACGAATTTTTTGCCA
CCCAGAACCTTTTTCTTCTTTTTTTCACAAAAAACATGCCCCATACCAACTAATTA
