# Supplementary material for: High Quality Maize Centromere 10 Sequence Reveals Evidence of Frequent Recombination Events
Source: Front Plant Sci. 2016 Mar 23;7:308. doi: 10.3389/fpls.2016.00308 (PMC4806543; doi:10.3389/fpls.2016.00308)
Supplement: Supplementary file 9 [file DataSheet3.FASTA]

>CentC Supplementary sheet S3. Consensus CentC from full-length monomers in the reference genome.
CCCAATCCACTACTTTAGGTCCAAAACTCATGTTTGGGGTGGTTTCGCGCAATTTCGTTG
CCGCACGTCACCCATTCCGAAAACGGGTGTCGGGGTGCATACAAAGCACGAGTTTTTGCC
ACCGGAACCATTTCTTCGTTTTTCGCAACGAACATG
