# Supplementary material for: High Quality Maize Centromere 10 Sequence Reveals Evidence of Frequent Recombination Events
Source: Front Plant Sci. 2016 Mar 23;7:308. doi: 10.3389/fpls.2016.00308 (PMC4806543; doi:10.3389/fpls.2016.00308)
Supplement: Supplementary file 10 [file DataSheet4.FASTA]

>Mo17 Supplementary sheet S4. Mo17 version of a CentC-containing sequence in CEN10.
CCCTTTAAGGGCCCCAGGGAAGGGGGGCTGGGCTGAAATCTGTTTTTCCTTTTCTTTTCT
TTTTCTTTCTCTTTTCTATTTATTTCAGTTTGACACTATGCGAAAATAAATAATTAGATG
AAAGATTGAGCAACTCATTCATCAACCAAAAAGAACAAATGCTTTCTAACATGATGCAAC
AACCATTGTTCTATTTTCTACTAGATTATAATTACCTTTACGATTAAAAATAACCACTCT
TCTTCTATATAAAAAAAAAGAAAACAAGAGATTGGAGAAGATGAGATGAGAGGAATAACA
CCTGAATTTGTGGATATGAGCAAAGAAATTTTATACCCCAAATTCAGGGTGTTACATGCA
TAAAAGCACGAGTTTTTGCTACCAGAACCATTTCTTCTTTTTTCGCAACGAACATGCCCA
ATCCACTACTTAAGGTCCAAAACTCATGTTTGGGGTGGTTTCGCGCAATTTCGTTGTCGC
ACGTCACCCATTCCGAAAACGGTTGTCGGGGTGCATACAATGCACGAGTTTTTGCCACCG
AAACCATTTCTTCATTTTTCGCAATGAACATGCCCACTAAACTACTTTAGGTCCAAAACT
CATGTTTTGGGTGGTTTCGCGCAATATTGATGTCGCACGTCACCCATTCCGAAAACGGGT
GTCGGGGTGCATAAAAGCAGGAGTTTTTGCCACCGGAACCATTTCTTCGTTTTTCGCAAC
GAACATGCCCAATCCACTACTTTAGGTTCAAAACCCATGTTTGGGGTGGTTTCGCGCAAT
TTCGTTGCCGCACGTCACCCATTCCGAAAACGGGTGTCGGGGTGCATAAAAGCAAGAGTT
TTTGCCACTGGAACCATTTCGTCGTTTTTCGCAACGAATATGCCCAATCCACTACTTTAG
GTCCAAAACTCAAGTTTGGGGTGGTTTCGCGCAATTTCGTTGCCGCACGTCACCCATTCC
GAAAACGGGTGTCGGGGTGCATTCAAAGCACAAGTTTTTGCCACCAGAACCATTTCTTTC
GTTTTTCCCAACAAACATGCCCACTAAACTACTTTAGGTCCAAAACTCATGTTTAGGGTG
GTTTCGCGCAATTTCGTTGCCGCACGTCAACCATTCCGAAAATGGGTGTCGGGTGCATAA
AAGCACGAGTTTTTGCTACCGGAACCATTTCTTCTTTTTTCGCAACGAACATGCCCAATC
CACTACTTAAGGTCCAAAACTCATGTTTGGGGTGGTTTCGCGCAATTTCGTTGCCGCACG
TCACCCATTCCGAAAACGGTTGTCGGGGTGCATACAATGCACGAGTTTTTGCCACCGAAA
CCATTTCTTCATTTTTCGCAACGAACATGCCCACTAAACTACTTTAGGTCCAAAACTCAT
GTTTTGGGTGGTTTCGCGCAATATTGATGTCGCACGTCACCCATTCCGAAAACGGGTGTC
GGGGTGCATAAAAGCAGGAGTTTTTGCCACCGGAACCATTTCTTCGTTTTTCGCAACGAA
CATGCCCAATCCACTACTTTAGGTTCAAAACCCATGTTTGGGGTGGTTTCGCGCAATTTC
GTTGCCGCACGTCACCCATTCCGAAAACGGGTGTCGGGGTGCATAAAAGCACGAGTTTTT
GCCACTGGAACTATTTCTTCGTTTTTCGCAACGAATATGCCCAATCCACTACTTTAGGTC
CAAAACTCAAGTTTGGGGTGGTTTCGCGCAATTTCGTTGCCGCACGTCACCCATTCCGAA
AACGGGTGTCGGGGTGCATTCAAAGCACAAGTTTTTGCCACCAGAACCATTTCTTCGTTT
TTCGCAACAAACATGCCCACTAAACTACTTTAGGTCCAAAACTCATGTTTAGGGTGGTTT
CGCGCAATTTCGTTGCCACACGTCAACCATTCCGAAAACGGGTGTCAGGGTGCATAAAAG
CACGAGTTTTTGCTACCAGAACCATTTCTTCTTTTTTCGCAACGAACATGCCCAATCCAC
TACTTAAGGTCCAAAACTCATGTTTGGGGTGGTTTCGCGCAATTTCGTTGTCGCACGTCA
CCCATTCCGAAAACGGGTGTCGGGGTGCATAAAAGCAGGAGTTTTTGCCACCGGAACCAT
TTCTTCGTTTTTCGCAACGAACATGCCCAATACACTACTTTAGGTCCAAAACTCATGTTT
GGGGTGGTTTCACGCAATTTCGTTGCCGCACGTCACCCATTCCGAAAACGGGTGTCGGGG
TGCATAAAAGCACGAGTTTTTGCCACCGGAACCATTTCTTCGTTTTTCGCAACGAATATG
CCCAATCCACTACTTTAGTTCCAAAACTCATGTTTGTGGTGGTTTCGCGCAATTTCTTTG
CCGCACGTCACCCATTCCGAAAACGGGTGTCGGGGTGCATTCAAAGCACAAGTTTTTGCC
ACCAGAACCATTTCTTTGTTTTTCGCAACAAACATGCCCACTAAACTACTTTGGGTCCAA
AACTCATGTTTTGGGTGGTTTCGCGCAATATCGATGCTGCACATCACCCATTCCGAAAAC
GGGTGTCGGGGTGCATAAAAGCACGAGTTTTTGCCACCGGAACCATTTCTTCGTTTTTCG
CAACGAACATGCCCAATACACTACTTTAGGTCCAAAACTCATGTTTGGGGTGGTTTTGCG
CAATTTCGTTGCCGCACGTCACCCATTCCGAGAACGGGTGTCGGGGTGCATAAAAGCACG
AGTTTTTGCCACCGGAACCATTTCTTCGTTTTTCGCAACGAACATGCCCAATCCACTACT
TTAGGTTCAAAACTCATGTTTTGGGTGGTTTCGCGCAATTTCGTTGCCGCACGTCAACCA
TTCCGAAAACAGGTGTCGGGGGTGCATAAAAGCACGAGTTTTTGCCACCAGAACCATTTT
TTCTTTTTTCGCAATGAACATGCCCAATCCACTACTTAAGGTCCAAAACTCATGTTTGGG
GTGGTTTCGCGCAATTTCGTTGCCGCACGTCACCCATTCCGAAAACGGTTGTCGGGGTGC
ATACAATGCACGAGTTTTTGCCACCGAAACCATTTCTTTGTTTTTTGCAACGAACATGCC
CAATCCACTGCTTTAGGTCCAAAACTCATGTTTGGGGTAGTTTCGCGCAATTTCGTTGCC
GCACGTCACCCATTCCGAGAACGGGTGTCGGGGTGCATAAAAGCACGAGTTTTTGCCACC
AGAACCATTTCTTCGTTTTTCGCAACGAACATGCCCAATCCACTACTTTAGGTTCAAAAC
CCATGTTTGGGGTGGTTTCGCGCAATTTCGTTGCCGCACGTCACCCATTCCAAAAACGGG
TGTCGGGGTGCATAAAAGCACGAGTTTTTGCCACTGGAACCATTTCTTCGTTTTTCGCAA
CGAATATGCCCAATCCACTACTTTAGGTACAAAACTCAAGTTTGGGGTGGTTTCGCGCAA
TTTCGTTGCCGCACGTCACCCATTCCGAAAACGGGTGTCGGGGTGCATTCAAAGCACAAG
TTTTTGCCACCGGAACCATTTCTTCGTTTTTCGCAACAAACATGCCCACTAAACTACTTT
AGGTCCAAAACTCATGTTTAGGGTGGTTTCGCGCAATTTCGTTGCCGCACGTCAACCATT
CCGAAAACGGGTGTCGGGGTGCATAAAAGCACGAGTTTTTGCTACCAGAACCATTTCTTC
TTTTTTCACAACGAACATGCCCAATCCTCTACTTAAGGTCCAAAACTCATGTTTGGGGTG
GTTTCGCGCAATTTCGTTGCCGCACGTCACCCATTCCGAAAACGGTTGTCGGGATGCATA
CAATGCACGAGTTTTTGCCACCGAAACCATTTCTTCATTTTTCGCAACGAACATGCCCAC
TAAACTACTTTAGGTCCAAAACTCATGTTTTGGGTGGTTTCGCACAATATCGATGTCGCA
CGTCACCCATTCCGAAAACGGGTGTCGGGGTGCATAAAAGCAGGAGTTTTTGCCACCGGA
ACCATATCTTCGTTTTTCGCAACGAACATGCCCAATACACTACTTTAGGTCCAAAACTCA
TGTTTGGGGTGGTTTCGCGCAATTTCGTTGCCGCACGGCACCCATTCCGAAAACGGGTGT
CGGGGTGCATAAAAGCACGAGTTTTTGCCACCGGAACCATTTCTTCGTTTTTCGCAACGA
ATATGCCCAATCCACTACTTTAGGTCCAAAACTCATGTTTGGGGTGGTTTCGCGCAATTT
CTTTGCCGCACGTCACCCATTCCGAAAACGGGTGTCGGGGTGCATAAAAGCACGAGTTTT
TGCTACCAGAACCATTTCTTCTTTTTTCGCAACGAACATGCCCAATCCACTACTTAAGGT
CCAAAACTCATGTTTGGGGTGGTTTCGCGCAATTTCGTTGCCGCACGTCACCCATTCTGA
AAACGGGTATCGGGGTGCATACAATGCACGAGTTTTTGCCACCGAAACCATTTCTTCGTT
TTTTGCAACGAACATGCCCAATCCACTACTTTAGGTCCAAAACTCATGTTTGGGGTGGTT
TCGCGCAATTTCGTTGCCGCACGTCACCCATTCCGAGAACGGGTGTCGGGGTGCATAAAA
GCACGAGTTTTTGCCACCGGAACCATTTCTTCGTTTTTCGCAACGAACATGCCCAATCCA
CTACTTTAGGTTCAAAACTCATGTTTGGGGTGGTTTCACGCAATTTCGTTGCCGCACGTC
ACCCATTCCGAAAACGGGTGTCGGGGTGCATAAAAGCACGAGTTTTTGCCACTGGAACAA
TTTCTTCGTTTTTCGCAACGAATATGCCCAATCCACTACTTTAGGTCCAAAACTCAAGTT
TGGGGTGGTTTCGCGCAATTTCGTTGCCGCACGTCACCCATTGCAAAAACGGGTGTCGGG
GTGCATTCAAAGCACAAGTTTTTGCCACCGGAACCATTTCTTCGTTTTTCGCAACAAACA
TGCCCACTAAACTACTTTAGGTCCAAAACTCATGTTTAGGGTGGTTTCGCGCAATTTCGT
TGCCGCACGTCAACCATTCCGAAAACGGGTGTCGGGGTGCATAAAAGCACGAGTTTTTGC
TACCAGAACCATTTCTTCTTTTTTCGCAATGAACATGCCCAATCCACTACTTAAGGTCCA
AAACTCTTGTTTGGGGTGGTTTCGCGCAATTTCGTTGCCGCACGTCACCCATTCCGAAAA
CGGTTGTCGGGGTGCATACAATGCACGAGTTTTTGCCACCGAAACCATTTCTTCGTTTTT
TGCAACGAACATGCCCAATCCACTACTTTAGGTCCAAAACTCATGTTTGGGGTGGTTTCG
CGCAATTTCGTTGCCGCACGTCACCCATTCCGAGAATGGGTGTCGGGGTGCATAAAAGCA
CGAGTTTTTGCCACCGGAACCATTTCTTCGTTTTTCGCAACGAACATGCCCAATCCACTA
CTTTAGGTTCAAAACTCATGTTTGGTGTGGTTTCACGCAATTTCGTTGCCGCACGTCACC
CATTCCGAAAACAGGTGTCGGGGTGCATAAAAGCACGAGTTTTTGCCACTGGAACCATTT
CTTCGTTTTTCGCAACGAATATGCCCAATCCACTACTTTAGGTCCAAAACTCATGTTTGG
GGTGGTTTCGCGCAATTTCGTTGCCGCACGTCACCCATTCCAAAAATGGGTGTCGGGGTG
CATTCAAAGCACAAGTTTTTGCCACCGGAACCATTTCTTCGTTTTTCGCAACAAACATGC
CCACTAAACTACTTTAGGTCCAAAACTCATGTTTAGGGTGGTTTCGCGCAATTTCGTTGC
CGCACGTCAACCATTCCCAAAACGGGTGTCGGGGTGCATAAAAGCACGAGTTTTTGCTAC
CAGAACCATTTCTTCTTTTTTCACAATGAACATGCCCAATCCACTACTTAAGGTCCAAAA
CTCATGTTTGGGGGGGGGTGGTTTCGCGCAATTTCGTTGCCGCACGTCACCCATTCCGAA
AACAGTTGTCGGGGTGCATACAATGCACGAGTTTTTGCCACCGAAACCATTTCTTCGTTT
TTTGCAACGAACATGCCAAATCCACTAATTTAGGTCCAAAACTCATGTTTGGGGTGGTTT
CGCGCAATTTCGTTGCCGCACGTCACCCATTCCGAAAACAATTGTCGGGGTGCATACAAT
GCACGAGTTTTTGCCACCGAAACCATTTCTTCATTTTTCGCAACGAACATGCCCACTAAA
CTACTTTAGGTCCAAAACTCATGTTTTGGGTGGTTTCGCGCAATATCGATGTCGCACGTC
ACCTATTCCGAAAACGGGTGTCGGGGTGCATAAAAGCAGGAGTTTTTGCCACCGGAACCA
TTTCTTCGTTTTTCGCAACGAACATGCCCAATACACTACTTTAGGTCCAAAACTCATGTT
TGGGGTGGTTTCGCGCAATTTCGTTGCCGCACGTCACCCATTCCGAAAACGGGTGTCGGG
GTGCATAAAAGCACGAGTTTTTGCCACCGGAACCATTTCTTCGTTTTTCGCAACGAATAT
GCCCAATCCACTACTTTAGGTCCAAAACTCATGTTTGGGGTGGTTTCGCGCAATTTCTTT
GCCGCACGTCACCCATTCCGAAAACGGGTGTCGGGGTGCATTCAAAGCACAAGTTTTTGC
CACCGGAACCATTTCTTCGTTTTTTGCAACAAACATGCCCACTAAACTACTTTAGGTCCA
AAACTCATGTTTAGGGTGGTTTCACGCAATTTCGTTGCCGCACGTCAACCATTCCGAAAA
CGGGTGTCGGGGGTGCATAAAAGCACGAGTTTTTGCCACCAAAACCATTTCTTCTTTTTT
CGCAACGAACATGCCCAATCCACTACTTAAGGTCCAAAACTCATGTTTGGGGTGGTTTCG
CGCAATTTCGTTGCCGCACGTCACCCATTCCGAAAACGGTTGTCGGGGGTGCATACAGTG
CACGAGTTTTTGCCACCGAAACCATTTCTTCGTTTTTTGCAACGAACATGCCCAATCCAC
TACTTTAGGTCCAAAACTCATGTTTGGGGTGGTTTCACGCAATTTCGTTGTCGCACGTCA
CCCATTCTGAGAACGGGTGTCGGGGTGCATAAAAGCACGAGTTTTTGCCACCGGAACCAT
TTCTTCGTTTTTCGCAACGAACATGCCCAATCCACTACTTTAGGTTCAAAACCCATGTTT
GGGGTGGTTTCGCGCAATTTCGTTGCCGCACGTCACCCATTCCGAAAACGGGTGTCGGGG
TGCATAAAAGCACGAGTTTTTGCCACTGGAACCATTTCTTCATTTTTCGCAACGAATATG
CCCAATCCACTACTTTAGGTCCAAAACTCAAGTTTGGGGTGGTTTCGCGCAATTTCGTTG
CCGCACGTCACCCATTCCGAAAACGGGTGTCGGGGTGCATTCAAAGCACAAGTTTTTGCC
ACCAGAACCATTTCTTCGTTTTTCGCAACAAACATGCCCACTAAACTACTTTAGGTCCAA
AACTCATGTTTAGGGTGGTTTCGCGCAATTTCGTTGCCAGACGTCAACCATTCCGAAAAC
GGGTGTCAGGGTGCATATGAGCAAAGAAATTTTATACCCAAAATTCATGTTGTTACATGC
ATAAAAGCACGAGTTTTTGCTACCAGAACCATTTCTTCTTTTTTCGCAACGAACATGCCC
AATCCACTACTTAAGGTCCAAAACTCATGTTTGGGGTGGTTTCGCGCAATTTCGTTGTCG
CACGTCACCCATTCCGAAAACGGTTGTCGGGGTGCATACAATGCACGAGTGATGAAGCTG
AGGTGCCCGATCTTTCGGCGAGTAGAGATAATTCCGATTTGGCGGAAGATGACCCTTGCG
ATCCGACTACGACGAGCAAGCCCGAGGCGCCAATGCAATCGCTGAACCAACTCCCTGTGG
TTACCGACCTTGCTGATGCGAGATCGGGGGACAAGTAGACTTGAAGTCAAGCGG
